# Supplementary material for: CRISPR screens identify PRMT7 as a therapeutic target to enhance T cell-mediated killing in breast cancer
Source: NPJ Breast Cancer. 2026 Jan 21;12:24. doi: 10.1038/s41523-025-00888-8 (PMC12891518; doi:10.1038/s41523-025-00888-8)
Supplement: Supplementary file 2 — Supplementary_Data_1 [file 41523_2025_888_MOESM2_ESM.xlsx]

## Sheet: Info
Supplementary Table 1: sgRNA sequences
CRISPRko: sgRNA sequences in CRISPRko sgRNA pool
CRISPRi: sgRNA sequences in CRISPRi sgRNA pool

## Sheet: CRISPRko
sgRNA_Name	Gene	Type	sgRNA Sequence
AQR_ACGATTGCAAAAGAGTCTAG	AQR	CORE_ESSENTIAL	ACGATTGCAAAAGAGTCTAG
AQR_AGGTCCAAAAAACTTGACCA	AQR	CORE_ESSENTIAL	AGGTCCAAAAAACTTGACCA
AQR_ATGGCACTAAGTTTGACCGG	AQR	CORE_ESSENTIAL	ATGGCACTAAGTTTGACCGG
AQR_CTGGATGAATTATTCTCCTG	AQR	CORE_ESSENTIAL	CTGGATGAATTATTCTCCTG
AQR_TTACTTTAACATTATGACCA	AQR	CORE_ESSENTIAL	TTACTTTAACATTATGACCA
ARCN1_AATGACCCGAACTCGGATTG	ARCN1	CORE_ESSENTIAL	AATGACCCGAACTCGGATTG
ARCN1_AGTACGCTTGCCCATACTAG	ARCN1	CORE_ESSENTIAL	AGTACGCTTGCCCATACTAG
ARCN1_ATTCTAGACCCATCCAAATG	ARCN1	CORE_ESSENTIAL	ATTCTAGACCCATCCAAATG
ARCN1_GATCCTATTTACCTCTCTGA	ARCN1	CORE_ESSENTIAL	GATCCTATTTACCTCTCTGA
ARCN1_TTTGATGAAATTGTCGCACT	ARCN1	CORE_ESSENTIAL	TTTGATGAAATTGTCGCACT
BRIX1_AAAAACAGGATCTCTATATG	BRIX1	CORE_ESSENTIAL	AAAAACAGGATCTCTATATG
BRIX1_ACTAGATCTTTAGTACACCA	BRIX1	CORE_ESSENTIAL	ACTAGATCTTTAGTACACCA
BRIX1_CCCCTCCTACCTTGCAAACG	BRIX1	CORE_ESSENTIAL	CCCCTCCTACCTTGCAAACG
BRIX1_GTGGCGTGCCGCTTAGCTGG	BRIX1	CORE_ESSENTIAL	GTGGCGTGCCGCTTAGCTGG
BRIX1_TAAGCTATTTGTGATTAACG	BRIX1	CORE_ESSENTIAL	TAAGCTATTTGTGATTAACG
CCT3_ATGTGACCCATCCACGTATG	CCT3	CORE_ESSENTIAL	ATGTGACCCATCCACGTATG
CCT3_CCGGATAGTCAGCCGACCAG	CCT3	CORE_ESSENTIAL	CCGGATAGTCAGCCGACCAG
CCT3_CTACCAAAGCCATCAGTCGG	CCT3	CORE_ESSENTIAL	CTACCAAAGCCATCAGTCGG
CCT3_GGTGATCAGTGCTTACCGCA	CCT3	CORE_ESSENTIAL	GGTGATCAGTGCTTACCGCA
CCT3_TGACATTGAGATTACACGAG	CCT3	CORE_ESSENTIAL	TGACATTGAGATTACACGAG
CCT4_AATATCTCTAAGATCTACAC	CCT4	CORE_ESSENTIAL	AATATCTCTAAGATCTACAC
CCT4_ACAGATGGATAATCAAATAG	CCT4	CORE_ESSENTIAL	ACAGATGGATAATCAAATAG
CCT4_AGCAATGATGACTACTGATG	CCT4	CORE_ESSENTIAL	AGCAATGATGACTACTGATG
CCT4_GACTGACATGTCTCGACCTG	CCT4	CORE_ESSENTIAL	GACTGACATGTCTCGACCTG
CCT4_GAGAGTGATACCTTTGGCGG	CCT4	CORE_ESSENTIAL	GAGAGTGATACCTTTGGCGG
CCT6A_CAGGGAAACACTTATAGATG	CCT6A	CORE_ESSENTIAL	CAGGGAAACACTTATAGATG
CCT6A_CATCCTAGAATAATCACTGA	CCT6A	CORE_ESSENTIAL	CATCCTAGAATAATCACTGA
CCT6A_CTAATGACACGTTACAAGTG	CCT6A	CORE_ESSENTIAL	CTAATGACACGTTACAAGTG
CCT6A_GACATCAAACTTACTAAAGA	CCT6A	CORE_ESSENTIAL	GACATCAAACTTACTAAAGA
CCT6A_GTCAACATCAGCGCAGCGCG	CCT6A	CORE_ESSENTIAL	GTCAACATCAGCGCAGCGCG
CCT7_ATAAGCTTGTCCATGCCACG	CCT7	CORE_ESSENTIAL	ATAAGCTTGTCCATGCCACG
CCT7_CTTGTCCAAACTCCCCATTG	CCT7	CORE_ESSENTIAL	CTTGTCCAAACTCCCCATTG
CCT7_GATAAGAGTCCACACAGTTG	CCT7	CORE_ESSENTIAL	GATAAGAGTCCACACAGTTG
CCT7_GCAGGTGAAACCCTATGTGG	CCT7	CORE_ESSENTIAL	GCAGGTGAAACCCTATGTGG
CCT7_TGCTGACAGAGCATTCACAC	CCT7	CORE_ESSENTIAL	TGCTGACAGAGCATTCACAC
CCT8_AAGCTTATTGCTCAGGCATG	CCT8	CORE_ESSENTIAL	AAGCTTATTGCTCAGGCATG
CCT8_AATATAATATCATGTTAGTG	CCT8	CORE_ESSENTIAL	AATATAATATCATGTTAGTG
CCT8_AGACTTCATCAATATCTCGA	CCT8	CORE_ESSENTIAL	AGACTTCATCAATATCTCGA
CCT8_CTTTGACTTGTGCATCCATG	CCT8	CORE_ESSENTIAL	CTTTGACTTGTGCATCCATG
CCT8_GACAGATGTTACATCACCTT	CCT8	CORE_ESSENTIAL	GACAGATGTTACATCACCTT
CDC40_AAATGTATGACTATCAAGGC	CDC40	CORE_ESSENTIAL	AAATGTATGACTATCAAGGC
CDC40_CCAAAAAACAAATTCATGTG	CDC40	CORE_ESSENTIAL	CCAAAAAACAAATTCATGTG
CDC40_GCAAACATGGTCTCATAGGT	CDC40	CORE_ESSENTIAL	GCAAACATGGTCTCATAGGT
CDC40_TCCACCTTTAGGTCACAGTA	CDC40	CORE_ESSENTIAL	TCCACCTTTAGGTCACAGTA
CDC40_TGGATGAAATCACAGCAAAG	CDC40	CORE_ESSENTIAL	TGGATGAAATCACAGCAAAG
CDC5L_AATTGCACGTCAAACTGCCG	CDC5L	CORE_ESSENTIAL	AATTGCACGTCAAACTGCCG
CDC5L_AGTTGATGCCAACTCAGTGG	CDC5L	CORE_ESSENTIAL	AGTTGATGCCAACTCAGTGG
CDC5L_CAAGTTAAACATTAATCCCG	CDC5L	CORE_ESSENTIAL	CAAGTTAAACATTAATCCCG
CDC5L_GAAGTCACTCTCATGCAATG	CDC5L	CORE_ESSENTIAL	GAAGTCACTCTCATGCAATG
CDC5L_GCCCGCTTGGCTAATACTCA	CDC5L	CORE_ESSENTIAL	GCCCGCTTGGCTAATACTCA
CHD4_CAAGATGCTAGACCTGCTAG	CHD4	CORE_ESSENTIAL	CAAGATGCTAGACCTGCTAG
CHD4_CAGTCACTCACCGTACAACG	CHD4	CORE_ESSENTIAL	CAGTCACTCACCGTACAACG
CHD4_GAGTACCTGGATGCTACAGG	CHD4	CORE_ESSENTIAL	GAGTACCTGGATGCTACAGG
CHD4_GCGGATAGGCACCTCCACAG	CHD4	CORE_ESSENTIAL	GCGGATAGGCACCTCCACAG
CHD4_TACTTACTGGAACCTCTCGG	CHD4	CORE_ESSENTIAL	TACTTACTGGAACCTCTCGG
CHMP2A_ACTCAAGTCCAACAACTCGA	CHMP2A	CORE_ESSENTIAL	ACTCAAGTCCAACAACTCGA
CHMP2A_CAAACTTGCGCACATAGCGC	CHMP2A	CORE_ESSENTIAL	CAAACTTGCGCACATAGCGC
CHMP2A_CATGGGCACCATGAACAGAC	CHMP2A	CORE_ESSENTIAL	CATGGGCACCATGAACAGAC
CHMP2A_GATGGCCAAGCAAGGCCAGA	CHMP2A	CORE_ESSENTIAL	GATGGCCAAGCAAGGCCAGA
CHMP2A_GGGCCCTGAACCGTGCCATG	CHMP2A	CORE_ESSENTIAL	GGGCCCTGAACCGTGCCATG
CLTC_ATGCGAATCAGTCCAGATCA	CLTC	CORE_ESSENTIAL	ATGCGAATCAGTCCAGATCA
CLTC_GTACTCCAGACACTATCCGT	CLTC	CORE_ESSENTIAL	GTACTCCAGACACTATCCGT
CLTC_GTCCTGGCTAAAGTTAACAA	CLTC	CORE_ESSENTIAL	GTCCTGGCTAAAGTTAACAA
CLTC_TAATAAGTTCCAGATCACAT	CLTC	CORE_ESSENTIAL	TAATAAGTTCCAGATCACAT
CLTC_TATACTCCATAACACGTGTA	CLTC	CORE_ESSENTIAL	TATACTCCATAACACGTGTA
COPA_ATGATCAGACCATCCGAGTG	COPA	CORE_ESSENTIAL	ATGATCAGACCATCCGAGTG
COPA_CAATATGCTACACTATGTCA	COPA	CORE_ESSENTIAL	CAATATGCTACACTATGTCA
COPA_CCAGAGTTCGAATGATCCCG	COPA	CORE_ESSENTIAL	CCAGAGTTCGAATGATCCCG
COPA_GCAGGGGAACCACCAGATTG	COPA	CORE_ESSENTIAL	GCAGGGGAACCACCAGATTG
COPA_TCTGCCCCAGATACAATAAG	COPA	CORE_ESSENTIAL	TCTGCCCCAGATACAATAAG
COPB1_AACATTCAGACAAGACCTTG	COPB1	CORE_ESSENTIAL	AACATTCAGACAAGACCTTG
COPB1_AGAAGGAATCCTCTCAAGGG	COPB1	CORE_ESSENTIAL	AGAAGGAATCCTCTCAAGGG
COPB1_AGGAATGCAATGTTCGCACT	COPB1	CORE_ESSENTIAL	AGGAATGCAATGTTCGCACT
COPB1_TGGTACTACAGTATTCTCCC	COPB1	CORE_ESSENTIAL	TGGTACTACAGTATTCTCCC
COPB1_TTCTGTATGCATCACATACA	COPB1	CORE_ESSENTIAL	TTCTGTATGCATCACATACA
COPS2_CCAGTTACATCAGTCGTGCC	COPS2	CORE_ESSENTIAL	CCAGTTACATCAGTCGTGCC
COPS2_GATTAAGATTAACTTCAAGT	COPS2	CORE_ESSENTIAL	GATTAAGATTAACTTCAAGT
COPS2_GTGGTGGTAAAATGCACTTG	COPS2	CORE_ESSENTIAL	GTGGTGGTAAAATGCACTTG
COPS2_GTGGTTTAAGACAAACACAA	COPS2	CORE_ESSENTIAL	GTGGTTTAAGACAAACACAA
COPS2_TAGTAACTCCGAGCCAAATG	COPS2	CORE_ESSENTIAL	TAGTAACTCCGAGCCAAATG
COPS4_ATGTCAGTCTCGTGATCTCG	COPS4	CORE_ESSENTIAL	ATGTCAGTCTCGTGATCTCG
COPS4_CCACGAAAGTGAAAGACTAG	COPS4	CORE_ESSENTIAL	CCACGAAAGTGAAAGACTAG
COPS4_GATTGCTAGGCTATATCTGG	COPS4	CORE_ESSENTIAL	GATTGCTAGGCTATATCTGG
COPS4_TCCTCAAATGAAATGACTCT	COPS4	CORE_ESSENTIAL	TCCTCAAATGAAATGACTCT
COPS4_TTGTAGGTATCGTCAGATCC	COPS4	CORE_ESSENTIAL	TTGTAGGTATCGTCAGATCC
COPS6_CAAGGAATATTATTACACCA	COPS6	CORE_ESSENTIAL	CAAGGAATATTATTACACCA
COPS6_CTTAGTAGTCCCCAGCGTGA	COPS6	CORE_ESSENTIAL	CTTAGTAGTCCCCAGCGTGA
COPS6_GCAGGAGGGCCGAAATATCG	COPS6	CORE_ESSENTIAL	GCAGGAGGGCCGAAATATCG
COPS6_TGCTGAGCTGACCTACACTC	COPS6	CORE_ESSENTIAL	TGCTGAGCTGACCTACACTC
COPS6_TGGGTTGGTATACCACAGGG	COPS6	CORE_ESSENTIAL	TGGGTTGGTATACCACAGGG
COPS8_AGTATACGCTTGAGAGACCA	COPS8	CORE_ESSENTIAL	AGTATACGCTTGAGAGACCA
COPS8_CAACCATCAACGCTCACCAG	COPS8	CORE_ESSENTIAL	CAACCATCAACGCTCACCAG
COPS8_CCAATTATGGAAGCACTTAG	COPS8	CORE_ESSENTIAL	CCAATTATGGAAGCACTTAG
COPS8_GCAGGCAAATTCTGAACTTG	COPS8	CORE_ESSENTIAL	GCAGGCAAATTCTGAACTTG
COPS8_TAGAAGCTGACCATACACTG	COPS8	CORE_ESSENTIAL	TAGAAGCTGACCATACACTG
COPZ1_ATGACCTACTGTCAGTCCGA	COPZ1	CORE_ESSENTIAL	ATGACCTACTGTCAGTCCGA
COPZ1_CCTCTTGGAAGGCCTGACAG	COPZ1	CORE_ESSENTIAL	CCTCTTGGAAGGCCTGACAG
COPZ1_GCTTTGACAGTATACAGGGA	COPZ1	CORE_ESSENTIAL	GCTTTGACAGTATACAGGGA
COPZ1_GGTAGGTGTCGTCATAGTAC	COPZ1	CORE_ESSENTIAL	GGTAGGTGTCGTCATAGTAC
COPZ1_TGGCAGCTCCTATGAAAATG	COPZ1	CORE_ESSENTIAL	TGGCAGCTCCTATGAAAATG
CSE1L_AACGGCTCTTTACTATGCGA	CSE1L	CORE_ESSENTIAL	AACGGCTCTTTACTATGCGA
CSE1L_AATTTGTGAAGCCGATCGAG	CSE1L	CORE_ESSENTIAL	AATTTGTGAAGCCGATCGAG
CSE1L_AGATATTGATACTAGACGCA	CSE1L	CORE_ESSENTIAL	AGATATTGATACTAGACGCA
CSE1L_CAGATGGCTGTAACAAAACG	CSE1L	CORE_ESSENTIAL	CAGATGGCTGTAACAAAACG
CSE1L_CGTTTGACTTAAATTCATGA	CSE1L	CORE_ESSENTIAL	CGTTTGACTTAAATTCATGA
CTDNEP1_CCCCACCACCACACACCTTG	CTDNEP1	CORE_ESSENTIAL	CCCCACCACCACACACCTTG
CTDNEP1_CCTGTGTCCCGGAATCGGCT	CTDNEP1	CORE_ESSENTIAL	CCTGTGTCCCGGAATCGGCT
CTDNEP1_GGTGGTGTTTACAGCAAGCA	CTDNEP1	CORE_ESSENTIAL	GGTGGTGTTTACAGCAAGCA
CTDNEP1_TCTGCGGAGGCAGATCCGCA	CTDNEP1	CORE_ESSENTIAL	TCTGCGGAGGCAGATCCGCA
CTDNEP1_TGTACATAAGAGGCCCCATG	CTDNEP1	CORE_ESSENTIAL	TGTACATAAGAGGCCCCATG
DDB1_CATTAGGGTCCACTCGATTG	DDB1	CORE_ESSENTIAL	CATTAGGGTCCACTCGATTG
DDB1_CATTGTCGATATGTGCGTGG	DDB1	CORE_ESSENTIAL	CATTGTCGATATGTGCGTGG
DDB1_GCGGCACGTAAAAACCTATG	DDB1	CORE_ESSENTIAL	GCGGCACGTAAAAACCTATG
DDB1_GGATAGCCATCTGAATTGAG	DDB1	CORE_ESSENTIAL	GGATAGCCATCTGAATTGAG
DDB1_GTAATGGCTACTCTCAAAGG	DDB1	CORE_ESSENTIAL	GTAATGGCTACTCTCAAAGG
DDX18_ACGTTACCTGTCAGTCCCAG	DDX18	CORE_ESSENTIAL	ACGTTACCTGTCAGTCCCAG
DDX18_CTGATCGTATCTTGGATGTG	DDX18	CORE_ESSENTIAL	CTGATCGTATCTTGGATGTG
DDX18_GCCACCCATTATCAAGCCAT	DDX18	CORE_ESSENTIAL	GCCACCCATTATCAAGCCAT
DDX18_TGATAAAGCGAATGCAACAG	DDX18	CORE_ESSENTIAL	TGATAAAGCGAATGCAACAG
DDX18_TTATCAGAAACTCAAAATGG	DDX18	CORE_ESSENTIAL	TTATCAGAAACTCAAAATGG
DDX46_ATTAAATCCTGGGTCCAGTG	DDX46	CORE_ESSENTIAL	ATTAAATCCTGGGTCCAGTG
DDX46_CCAAAGCCTCCATAGCTCTG	DDX46	CORE_ESSENTIAL	CCAAAGCCTCCATAGCTCTG
DDX46_GACATGTTAGCCGCTAACAG	DDX46	CORE_ESSENTIAL	GACATGTTAGCCGCTAACAG
DDX46_TGGAGTTTAGAGGACGATGA	DDX46	CORE_ESSENTIAL	TGGAGTTTAGAGGACGATGA
DDX46_TTAGACACATCATGGATCAG	DDX46	CORE_ESSENTIAL	TTAGACACATCATGGATCAG
DDX49_ACGTGGTCATCGCCACGCCG	DDX49	CORE_ESSENTIAL	ACGTGGTCATCGCCACGCCG
DDX49_AGCCCAAGCAGTCTCGACCT	DDX49	CORE_ESSENTIAL	AGCCCAAGCAGTCTCGACCT
DDX49_ATGCAGTCTTTCAGCCCTAG	DDX49	CORE_ESSENTIAL	ATGCAGTCTTTCAGCCCTAG
DDX49_CCGGAGTGTGTCGGTCAGCG	DDX49	CORE_ESSENTIAL	CCGGAGTGTGTCGGTCAGCG
DDX49_GATCCTGATCGCAACAGACG	DDX49	CORE_ESSENTIAL	GATCCTGATCGCAACAGACG
DDX51_ATCCTGGGGTCTGGTCGATG	DDX51	CORE_ESSENTIAL	ATCCTGGGGTCTGGTCGATG
DDX51_CGAAGACCTGGTTCCTATCG	DDX51	CORE_ESSENTIAL	CGAAGACCTGGTTCCTATCG
DDX51_CTGCCTCGCAGAAAGCAACG	DDX51	CORE_ESSENTIAL	CTGCCTCGCAGAAAGCAACG
DDX51_GCAGACCACTCTCGAAAGCA	DDX51	CORE_ESSENTIAL	GCAGACCACTCTCGAAAGCA
DDX51_GTAACCAGGGAGACTCTCAG	DDX51	CORE_ESSENTIAL	GTAACCAGGGAGACTCTCAG
DNM2_CTACATCAACACGAACCATG	DNM2	CORE_ESSENTIAL	CTACATCAACACGAACCATG
DNM2_CTTCGAGTCTACTCGCCACA	DNM2	CORE_ESSENTIAL	CTTCGAGTCTACTCGCCACA
DNM2_GCAGATGTGGCGTGCCCATG	DNM2	CORE_ESSENTIAL	GCAGATGTGGCGTGCCCATG
DNM2_GTGACGATTCCTGAACCGCG	DNM2	CORE_ESSENTIAL	GTGACGATTCCTGAACCGCG
DNM2_TTGACGAGAAGGACTTACGA	DNM2	CORE_ESSENTIAL	TTGACGAGAAGGACTTACGA
DYNC1H1_AAATGCGCCCCGAGACACCG	DYNC1H1	CORE_ESSENTIAL	AAATGCGCCCCGAGACACCG
DYNC1H1_AAGGCATTGGAGAGACTCGA	DYNC1H1	CORE_ESSENTIAL	AAGGCATTGGAGAGACTCGA
DYNC1H1_CATGTGCCCAAATCCGAATG	DYNC1H1	CORE_ESSENTIAL	CATGTGCCCAAATCCGAATG
DYNC1H1_GGACGCATACTGTCGCAACC	DYNC1H1	CORE_ESSENTIAL	GGACGCATACTGTCGCAACC
DYNC1H1_GTGTCATTGTCAAATAGCAG	DYNC1H1	CORE_ESSENTIAL	GTGTCATTGTCAAATAGCAG
EEF2_AGACACGCTTCACTGATACC	EEF2	CORE_ESSENTIAL	AGACACGCTTCACTGATACC
EEF2_GGAGAAGTCGACATGCCCGG	EEF2	CORE_ESSENTIAL	GGAGAAGTCGACATGCCCGG
EEF2_GTAGAACCGACCTTTGTCGG	EEF2	CORE_ESSENTIAL	GTAGAACCGACCTTTGTCGG
EEF2_GTCGGGAGAGCATATCATCG	EEF2	CORE_ESSENTIAL	GTCGGGAGAGCATATCATCG
EEF2_GTTGTGCGCGTGCTCGAAGG	EEF2	CORE_ESSENTIAL	GTTGTGCGCGTGCTCGAAGG
EFTUD2_AGAGCGGCTGATCAAGCATG	EFTUD2	CORE_ESSENTIAL	AGAGCGGCTGATCAAGCATG
EFTUD2_AGCCACATGCCCTTACATCA	EFTUD2	CORE_ESSENTIAL	AGCCACATGCCCTTACATCA
EFTUD2_GAAGTACTACCCAACAGCCG	EFTUD2	CORE_ESSENTIAL	GAAGTACTACCCAACAGCCG
EFTUD2_GCAACCATAACCGAACCCCG	EFTUD2	CORE_ESSENTIAL	GCAACCATAACCGAACCCCG
EFTUD2_GCAGACGTTACCCAGGAGTG	EFTUD2	CORE_ESSENTIAL	GCAGACGTTACCCAGGAGTG
EIF2B4_AGAAGTAGGTCATCAACCTG	EIF2B4	CORE_ESSENTIAL	AGAAGTAGGTCATCAACCTG
EIF2B4_ATAAACTAAAACCCTACATG	EIF2B4	CORE_ESSENTIAL	ATAAACTAAAACCCTACATG
EIF2B4_CTGCAGGCCGAGTCGCACCA	EIF2B4	CORE_ESSENTIAL	CTGCAGGCCGAGTCGCACCA
EIF2B4_TAACAAGGAAATCACCAGTG	EIF2B4	CORE_ESSENTIAL	TAACAAGGAAATCACCAGTG
EIF2B4_TGAGCGTCGAGCCAAGCAGG	EIF2B4	CORE_ESSENTIAL	TGAGCGTCGAGCCAAGCAGG
EIF3A_GGCAGCGTAAAGAAGAACGC	EIF3A	CORE_ESSENTIAL	GGCAGCGTAAAGAAGAACGC
EIF3A_TCAATGGAGGACTCTCGTTG	EIF3A	CORE_ESSENTIAL	TCAATGGAGGACTCTCGTTG
EIF3A_TCCCACAGGAATTTAACCCA	EIF3A	CORE_ESSENTIAL	TCCCACAGGAATTTAACCCA
EIF3A_TTAATAAGGCCAATTCGTGT	EIF3A	CORE_ESSENTIAL	TTAATAAGGCCAATTCGTGT
EIF3A_TTTGATAAAGAGCGCTTACG	EIF3A	CORE_ESSENTIAL	TTTGATAAAGAGCGCTTACG
EIF3B_AAGAGGCATTGCTCTATGGG	EIF3B	CORE_ESSENTIAL	AAGAGGCATTGCTCTATGGG
EIF3B_AAGGCGATTATGTTACCACC	EIF3B	CORE_ESSENTIAL	AAGGCGATTATGTTACCACC
EIF3B_ATATGACGATCAGTGACGAG	EIF3B	CORE_ESSENTIAL	ATATGACGATCAGTGACGAG
EIF3B_GTGGACGACGTGAGCGAGGA	EIF3B	CORE_ESSENTIAL	GTGGACGACGTGAGCGAGGA
EIF3B_TCATCTGGGACATCCTTACG	EIF3B	CORE_ESSENTIAL	TCATCTGGGACATCCTTACG
EIF3D_CCTTTGACCGCATCACCACG	EIF3D	CORE_ESSENTIAL	CCTTTGACCGCATCACCACG
EIF3D_GACCTACCGGTACGCAACAG	EIF3D	CORE_ESSENTIAL	GACCTACCGGTACGCAACAG
EIF3D_TAGCGCATCTTCATCAACTG	EIF3D	CORE_ESSENTIAL	TAGCGCATCTTCATCAACTG
EIF3D_TCCGCAGAGACAAAGATCGT	EIF3D	CORE_ESSENTIAL	TCCGCAGAGACAAAGATCGT
EIF3D_TTCAGCAAAGGAGATCGGCT	EIF3D	CORE_ESSENTIAL	TTCAGCAAAGGAGATCGGCT
EIF3F_CACGCCAACCCCAGTCCCGG	EIF3F	CORE_ESSENTIAL	CACGCCAACCCCAGTCCCGG
EIF3F_CCACGAGTACTACAGCCGAG	EIF3F	CORE_ESSENTIAL	CCACGAGTACTACAGCCGAG
EIF3F_CTCTGACCACTCACCCAACA	EIF3F	CORE_ESSENTIAL	CTCTGACCACTCACCCAACA
EIF3F_CTTTAATGGGAGTCCCTGGG	EIF3F	CORE_ESSENTIAL	CTTTAATGGGAGTCCCTGGG
EIF3F_TCATCTTCTGACTCATTGTG	EIF3F	CORE_ESSENTIAL	TCATCTTCTGACTCATTGTG
EIF3G_CTTCAAAGGCTGTCGCAAGG	EIF3G	CORE_ESSENTIAL	CTTCAAAGGCTGTCGCAAGG
EIF3G_GACAGAGTACAAGATAGATG	EIF3G	CORE_ESSENTIAL	GACAGAGTACAAGATAGATG
EIF3G_GCCCCTACAAGGATACGCTG	EIF3G	CORE_ESSENTIAL	GCCCCTACAAGGATACGCTG
EIF3G_GGACCCTATGAACAAACTCA	EIF3G	CORE_ESSENTIAL	GGACCCTATGAACAAACTCA
EIF3G_TGACCCCCCCGGACCCAATG	EIF3G	CORE_ESSENTIAL	TGACCCCCCCGGACCCAATG
EIF3I_AATTCGGCTGTCCGGACCTG	EIF3I	CORE_ESSENTIAL	AATTCGGCTGTCCGGACCTG
EIF3I_ATTGCAAGGGATCTTCATGT	EIF3I	CORE_ESSENTIAL	ATTGCAAGGGATCTTCATGT
EIF3I_CAACGACATCCAGTTATCCA	EIF3I	CORE_ESSENTIAL	CAACGACATCCAGTTATCCA
EIF3I_CAGATTAAGTATAACCGCGA	EIF3I	CORE_ESSENTIAL	CAGATTAAGTATAACCGCGA
EIF3I_TGGGCCATACCGGAGCTGTG	EIF3I	CORE_ESSENTIAL	TGGGCCATACCGGAGCTGTG
EIF4A3_ACTGATGAGAACCACCTGTG	EIF4A3	CORE_ESSENTIAL	ACTGATGAGAACCACCTGTG
EIF4A3_CCGCATCTTGGTGAAACGGT	EIF4A3	CORE_ESSENTIAL	CCGCATCTTGGTGAAACGGT
EIF4A3_GGAATTCGAGACCAGCGAGG	EIF4A3	CORE_ESSENTIAL	GGAATTCGAGACCAGCGAGG
EIF4A3_TCCTTGAATAGGTCTCAGTC	EIF4A3	CORE_ESSENTIAL	TCCTTGAATAGGTCTCAGTC
EIF4A3_TTACGGACAGCATGTTGTCG	EIF4A3	CORE_ESSENTIAL	TTACGGACAGCATGTTGTCG
ERH_ACTGATGTCATATGTGATAG	ERH	CORE_ESSENTIAL	ACTGATGTCATATGTGATAG
ERH_ATACTTACACCAGGCAGCTG	ERH	CORE_ESSENTIAL	ATACTTACACCAGGCAGCTG
ERH_CGAATCTGTGAATGAATGCA	ERH	CORE_ESSENTIAL	CGAATCTGTGAATGAATGCA
ERH_GTTTGATTTCATCGATGATC	ERH	CORE_ESSENTIAL	GTTTGATTTCATCGATGATC
ERH_TGCTGGTACAGCCTACCAAG	ERH	CORE_ESSENTIAL	TGCTGGTACAGCCTACCAAG
ETF1_CAAAGACCAGATTTCACGAG	ETF1	CORE_ESSENTIAL	CAAAGACCAGATTTCACGAG
ETF1_GAATGAATTTCACGTTGGAG	ETF1	CORE_ESSENTIAL	GAATGAATTTCACGTTGGAG
ETF1_TATACAACCAGACCATTTGG	ETF1	CORE_ESSENTIAL	TATACAACCAGACCATTTGG
ETF1_TCTTAAACGGGCAAAACGCA	ETF1	CORE_ESSENTIAL	TCTTAAACGGGCAAAACGCA
ETF1_TGACAACAAATTCCATACAG	ETF1	CORE_ESSENTIAL	TGACAACAAATTCCATACAG
EXOSC10_AGTATGCACTATTTACCTTG	EXOSC10	CORE_ESSENTIAL	AGTATGCACTATTTACCTTG
EXOSC10_AGTGTCCAGCTGGAACCGTA	EXOSC10	CORE_ESSENTIAL	AGTGTCCAGCTGGAACCGTA
EXOSC10_CAGCAAGCTATGATGCCCTG	EXOSC10	CORE_ESSENTIAL	CAGCAAGCTATGATGCCCTG
EXOSC10_CATGTCACTTCGAAGCTCGA	EXOSC10	CORE_ESSENTIAL	CATGTCACTTCGAAGCTCGA
EXOSC10_TCATACTCATCGCCAAACTG	EXOSC10	CORE_ESSENTIAL	TCATACTCATCGCCAAACTG
FTSJ3_ACAGCATCCAGCTACCACTG	FTSJ3	CORE_ESSENTIAL	ACAGCATCCAGCTACCACTG
FTSJ3_AGTGTTACGAACCATCCCCC	FTSJ3	CORE_ESSENTIAL	AGTGTTACGAACCATCCCCC
FTSJ3_GGAACAACTGAACCAGACCT	FTSJ3	CORE_ESSENTIAL	GGAACAACTGAACCAGACCT
FTSJ3_TACCTTGTGAGTAAGCATCA	FTSJ3	CORE_ESSENTIAL	TACCTTGTGAGTAAGCATCA
FTSJ3_TTATTAGAGGAAGTAACACA	FTSJ3	CORE_ESSENTIAL	TTATTAGAGGAAGTAACACA
GAR1_AGCAGCAACCACTTCCGAGG	GAR1	CORE_ESSENTIAL	AGCAGCAACCACTTCCGAGG
GAR1_ATACAGACTACACGTTCTGG	GAR1	CORE_ESSENTIAL	ATACAGACTACACGTTCTGG
GAR1_GGCCTTTGTTAAAGCCTCCG	GAR1	CORE_ESSENTIAL	GGCCTTTGTTAAAGCCTCCG
GAR1_GGCGGCGGCAATTTCAGAGG	GAR1	CORE_ESSENTIAL	GGCGGCGGCAATTTCAGAGG
GAR1_GGTCGTGGAGGCTTTAATCG	GAR1	CORE_ESSENTIAL	GGTCGTGGAGGCTTTAATCG
GNL3_ACTTCGCAGAGCAAGCGCAG	GNL3	CORE_ESSENTIAL	ACTTCGCAGAGCAAGCGCAG
GNL3_CAACACCTCTAGGACAACAT	GNL3	CORE_ESSENTIAL	CAACACCTCTAGGACAACAT
GNL3_CCAGAGTGGACAGAAAAAGC	GNL3	CORE_ESSENTIAL	CCAGAGTGGACAGAAAAAGC
GNL3_GAAGAAAGAATTGCCAACAG	GNL3	CORE_ESSENTIAL	GAAGAAAGAATTGCCAACAG
GNL3_GTAATGTTGGTGTATCCATG	GNL3	CORE_ESSENTIAL	GTAATGTTGGTGTATCCATG
GTF3C4_AACAACGAATGCCGGGACGT	GTF3C4	CORE_ESSENTIAL	AACAACGAATGCCGGGACGT
GTF3C4_ATCTGCGACGTGCACAACCC	GTF3C4	CORE_ESSENTIAL	ATCTGCGACGTGCACAACCC
GTF3C4_CCCTGTTAACAAAAACTACC	GTF3C4	CORE_ESSENTIAL	CCCTGTTAACAAAAACTACC
GTF3C4_GGATAGGGTGTTCAACCCTG	GTF3C4	CORE_ESSENTIAL	GGATAGGGTGTTCAACCCTG
GTF3C4_TCCCACCAAAACAATACACT	GTF3C4	CORE_ESSENTIAL	TCCCACCAAAACAATACACT
HEATR1_ACAACAAAGGAACTTTACGC	HEATR1	CORE_ESSENTIAL	ACAACAAAGGAACTTTACGC
HEATR1_ATACAACATCTAATGTTCTG	HEATR1	CORE_ESSENTIAL	ATACAACATCTAATGTTCTG
HEATR1_ATTGAACTGATGTTAGACAG	HEATR1	CORE_ESSENTIAL	ATTGAACTGATGTTAGACAG
HEATR1_CAGGAACATTACATAAGTGA	HEATR1	CORE_ESSENTIAL	CAGGAACATTACATAAGTGA
HEATR1_GCCCCGTAAAAGAAGTTCGT	HEATR1	CORE_ESSENTIAL	GCCCCGTAAAAGAAGTTCGT
HNRNPC_AAATTCACTTACCTAAAACC	HNRNPC	CORE_ESSENTIAL	AAATTCACTTACCTAAAACC
HNRNPC_AGGTGTGAAACGATCTGCAG	HNRNPC	CORE_ESSENTIAL	AGGTGTGAAACGATCTGCAG
HNRNPC_CTCATTAACATACTGAACGA	HNRNPC	CORE_ESSENTIAL	CTCATTAACATACTGAACGA
HNRNPC_GAGATTCCCAATGAATACAC	HNRNPC	CORE_ESSENTIAL	GAGATTCCCAATGAATACAC
HNRNPC_TATCAGGAAACACTTCACGA	HNRNPC	CORE_ESSENTIAL	TATCAGGAAACACTTCACGA
HNRNPK_ATGATGTTTGATGACCGTCG	HNRNPK	CORE_ESSENTIAL	ATGATGTTTGATGACCGTCG
HNRNPK_CTGTTGGGACATACCGCTCG	HNRNPK	CORE_ESSENTIAL	CTGTTGGGACATACCGCTCG
HNRNPK_GATGATATGAGCCCTCGTCG	HNRNPK	CORE_ESSENTIAL	GATGATATGAGCCCTCGTCG
HNRNPK_GTACCTCAGATATAAGATCA	HNRNPK	CORE_ESSENTIAL	GTACCTCAGATATAAGATCA
HNRNPK_TAAAATCAAAGAACTTCGAG	HNRNPK	CORE_ESSENTIAL	TAAAATCAAAGAACTTCGAG
HNRNPM_ACCCCATGCCAATACCACCA	HNRNPM	CORE_ESSENTIAL	ACCCCATGCCAATACCACCA
HNRNPM_AGGTGATGGCTACGACTGGT	HNRNPM	CORE_ESSENTIAL	AGGTGATGGCTACGACTGGT
HNRNPM_GAAGCGTCCCTGGGATCGAG	HNRNPM	CORE_ESSENTIAL	GAAGCGTCCCTGGGATCGAG
HNRNPM_GGCTCCGAGATCGAGCGCAT	HNRNPM	CORE_ESSENTIAL	GGCTCCGAGATCGAGCGCAT
HNRNPM_GGTGGTGGTATGGAAAACAT	HNRNPM	CORE_ESSENTIAL	GGTGGTGGTATGGAAAACAT
HNRNPU_AAAGGCGGAGATAAAAAGAG	HNRNPU	CORE_ESSENTIAL	AAAGGCGGAGATAAAAAGAG
HNRNPU_ATCGAGTTAGAGGACCAAAG	HNRNPU	CORE_ESSENTIAL	ATCGAGTTAGAGGACCAAAG
HNRNPU_GAAGGAATCTCCGCTCTGGA	HNRNPU	CORE_ESSENTIAL	GAAGGAATCTCCGCTCTGGA
HNRNPU_GGGCGACGAGAACGGGCACG	HNRNPU	CORE_ESSENTIAL	GGGCGACGAGAACGGGCACG
HNRNPU_TACATGAAGTTCGTATTGGC	HNRNPU	CORE_ESSENTIAL	TACATGAAGTTCGTATTGGC
HSPA9_AATCCCTTCAAATTGAGCAC	HSPA9	CORE_ESSENTIAL	AATCCCTTCAAATTGAGCAC
HSPA9_ACAAATGCTCCAATCTGACT	HSPA9	CORE_ESSENTIAL	ACAAATGCTCCAATCTGACT
HSPA9_TGAGCGACTTGTTGGAATGC	HSPA9	CORE_ESSENTIAL	TGAGCGACTTGTTGGAATGC
HSPA9_TGGCATGACTAGGATGCCCA	HSPA9	CORE_ESSENTIAL	TGGCATGACTAGGATGCCCA
HSPA9_TGGGGATACCTTCTTAGGTG	HSPA9	CORE_ESSENTIAL	TGGGGATACCTTCTTAGGTG
HSPE1_CAAAGTAGTTCTAGATGACA	HSPE1	CORE_ESSENTIAL	CAAAGTAGTTCTAGATGACA
HSPE1_CAACCAGTTAGCGTGAAAGT	HSPE1	CORE_ESSENTIAL	CAACCAGTTAGCGTGAAAGT
HSPE1_GATTATTTCCTATTTAGAGA	HSPE1	CORE_ESSENTIAL	GATTATTTCCTATTTAGAGA
HSPE1_GTTCTTCTCCCAGAATATGG	HSPE1	CORE_ESSENTIAL	GTTCTTCTCCCAGAATATGG
HSPE1_TGGATCGGGTTCTAAAGGAA	HSPE1	CORE_ESSENTIAL	TGGATCGGGTTCTAAAGGAA
INTS9_AAGATGCTATACAATGCAAG	INTS9	CORE_ESSENTIAL	AAGATGCTATACAATGCAAG
INTS9_ACTGATATAGGCACTCCAGG	INTS9	CORE_ESSENTIAL	ACTGATATAGGCACTCCAGG
INTS9_AGAGAATTTGGAATTACCTG	INTS9	CORE_ESSENTIAL	AGAGAATTTGGAATTACCTG
INTS9_CACAGGCACAGTGTATGCCA	INTS9	CORE_ESSENTIAL	CACAGGCACAGTGTATGCCA
INTS9_GCCGGAATTCTGTTTACCAG	INTS9	CORE_ESSENTIAL	GCCGGAATTCTGTTTACCAG
KARS_AGGACCCACACCATTATCAG	KARS	CORE_ESSENTIAL	AGGACCCACACCATTATCAG
KARS_ATGATGAACATCATCCCAGG	KARS	CORE_ESSENTIAL	ATGATGAACATCATCCCAGG
KARS_ATTAATAACAAACTGCGTCG	KARS	CORE_ESSENTIAL	ATTAATAACAAACTGCGTCG
KARS_GGCCATGTAGAACTCACAGG	KARS	CORE_ESSENTIAL	GGCCATGTAGAACTCACAGG
KARS_TGTCTACATGGAACTTGTGT	KARS	CORE_ESSENTIAL	TGTCTACATGGAACTTGTGT
KPNB1_AGCTCCTAGAGACTACAGAC	KPNB1	CORE_ESSENTIAL	AGCTCCTAGAGACTACAGAC
KPNB1_ATCTTGGCAAATATAACCGA	KPNB1	CORE_ESSENTIAL	ATCTTGGCAAATATAACCGA
KPNB1_CACACAGTGTCCAGATACGA	KPNB1	CORE_ESSENTIAL	CACACAGTGTCCAGATACGA
KPNB1_TATCTCGAACAACTACACTG	KPNB1	CORE_ESSENTIAL	TATCTCGAACAACTACACTG
KPNB1_TCAAGGCACAATATCAGCAG	KPNB1	CORE_ESSENTIAL	TCAAGGCACAATATCAGCAG
LSM6_AATCATCGGACGACCAGTTG	LSM6	CORE_ESSENTIAL	AATCATCGGACGACCAGTTG
LSM6_AATTCTGGAGTGGATTATCG	LSM6	CORE_ESSENTIAL	AATTCTGGAGTGGATTATCG
LSM6_ATATTCTTCTGTCTGCTCCA	LSM6	CORE_ESSENTIAL	ATATTCTTCTGTCTGCTCCA
LSM6_GACTTCTTAAAGCAAATCAT	LSM6	CORE_ESSENTIAL	GACTTCTTAAAGCAAATCAT
LSM6_TTGCTTTAAGAAGTCACTAG	LSM6	CORE_ESSENTIAL	TTGCTTTAAGAAGTCACTAG
MRPS31_AAAAGTTTGGAAGCTACACT	MRPS31	CORE_ESSENTIAL	AAAAGTTTGGAAGCTACACT
MRPS31_CTTCGGATTCAGTTTGATGA	MRPS31	CORE_ESSENTIAL	CTTCGGATTCAGTTTGATGA
MRPS31_GGGCCAACAGCGCTGAACTG	MRPS31	CORE_ESSENTIAL	GGGCCAACAGCGCTGAACTG
MRPS31_TAAGCAGTCTGTTCGAACTG	MRPS31	CORE_ESSENTIAL	TAAGCAGTCTGTTCGAACTG
MRPS31_TTAGGAAAAATATATTCACA	MRPS31	CORE_ESSENTIAL	TTAGGAAAAATATATTCACA
NACA_AACCACACAACAAGCCCAGG	NACA	CORE_ESSENTIAL	AACCACACAACAAGCCCAGG
NACA_AGCCCCAGGCTGAGACAGGT	NACA	CORE_ESSENTIAL	AGCCCCAGGCTGAGACAGGT
NACA_AGCTGCTAGTTGTGCTTGCT	NACA	CORE_ESSENTIAL	AGCTGCTAGTTGTGCTTGCT
NACA_CTATGTAAGTATCTGAAGCA	NACA	CORE_ESSENTIAL	CTATGTAAGTATCTGAAGCA
NACA_GAGTGAAAAGAAGGCACGGA	NACA	CORE_ESSENTIAL	GAGTGAAAAGAAGGCACGGA
NAPA_CAGAGGCTCATCCAAAATAG	NAPA	CORE_ESSENTIAL	CAGAGGCTCATCCAAAATAG
NAPA_CCAGGGCCGATTCACGATTG	NAPA	CORE_ESSENTIAL	CCAGGGCCGATTCACGATTG
NAPA_TGAGATCTATGAGACAGAGT	NAPA	CORE_ESSENTIAL	TGAGATCTATGAGACAGAGT
NAPA_TGCAGACTACTACAAAGGCG	NAPA	CORE_ESSENTIAL	TGCAGACTACTACAAAGGCG
NAPA_TTGACATCTACGAACAGGTG	NAPA	CORE_ESSENTIAL	TTGACATCTACGAACAGGTG
NAPG_AAGAATACCTTATAACAAGT	NAPG	CORE_ESSENTIAL	AAGAATACCTTATAACAAGT
NAPG_GAATGAAGAACGCTTACGAC	NAPG	CORE_ESSENTIAL	GAATGAAGAACGCTTACGAC
NAPG_GACTACTAGTACGAGGACGT	NAPG	CORE_ESSENTIAL	GACTACTAGTACGAGGACGT
NAPG_GGAGATGCAGAAACTACCAG	NAPG	CORE_ESSENTIAL	GGAGATGCAGAAACTACCAG
NAPG_TTTCATTCTAGCCTGAAAAC	NAPG	CORE_ESSENTIAL	TTTCATTCTAGCCTGAAAAC
NEDD8_ATGCTAATTAAAGTGAAGGT	NEDD8	CORE_ESSENTIAL	ATGCTAATTAAAGTGAAGGT
NEDD8_CAGCAGAGGCTCATCTACAG	NEDD8	CORE_ESSENTIAL	CAGCAGAGGCTCATCTACAG
NEDD8_GAATCCCCCCACAACAGCAG	NEDD8	CORE_ESSENTIAL	GAATCCCCCCACAACAGCAG
NEDD8_GGAGCGAATCAAGGAGCGTG	NEDD8	CORE_ESSENTIAL	GGAGCGAATCAAGGAGCGTG
NEDD8_TGACATTGAACCTACAGACA	NEDD8	CORE_ESSENTIAL	TGACATTGAACCTACAGACA
NUDT21_ACTAAAACGCTTAATGACAG	NUDT21	CORE_ESSENTIAL	ACTAAAACGCTTAATGACAG
NUDT21_AGCCAGATTTCAGCGCATGA	NUDT21	CORE_ESSENTIAL	AGCCAGATTTCAGCGCATGA
NUDT21_AGCTGCAGCAGTAACACATG	NUDT21	CORE_ESSENTIAL	AGCTGCAGCAGTAACACATG
NUDT21_CAGAGCTGTCCTTCTCGTAG	NUDT21	CORE_ESSENTIAL	CAGAGCTGTCCTTCTCGTAG
NUDT21_CCTGGTGGTGAACTTAACCC	NUDT21	CORE_ESSENTIAL	CCTGGTGGTGAACTTAACCC
NUP133_AGAGAGTAATAGATGAGACA	NUP133	CORE_ESSENTIAL	AGAGAGTAATAGATGAGACA
NUP133_AGTTGCTGGACCAAACAGTG	NUP133	CORE_ESSENTIAL	AGTTGCTGGACCAAACAGTG
NUP133_CTCACAGAGCAACAGTCGAG	NUP133	CORE_ESSENTIAL	CTCACAGAGCAACAGTCGAG
NUP133_TCACAGACTCAGTTATGGAG	NUP133	CORE_ESSENTIAL	TCACAGACTCAGTTATGGAG
NUP133_TTCTGATTCTGAACTAGACA	NUP133	CORE_ESSENTIAL	TTCTGATTCTGAACTAGACA
NUP205_ATACCACTACAGATTCCATG	NUP205	CORE_ESSENTIAL	ATACCACTACAGATTCCATG
NUP205_CAGTGAAAAACATCGCAAAG	NUP205	CORE_ESSENTIAL	CAGTGAAAAACATCGCAAAG
NUP205_GTGTTCGTGGTAAAGCATCA	NUP205	CORE_ESSENTIAL	GTGTTCGTGGTAAAGCATCA
NUP205_TGGCGTGAAGGCATGTCCGA	NUP205	CORE_ESSENTIAL	TGGCGTGAAGGCATGTCCGA
NUP205_TGTGAACACAAGAATTTACG	NUP205	CORE_ESSENTIAL	TGTGAACACAAGAATTTACG
NUP54_AAAACACAATTGCAGCAACT	NUP54	CORE_ESSENTIAL	AAAACACAATTGCAGCAACT
NUP54_AGTTCCTTAAAACCCACCAT	NUP54	CORE_ESSENTIAL	AGTTCCTTAAAACCCACCAT
NUP54_ATTTATCAGCTGGTTGGACT	NUP54	CORE_ESSENTIAL	ATTTATCAGCTGGTTGGACT
NUP54_CAACAATAATATTCCGCCAG	NUP54	CORE_ESSENTIAL	CAACAATAATATTCCGCCAG
NUP54_TTTGGTGGTACTCAGAACAA	NUP54	CORE_ESSENTIAL	TTTGGTGGTACTCAGAACAA
NUP93_ACAATACAGATCCCTACAAG	NUP93	CORE_ESSENTIAL	ACAATACAGATCCCTACAAG
NUP93_AGGCTCAAGAGGCTCAAAGG	NUP93	CORE_ESSENTIAL	AGGCTCAAGAGGCTCAAAGG
NUP93_CGTGTTGTTGACACCGGCAA	NUP93	CORE_ESSENTIAL	CGTGTTGTTGACACCGGCAA
NUP93_GAGAGTGAGCCTGTCTTGTG	NUP93	CORE_ESSENTIAL	GAGAGTGAGCCTGTCTTGTG
NUP93_TAGTAAATTAGCGCCCACAC	NUP93	CORE_ESSENTIAL	TAGTAAATTAGCGCCCACAC
NUP98_ACAACCAACCTAAGATTGGA	NUP98	CORE_ESSENTIAL	ACAACCAACCTAAGATTGGA
NUP98_ATATGAAAGCAAGTCACTAG	NUP98	CORE_ESSENTIAL	ATATGAAAGCAAGTCACTAG
NUP98_ATGATATTGTGCATATCCGG	NUP98	CORE_ESSENTIAL	ATGATATTGTGCATATCCGG
NUP98_TATTAGCAAGAGTCCAGTTG	NUP98	CORE_ESSENTIAL	TATTAGCAAGAGTCCAGTTG
NUP98_TCGTCGAAAACTCGTTCACT	NUP98	CORE_ESSENTIAL	TCGTCGAAAACTCGTTCACT
NXF1_ACCACCCGACCTAACCGTCG	NXF1	CORE_ESSENTIAL	ACCACCCGACCTAACCGTCG
NXF1_ACGACTCTGGAGACCGACAA	NXF1	CORE_ESSENTIAL	ACGACTCTGGAGACCGACAA
NXF1_ATCATGAGCAAACGATACGA	NXF1	CORE_ESSENTIAL	ATCATGAGCAAACGATACGA
NXF1_GCTGTATGGCAGCTACCCTG	NXF1	CORE_ESSENTIAL	GCTGTATGGCAGCTACCCTG
NXF1_GGCTACAACTGACCTGATGT	NXF1	CORE_ESSENTIAL	GGCTACAACTGACCTGATGT
PABPN1_GCCGGAGCCCGAGCCCGAAG	PABPN1	CORE_ESSENTIAL	GCCGGAGCCCGAGCCCGAAG
PABPN1_GCGGCGCCATCTTGTGCCCG	PABPN1	CORE_ESSENTIAL	GCGGCGCCATCTTGTGCCCG
PABPN1_GGACGGCGCCATTGAGGACC	PABPN1	CORE_ESSENTIAL	GGACGGCGCCATTGAGGACC
PABPN1_GGCGCAGGGGACTACGGGAA	PABPN1	CORE_ESSENTIAL	GGCGCAGGGGACTACGGGAA
PABPN1_GGGAGCCCCCGGCAGCCAAG	PABPN1	CORE_ESSENTIAL	GGGAGCCCCCGGCAGCCAAG
PFDN2_AACTCGTAAGTGCTACCGCA	PFDN2	CORE_ESSENTIAL	AACTCGTAAGTGCTACCGCA
PFDN2_AGTGATCGATACACTGAAGG	PFDN2	CORE_ESSENTIAL	AGTGATCGATACACTGAAGG
PFDN2_GCCCGCTTTGGAGAACAACA	PFDN2	CORE_ESSENTIAL	GCCCGCTTTGGAGAACAACA
PFDN2_GGTGGAGCGAACTGTCAAAG	PFDN2	CORE_ESSENTIAL	GGTGGAGCGAACTGTCAAAG
PFDN2_TTGCTGGCTTCAACCGCCTT	PFDN2	CORE_ESSENTIAL	TTGCTGGCTTCAACCGCCTT
PHB_CCACAATGTCCTGCACTCCA	PHB	CORE_ESSENTIAL	CCACAATGTCCTGCACTCCA
PHB_CCAGTCATCACTGGTAGCAA	PHB	CORE_ESSENTIAL	CCAGTCATCACTGGTAGCAA
PHB_CTCTGCCTTATATAATGGTG	PHB	CORE_ESSENTIAL	CTCTGCCTTATATAATGGTG
PHB_CTTGAGGATCTCAGTTGTGA	PHB	CORE_ESSENTIAL	CTTGAGGATCTCAGTTGTGA
PHB_TAATTGGTTTCTGTACCCAC	PHB	CORE_ESSENTIAL	TAATTGGTTTCTGTACCCAC
PHB2_CAACGAGGTGCTCAAGAGTG	PHB2	CORE_ESSENTIAL	CAACGAGGTGCTCAAGAGTG
PHB2_CAGGACACTATCCTGGCCGA	PHB2	CORE_ESSENTIAL	CAGGACACTATCCTGGCCGA
PHB2_CTAGCATGTACCAGCGCCTA	PHB2	CORE_ESSENTIAL	CTAGCATGTACCAGCGCCTA
PHB2_GGGAGATATTCACCATCTGT	PHB2	CORE_ESSENTIAL	GGGAGATATTCACCATCTGT
PHB2_GTGCGCGAATCTGTGTTCAC	PHB2	CORE_ESSENTIAL	GTGCGCGAATCTGTGTTCAC
PHF5A_ATATGTGATGAGTGTAACTA	PHF5A	CORE_ESSENTIAL	ATATGTGATGAGTGTAACTA
PHF5A_CACCAACACCAGCCTGCTTG	PHF5A	CORE_ESSENTIAL	CACCAACACCAGCCTGCTTG
PHF5A_CAGAGTGCAGGGACGCACAT	PHF5A	CORE_ESSENTIAL	CAGAGTGCAGGGACGCACAT
PHF5A_CAGGGGCGCTGTGTGATCTG	PHF5A	CORE_ESSENTIAL	CAGGGGCGCTGTGTGATCTG
PHF5A_TTGCGGCAAAAGATCAAATC	PHF5A	CORE_ESSENTIAL	TTGCGGCAAAAGATCAAATC
POLR2D_CAGCCCCGAGCCCAACCTTT	POLR2D	CORE_ESSENTIAL	CAGCCCCGAGCCCAACCTTT
POLR2D_GCAGCAGAATGAGAGTGCAG	POLR2D	CORE_ESSENTIAL	GCAGCAGAATGAGAGTGCAG
POLR2D_TAGCACTCACCTACGAACAC	POLR2D	CORE_ESSENTIAL	TAGCACTCACCTACGAACAC
POLR2D_TCCGCGGGCTGGCGACGTAG	POLR2D	CORE_ESSENTIAL	TCCGCGGGCTGGCGACGTAG
POLR2D_TTCAGAAGTTCATATGCTTC	POLR2D	CORE_ESSENTIAL	TTCAGAAGTTCATATGCTTC
POLR2I_CAACAAGATCACGCACGAAG	POLR2I	CORE_ESSENTIAL	CAACAAGATCACGCACGAAG
POLR2I_CCGGAACTGTGATTACCAGC	POLR2I	CORE_ESSENTIAL	CCGGAACTGTGATTACCAGC
POLR2I_CCTCGGTCCGCGGCAACGTG	POLR2I	CORE_ESSENTIAL	CCTCGGTCCGCGGCAACGTG
POLR2I_GAACCGCATTCTGCTCTACG	POLR2I	CORE_ESSENTIAL	GAACCGCATTCTGCTCTACG
POLR2I_TAACAACATGCTGTACCCCA	POLR2I	CORE_ESSENTIAL	TAACAACATGCTGTACCCCA
PPP2R1A_CCTCTCCCTAGGACTCGGTG	PPP2R1A	CORE_ESSENTIAL	CCTCTCCCTAGGACTCGGTG
PPP2R1A_CTGGCGCGTCCGCTACATGG	PPP2R1A	CORE_ESSENTIAL	CTGGCGCGTCCGCTACATGG
PPP2R1A_GAACCTGATGAAAGACTGTG	PPP2R1A	CORE_ESSENTIAL	GAACCTGATGAAAGACTGTG
PPP2R1A_GCTGGGAACCTTCACTACCC	PPP2R1A	CORE_ESSENTIAL	GCTGGGAACCTTCACTACCC
PPP2R1A_TCACAGCACTGGACACTCGG	PPP2R1A	CORE_ESSENTIAL	TCACAGCACTGGACACTCGG
PRPF19_AAATCCTGATAGTGGCATCG	PRPF19	CORE_ESSENTIAL	AAATCCTGATAGTGGCATCG
PRPF19_ATCCTGCAAAGCTTTCAGAA	PRPF19	CORE_ESSENTIAL	ATCCTGCAAAGCTTTCAGAA
PRPF19_CAAAGCCACTGTGCTAACCA	PRPF19	CORE_ESSENTIAL	CAAAGCCACTGTGCTAACCA
PRPF19_CTAATCATGTTTATGAGCGG	PRPF19	CORE_ESSENTIAL	CTAATCATGTTTATGAGCGG
PRPF19_GCTCCTCCGATGATCAGGTG	PRPF19	CORE_ESSENTIAL	GCTCCTCCGATGATCAGGTG
PRPF3_AATGACACACCAGTTACTCT	PRPF3	CORE_ESSENTIAL	AATGACACACCAGTTACTCT
PRPF3_CAGGCATCCATACTTCGACT	PRPF3	CORE_ESSENTIAL	CAGGCATCCATACTTCGACT
PRPF3_GGCAGCAACACGACAAATCG	PRPF3	CORE_ESSENTIAL	GGCAGCAACACGACAAATCG
PRPF3_TCTTCCACCTCCTCAAAACG	PRPF3	CORE_ESSENTIAL	TCTTCCACCTCCTCAAAACG
PRPF3_TGGCTTTCAGAGTAGGCATG	PRPF3	CORE_ESSENTIAL	TGGCTTTCAGAGTAGGCATG
PRPF31_ACCTCAGTGCTGCCCCACAC	PRPF31	CORE_ESSENTIAL	ACCTCAGTGCTGCCCCACAC
PRPF31_ACTCCACATACTCGTAGATG	PRPF31	CORE_ESSENTIAL	ACTCCACATACTCGTAGATG
PRPF31_GACACAGCTGGATCTTTCCG	PRPF31	CORE_ESSENTIAL	GACACAGCTGGATCTTTCCG
PRPF31_GCCTGAATACCGCGTCATCG	PRPF31	CORE_ESSENTIAL	GCCTGAATACCGCGTCATCG
PRPF31_GGTGGCCGCCAAGTGCACAC	PRPF31	CORE_ESSENTIAL	GGTGGCCGCCAAGTGCACAC
PRPF38A_AAGAGCCAGAACCGAAATGG	PRPF38A	CORE_ESSENTIAL	AAGAGCCAGAACCGAAATGG
PRPF38A_ACTTGTAGTCGATAAAGCCA	PRPF38A	CORE_ESSENTIAL	ACTTGTAGTCGATAAAGCCA
PRPF38A_GAATCTATGAGTCCAAGTAC	PRPF38A	CORE_ESSENTIAL	GAATCTATGAGTCCAAGTAC
PRPF38A_TCTTCCAGAGCACTAACTCG	PRPF38A	CORE_ESSENTIAL	TCTTCCAGAGCACTAACTCG
PRPF38A_TTATTTCTTACCTGTAGTCG	PRPF38A	CORE_ESSENTIAL	TTATTTCTTACCTGTAGTCG
PRPF8_CATAGAACCAGTCCAACACA	PRPF8	CORE_ESSENTIAL	CATAGAACCAGTCCAACACA
PRPF8_CCATGAGAATCTGACGCACG	PRPF8	CORE_ESSENTIAL	CCATGAGAATCTGACGCACG
PRPF8_GGACGGGCCTTACATCACAG	PRPF8	CORE_ESSENTIAL	GGACGGGCCTTACATCACAG
PRPF8_TGATCAACCCAATCTCCCAT	PRPF8	CORE_ESSENTIAL	TGATCAACCCAATCTCCCAT
PRPF8_TTCCAGGTCGACACTCAAAG	PRPF8	CORE_ESSENTIAL	TTCCAGGTCGACACTCAAAG
PSMA1_AAGTACGAGCTGATTGGGAA	PSMA1	CORE_ESSENTIAL	AAGTACGAGCTGATTGGGAA
PSMA1_ATATTGGTATCTCAATTGCG	PSMA1	CORE_ESSENTIAL	ATATTGGTATCTCAATTGCG
PSMA1_CAGATACCAACACAACGATA	PSMA1	CORE_ESSENTIAL	CAGATACCAACACAACGATA
PSMA1_CAGTCAAAATAGTTAGCAGA	PSMA1	CORE_ESSENTIAL	CAGTCAAAATAGTTAGCAGA
PSMA1_TCATCAAATTGAATATGCAA	PSMA1	CORE_ESSENTIAL	TCATCAAATTGAATATGCAA
PSMA2_ACCTTTAATTCCCACGGACG	PSMA2	CORE_ESSENTIAL	ACCTTTAATTCCCACGGACG
PSMA2_ACTTCGCTCATCATACAGAA	PSMA2	CORE_ESSENTIAL	ACTTCGCTCATCATACAGAA
PSMA2_GTATAAAGTACCTGTAATCG	PSMA2	CORE_ESSENTIAL	GTATAAAGTACCTGTAATCG
PSMA2_TCTGGACAAGTTTACCAGAC	PSMA2	CORE_ESSENTIAL	TCTGGACAAGTTTACCAGAC
PSMA2_TGCAAGAATATACTCAGTCA	PSMA2	CORE_ESSENTIAL	TGCAAGAATATACTCAGTCA
PSMA3_ATAGCATCTTGCAGACAGAG	PSMA3	CORE_ESSENTIAL	ATAGCATCTTGCAGACAGAG
PSMA3_TCACGTATGAAACACCTGAT	PSMA3	CORE_ESSENTIAL	TCACGTATGAAACACCTGAT
PSMA3_TCCGTCAGGAGAGAATGTAG	PSMA3	CORE_ESSENTIAL	TCCGTCAGGAGAGAATGTAG
PSMA3_TGAATATGCTATGAAGGCTG	PSMA3	CORE_ESSENTIAL	TGAATATGCTATGAAGGCTG
PSMA3_TTTAATGTTGATCGGCATGT	PSMA3	CORE_ESSENTIAL	TTTAATGTTGATCGGCATGT
PSMA6_AACATTGGTTGTGTGATGAC	PSMA6	CORE_ESSENTIAL	AACATTGGTTGTGTGATGAC
PSMA6_GAGGGTCGGCTCTACCAAGT	PSMA6	CORE_ESSENTIAL	GAGGGTCGGCTCTACCAAGT
PSMA6_GATCACACTTATATACCTGA	PSMA6	CORE_ESSENTIAL	GATCACACTTATATACCTGA
PSMA6_GCATACTTACAACAACCAAG	PSMA6	CORE_ESSENTIAL	GCATACTTACAACAACCAAG
PSMA6_GTATGGCTATGAGATTCCTG	PSMA6	CORE_ESSENTIAL	GTATGGCTATGAGATTCCTG
PSMB2_AAGATATTACTCCTGTGTGT	PSMB2	CORE_ESSENTIAL	AAGATATTACTCCTGTGTGT
PSMB2_GAGGAGGTTCACATGATATG	PSMB2	CORE_ESSENTIAL	GAGGAGGTTCACATGATATG
PSMB2_TAACTTCACACGCCGAAACC	PSMB2	CORE_ESSENTIAL	TAACTTCACACGCCGAAACC
PSMB2_TAGTCCATGTAATACAGCGC	PSMB2	CORE_ESSENTIAL	TAGTCCATGTAATACAGCGC
PSMB2_TTTATAAGATGCGAAATGGT	PSMB2	CORE_ESSENTIAL	TTTATAAGATGCGAAATGGT
PSMB3_CTATAACGGAGGGGCCGTCA	PSMB3	CORE_ESSENTIAL	CTATAACGGAGGGGCCGTCA
PSMB3_CTCACCGTTTCTCATACAAG	PSMB3	CORE_ESSENTIAL	CTCACCGTTTCTCATACAAG
PSMB3_GAGGTCTAGAGAGCAAATGA	PSMB3	CORE_ESSENTIAL	GAGGTCTAGAGAGCAAATGA
PSMB3_GATGTACAGCCGGTCACCCA	PSMB3	CORE_ESSENTIAL	GATGTACAGCCGGTCACCCA
PSMB3_TGTATGAGTTGAAGGAAGGT	PSMB3	CORE_ESSENTIAL	TGTATGAGTTGAAGGAAGGT
PSMC1_AATTTCATCAATAAACACGA	PSMC1	CORE_ESSENTIAL	AATTTCATCAATAAACACGA
PSMC1_AGACCTATGCAGATATTGGG	PSMC1	CORE_ESSENTIAL	AGACCTATGCAGATATTGGG
PSMC1_CAGAGCATACCTGTGCCAGG	PSMC1	CORE_ESSENTIAL	CAGAGCATACCTGTGCCAGG
PSMC1_GCTGCCAGCAAACTGCCACT	PSMC1	CORE_ESSENTIAL	GCTGCCAGCAAACTGCCACT
PSMC1_TTAGGTGCATGCCGTGATAG	PSMC1	CORE_ESSENTIAL	TTAGGTGCATGCCGTGATAG
PSMC2_AAGGACGACAAGCCCATCCG	PSMC2	CORE_ESSENTIAL	AAGGACGACAAGCCCATCCG
PSMC2_ACTGTTGGGTCAATCTTAGG	PSMC2	CORE_ESSENTIAL	ACTGTTGGGTCAATCTTAGG
PSMC2_CAGGCAAGACACTCTGTGCG	PSMC2	CORE_ESSENTIAL	CAGGCAAGACACTCTGTGCG
PSMC2_GATAATCAATGCTGATTCGG	PSMC2	CORE_ESSENTIAL	GATAATCAATGCTGATTCGG
PSMC2_TGTACAGAAATACGTCGGTG	PSMC2	CORE_ESSENTIAL	TGTACAGAAATACGTCGGTG
PSMC4_GCATTTCGAGCTCTACAAGC	PSMC4	CORE_ESSENTIAL	GCATTTCGAGCTCTACAAGC
PSMC4_GGATCAGAATACAGCCATCG	PSMC4	CORE_ESSENTIAL	GGATCAGAATACAGCCATCG
PSMC4_GGGTCGAATGTACCTTGTAG	PSMC4	CORE_ESSENTIAL	GGGTCGAATGTACCTTGTAG
PSMC4_GTGATGTACGCGGACATCGG	PSMC4	CORE_ESSENTIAL	GTGATGTACGCGGACATCGG
PSMC4_TGGCTGTGGGAAGACCATGT	PSMC4	CORE_ESSENTIAL	TGGCTGTGGGAAGACCATGT
PSMD1_AGGCTGCAAACTGCCGACTC	PSMD1	CORE_ESSENTIAL	AGGCTGCAAACTGCCGACTC
PSMD1_GTACCCGTATTAGTGGATCC	PSMD1	CORE_ESSENTIAL	GTACCCGTATTAGTGGATCC
PSMD1_TCACTACACCAAACAATGTG	PSMD1	CORE_ESSENTIAL	TCACTACACCAAACAATGTG
PSMD1_TGAATCTCTCTGTCGTGACA	PSMD1	CORE_ESSENTIAL	TGAATCTCTCTGTCGTGACA
PSMD1_TTTCCTTAGATCGTTAGACA	PSMD1	CORE_ESSENTIAL	TTTCCTTAGATCGTTAGACA
PSMD11_CTTTGATACCAAGAGGTACC	PSMD11	CORE_ESSENTIAL	CTTTGATACCAAGAGGTACC
PSMD11_GGCGACCTTTACCGATGGAG	PSMD11	CORE_ESSENTIAL	GGCGACCTTTACCGATGGAG
PSMD11_GTTACCCGACTGCATGTCCA	PSMD11	CORE_ESSENTIAL	GTTACCCGACTGCATGTCCA
PSMD11_TGCGTACTCATACTTCTATG	PSMD11	CORE_ESSENTIAL	TGCGTACTCATACTTCTATG
PSMD11_TGTGTTTAGAGTGCATCGAA	PSMD11	CORE_ESSENTIAL	TGTGTTTAGAGTGCATCGAA
PSMD7_CATCAATGATGACCAATACC	PSMD7	CORE_ESSENTIAL	CATCAATGATGACCAATACC
PSMD7_CCAGGGAAAGAATAGTTGGC	PSMD7	CORE_ESSENTIAL	CCAGGGAAAGAATAGTTGGC
PSMD7_GATATCAAAGACACGACGGT	PSMD7	CORE_ESSENTIAL	GATATCAAAGACACGACGGT
PSMD7_GGAAACCAGAAGCGTGTTGT	PSMD7	CORE_ESSENTIAL	GGAAACCAGAAGCGTGTTGT
PSMD7_TACAGAAGCGTACATTTCAG	PSMD7	CORE_ESSENTIAL	TACAGAAGCGTACATTTCAG
QARS_ACTTGACTCGATAGGCTACA	QARS	CORE_ESSENTIAL	ACTTGACTCGATAGGCTACA
QARS_AGCACCTGGAGATTACTGGT	QARS	CORE_ESSENTIAL	AGCACCTGGAGATTACTGGT
QARS_GATCCCGGTAGCTTTGTCAA	QARS	CORE_ESSENTIAL	GATCCCGGTAGCTTTGTCAA
QARS_GGCTAGAAGAAACAGACCGG	QARS	CORE_ESSENTIAL	GGCTAGAAGAAACAGACCGG
QARS_GTGACTCCGCACATACTCAA	QARS	CORE_ESSENTIAL	GTGACTCCGCACATACTCAA
RAN_AAACATTATGATGGCACACT	RAN	CORE_ESSENTIAL	AAACATTATGATGGCACACT
RAN_AGTCAAATGACGTTTCACGA	RAN	CORE_ESSENTIAL	AGTCAAATGACGTTTCACGA
RAN_CTAGTGTTCCACACCAACAG	RAN	CORE_ESSENTIAL	CTAGTGTTCCACACCAACAG
RAN_GCCGGCCAGGAGAAATTCGG	RAN	CORE_ESSENTIAL	GCCGGCCAGGAGAAATTCGG
RAN_TGTTGCCACACAACACAATG	RAN	CORE_ESSENTIAL	TGTTGCCACACAACACAATG
RPA1_ACAACAGAGAAGTTGCCAAG	RPA1	CORE_ESSENTIAL	ACAACAGAGAAGTTGCCAAG
RPA1_ACAGTTGAACCCTCTCGTGG	RPA1	CORE_ESSENTIAL	ACAGTTGAACCCTCTCGTGG
RPA1_ACATCCGTCCCATTACTACG	RPA1	CORE_ESSENTIAL	ACATCCGTCCCATTACTACG
RPA1_GCTCCTTTGATAGCCAACAC	RPA1	CORE_ESSENTIAL	GCTCCTTTGATAGCCAACAC
RPA1_GGACGACCATCATTTACCTA	RPA1	CORE_ESSENTIAL	GGACGACCATCATTTACCTA
RPA2_ACCCATGGACGTTCGCCAGT	RPA2	CORE_ESSENTIAL	ACCCATGGACGTTCGCCAGT
RPA2_GATCACTTCCAGAATATGTG	RPA2	CORE_ESSENTIAL	GATCACTTCCAGAATATGTG
RPA2_GCCAGCAAATGGCCTCACTG	RPA2	CORE_ESSENTIAL	GCCAGCAAATGGCCTCACTG
RPA2_GTGAAGCAGGGAACTTTGGT	RPA2	CORE_ESSENTIAL	GTGAAGCAGGGAACTTTGGT
RPA2_TCTTAATTCAGCCCTCAGCA	RPA2	CORE_ESSENTIAL	TCTTAATTCAGCCCTCAGCA
RPL10A_AAAAAACTGGTCAAGAAGCT	RPL10A	CORE_ESSENTIAL	AAAAAACTGGTCAAGAAGCT
RPL10A_CACACACAGAGAACTTAGGG	RPL10A	CORE_ESSENTIAL	CACACACAGAGAACTTAGGG
RPL10A_GAAGAACTATGATCCCCAGA	RPL10A	CORE_ESSENTIAL	GAAGAACTATGATCCCCAGA
RPL10A_GGCCCAGGTTTAAATAAGGC	RPL10A	CORE_ESSENTIAL	GGCCCAGGTTTAAATAAGGC
RPL10A_TCGCGACACCCTGTACGAGG	RPL10A	CORE_ESSENTIAL	TCGCGACACCCTGTACGAGG
RPL11_AACTCATACTCCCGCACCTG	RPL11	CORE_ESSENTIAL	AACTCATACTCCCGCACCTG
RPL11_CTCACCTTTGGAAAACACAG	RPL11	CORE_ESSENTIAL	CTCACCTTTGGAAAACACAG
RPL11_GGATGCGAAGTTCCCGCATG	RPL11	CORE_ESSENTIAL	GGATGCGAAGTTCCCGCATG
RPL11_TGTCCACTGCACAGTTCGAG	RPL11	CORE_ESSENTIAL	TGTCCACTGCACAGTTCGAG
RPL11_TTCATTTCTCCGGATGCCAA	RPL11	CORE_ESSENTIAL	TTCATTTCTCCGGATGCCAA
RPL12_ATCTCTTCTGCAGATTGAGG	RPL12	CORE_ESSENTIAL	ATCTCTTCTGCAGATTGAGG
RPL12_GACCCCAACGAGATCAAAGT	RPL12	CORE_ESSENTIAL	GACCCCAACGAGATCAAAGT
RPL12_GGATAACGTACCAGACCCAG	RPL12	CORE_ESSENTIAL	GGATAACGTACCAGACCCAG
RPL12_GGGATAACGTACCAGACCCA	RPL12	CORE_ESSENTIAL	GGGATAACGTACCAGACCCA
RPL12_TCTTCTGCAGTTAAACACAG	RPL12	CORE_ESSENTIAL	TCTTCTGCAGTTAAACACAG
RPL13_CACCTGCGGATCTTACGGGC	RPL13	CORE_ESSENTIAL	CACCTGCGGATCTTACGGGC
RPL13_CGGATCCACAGAAATGCCGA	RPL13	CORE_ESSENTIAL	CGGATCCACAGAAATGCCGA
RPL13_GCCGGATGGGACCCGACGCG	RPL13	CORE_ESSENTIAL	GCCGGATGGGACCCGACGCG
RPL13_GTTGGCCTGCAGGGACTCCG	RPL13	CORE_ESSENTIAL	GTTGGCCTGCAGGGACTCCG
RPL13_TACCACACGAAGGTGCGCGC	RPL13	CORE_ESSENTIAL	TACCACACGAAGGTGCGCGC
RPL14_AGAAGTATGTCCGACAAGCC	RPL14	CORE_ESSENTIAL	AGAAGTATGTCCGACAAGCC
RPL14_ATGAGGTCCAAAGGAGACAT	RPL14	CORE_ESSENTIAL	ATGAGGTCCAAAGGAGACAT
RPL14_GAAGATTGAAGCCAGAGAAA	RPL14	CORE_ESSENTIAL	GAAGATTGAAGCCAGAGAAA
RPL14_GTGTTCTAGGCTTTGGTCGA	RPL14	CORE_ESSENTIAL	GTGTTCTAGGCTTTGGTCGA
RPL14_GTTACCTGTGCGGAAACTTG	RPL14	CORE_ESSENTIAL	GTTACCTGTGCGGAAACTTG
RPL18_ACAACCTCTTCAACACAACC	RPL18	CORE_ESSENTIAL	ACAACCTCTTCAACACAACC
RPL18_AGCCACTCACCATCCGGGAA	RPL18	CORE_ESSENTIAL	AGCCACTCACCATCCGGGAA
RPL18_CCGCCATAACAAGGACCGAA	RPL18	CORE_ESSENTIAL	CCGCCATAACAAGGACCGAA
RPL18_GGACCATAACTGATGATGTG	RPL18	CORE_ESSENTIAL	GGACCATAACTGATGATGTG
RPL18_TCCTGGCCGGGAAAACAAGA	RPL18	CORE_ESSENTIAL	TCCTGGCCGGGAAAACAAGA
RPL18A_CTGCGCTATGACTCCCGGAG	RPL18A	CORE_ESSENTIAL	CTGCGCTATGACTCCCGGAG
RPL18A_CTTTCAGCTACGAGAGTACA	RPL18A	CORE_ESSENTIAL	CTTTCAGCTACGAGAGTACA
RPL18A_CTTTCCACAGACCGAGACAT	RPL18A	CORE_ESSENTIAL	CTTTCCACAGACCGAGACAT
RPL18A_GAAGTTCTTCACCCGCAGGG	RPL18A	CORE_ESSENTIAL	GAAGTTCTTCACCCGCAGGG
RPL18A_TGCGGTAGAGGGGCGGCGTG	RPL18A	CORE_ESSENTIAL	TGCGGTAGAGGGGCGGCGTG
RPL19_AATGGACCGTCACAGGCTTG	RPL19	CORE_ESSENTIAL	AATGGACCGTCACAGGCTTG
RPL19_CCTTCTTCTTGCCACAGCGG	RPL19	CORE_ESSENTIAL	CCTTCTTCTTGCCACAGCGG
RPL19_GAATGCCAGAGAAGGTCACA	RPL19	CORE_ESSENTIAL	GAATGCCAGAGAAGGTCACA
RPL19_GCTTCCGGATCTGCTGACCT	RPL19	CORE_ESSENTIAL	GCTTCCGGATCTGCTGACCT
RPL19_TGTACCCTTCCGCTTACCTG	RPL19	CORE_ESSENTIAL	TGTACCCTTCCGCTTACCTG
RPL23A_AGTACTGACTTGTTTCTCCT	RPL23A	CORE_ESSENTIAL	AGTACTGACTTGTTTCTCCT
RPL23A_ATAGCATAGTGGTCAAGCCT	RPL23A	CORE_ESSENTIAL	ATAGCATAGTGGTCAAGCCT
RPL23A_CAGTGTCTTCGGCCGCCGGA	RPL23A	CORE_ESSENTIAL	CAGTGTCTTCGGCCGCCGGA
RPL23A_CTTTAGGAGGGGCAGGAGCT	RPL23A	CORE_ESSENTIAL	CTTTAGGAGGGGCAGGAGCT
RPL23A_GATAGCATAGTGGTCAAGCC	RPL23A	CORE_ESSENTIAL	GATAGCATAGTGGTCAAGCC
RPL24_AGGCGCTACGCCAGGACCGA	RPL24	CORE_ESSENTIAL	AGGCGCTACGCCAGGACCGA
RPL24_AGTCGGCTTTCCTTTCCAAG	RPL24	CORE_ESSENTIAL	AGTCGGCTTTCCTTTCCAAG
RPL24_GAAGCACAAAAAGGGACAGT	RPL24	CORE_ESSENTIAL	GAAGCACAAAAAGGGACAGT
RPL24_GCCGAGCAGTCAAATTCCAG	RPL24	CORE_ESSENTIAL	GCCGAGCAGTCAAATTCCAG
RPL24_TCAGAAACCTGAAGTTAGAA	RPL24	CORE_ESSENTIAL	TCAGAAACCTGAAGTTAGAA
RPL26_ACATAATCTTCCTTCGAATG	RPL26	CORE_ESSENTIAL	ACATAATCTTCCTTCGAATG
RPL26_ATATGTTATCTACATTGAAC	RPL26	CORE_ESSENTIAL	ATATGTTATCTACATTGAAC
RPL26_ATTTGCTCTTAGGTTGTACG	RPL26	CORE_ESSENTIAL	ATTTGCTCTTAGGTTGTACG
RPL26_CATAATCTTCCTTCGAATGT	RPL26	CORE_ESSENTIAL	CATAATCTTCCTTCGAATGT
RPL26_CTACATTGAACGGGTGCAGC	RPL26	CORE_ESSENTIAL	CTACATTGAACGGGTGCAGC
RPL3_ATGGAGATCCAGGTGAACGG	RPL3	CORE_ESSENTIAL	ATGGAGATCCAGGTGAACGG
RPL3_CCACCGAGGCCTGCGCAAGG	RPL3	CORE_ESSENTIAL	CCACCGAGGCCTGCGCAAGG
RPL3_CCTGGGTGTGGGCAATGACA	RPL3	CORE_ESSENTIAL	CCTGGGTGTGGGCAATGACA
RPL3_GGCTACGTGGAAACCCCTCG	RPL3	CORE_ESSENTIAL	GGCTACGTGGAAACCCCTCG
RPL3_TGAGATGATCGACGTCATCG	RPL3	CORE_ESSENTIAL	TGAGATGATCGACGTCATCG
RPL31_ACTTTAGCACCTTATTCCTT	RPL31	CORE_ESSENTIAL	ACTTTAGCACCTTATTCCTT
RPL31_AGAGGGATACTCACACTCCA	RPL31	CORE_ESSENTIAL	AGAGGGATACTCACACTCCA
RPL31_CTTCAAGAAGCGTGCACCTC	RPL31	CORE_ESSENTIAL	CTTCAAGAAGCGTGCACCTC
RPL31_GCTTCAAGAAGCGTGCACCT	RPL31	CORE_ESSENTIAL	GCTTCAAGAAGCGTGCACCT
RPL31_TCGGGTTACCACTTCGTTGA	RPL31	CORE_ESSENTIAL	TCGGGTTACCACTTCGTTGA
RPL32_ATTATTTCCTTCAGCGTAAC	RPL32	CORE_ESSENTIAL	ATTATTTCCTTCAGCGTAAC
RPL32_ATTTCCTTCAGCGTAACTGG	RPL32	CORE_ESSENTIAL	ATTTCCTTCAGCGTAACTGG
RPL32_CATATCGGTCTGACTGGTGC	RPL32	CORE_ESSENTIAL	CATATCGGTCTGACTGGTGC
RPL32_GTTGCTTCCATAACCAATGT	RPL32	CORE_ESSENTIAL	GTTGCTTCCATAACCAATGT
RPL32_TTGCTTCCATAACCAATGTT	RPL32	CORE_ESSENTIAL	TTGCTTCCATAACCAATGTT
RPL34_AGCGTTTGACATACCGACGT	RPL34	CORE_ESSENTIAL	AGCGTTTGACATACCGACGT
RPL34_CTTTCTAGGTCCCGAACCCC	RPL34	CORE_ESSENTIAL	CTTTCTAGGTCCCGAACCCC
RPL34_GTGCCCAGGCAGACTTCGAG	RPL34	CORE_ESSENTIAL	GTGCCCAGGCAGACTTCGAG
RPL34_TATTGTAGGAAAGCCTACGT	RPL34	CORE_ESSENTIAL	TATTGTAGGAAAGCCTACGT
RPL34_TTACCCCTCGAAGTCTGCCT	RPL34	CORE_ESSENTIAL	TTACCCCTCGAAGTCTGCCT
RPL35_CAATGGATTTCCGGACGACT	RPL35	CORE_ESSENTIAL	CAATGGATTTCCGGACGACT
RPL35_GGGCAAGAAGTACAAGCCCC	RPL35	CORE_ESSENTIAL	GGGCAAGAAGTACAAGCCCC
RPL35_GTTAATAACTGTGAGAACAC	RPL35	CORE_ESSENTIAL	GTTAATAACTGTGAGAACAC
RPL35_TCTTCGCGGGAAGAAGAAGG	RPL35	CORE_ESSENTIAL	TCTTCGCGGGAAGAAGAAGG
RPL35_TTACATCTTAGAGAGCTTGG	RPL35	CORE_ESSENTIAL	TTACATCTTAGAGAGCTTGG
RPL36_CAGGCACAGCCGACGCCGCG	RPL36	CORE_ESSENTIAL	CAGGCACAGCCGACGCCGCG
RPL36_CCAAACACACCAAGTTCGTG	RPL36	CORE_ESSENTIAL	CCAAACACACCAAGTTCGTG
RPL36_CGTGCGGGACATGATTCGGG	RPL36	CORE_ESSENTIAL	CGTGCGGGACATGATTCGGG
RPL36_GCGCGCCATGGAGTTACTGA	RPL36	CORE_ESSENTIAL	GCGCGCCATGGAGTTACTGA
RPL36_GTGGCTTTGCCCCGTACGAG	RPL36	CORE_ESSENTIAL	GTGGCTTTGCCCCGTACGAG
RPL37_ACGAAGGGAACGTCATCGTT	RPL37	CORE_ESSENTIAL	ACGAAGGGAACGTCATCGTT
RPL37_AGGCCTTAGAGCCACAGCGG	RPL37	CORE_ESSENTIAL	AGGCCTTAGAGCCACAGCGG
RPL37_CCTCATTCGACCAGTTCCGG	RPL37	CORE_ESSENTIAL	CCTCATTCGACCAGTTCCGG
RPL37_CTTACACTTTCTCTTGCGCT	RPL37	CORE_ESSENTIAL	CTTACACTTTCTCTTGCGCT
RPL37_TTTAGATAACTGGAGTGCCA	RPL37	CORE_ESSENTIAL	TTTAGATAACTGGAGTGCCA
RPL37A_AAGTACACTTGCTCTTTCTG	RPL37A	CORE_ESSENTIAL	AAGTACACTTGCTCTTTCTG
RPL37A_AGCAAGTGTACTTGGCGTGC	RPL37A	CORE_ESSENTIAL	AGCAAGTGTACTTGGCGTGC
RPL37A_GCCAAACGTACCAAGAAAGT	RPL37A	CORE_ESSENTIAL	GCCAAACGTACCAAGAAAGT
RPL37A_GCTGTGGGGATCTGGCACTG	RPL37A	CORE_ESSENTIAL	GCTGTGGGGATCTGGCACTG
RPL37A_TCGGGATCGTCGGTAAATAC	RPL37A	CORE_ESSENTIAL	TCGGGATCGTCGGTAAATAC
RPL38_ACATTTGGCATCCTTTCGTC	RPL38	CORE_ESSENTIAL	ACATTTGGCATCCTTTCGTC
RPL38_CAGCAGATACCTTTACACCC	RPL38	CORE_ESSENTIAL	CAGCAGATACCTTTACACCC
RPL38_CCTGCTCACAGCCCGACGAA	RPL38	CORE_ESSENTIAL	CCTGCTCACAGCCCGACGAA
RPL38_CCTTTCGTCGGGCTGTGAGC	RPL38	CORE_ESSENTIAL	CCTTTCGTCGGGCTGTGAGC
RPL38_GTTGCAGCCTCGGAAAATTG	RPL38	CORE_ESSENTIAL	GTTGCAGCCTCGGAAAATTG
RPL4_CAGACTAGTGCTGAGTCTTG	RPL4	CORE_ESSENTIAL	CAGACTAGTGCTGAGTCTTG
RPL4_GAAAAATAGATGTGTCGTGG	RPL4	CORE_ESSENTIAL	GAAAAATAGATGTGTCGTGG
RPL4_TAGATGAATTGTACGGCACT	RPL4	CORE_ESSENTIAL	TAGATGAATTGTACGGCACT
RPL4_TCCTCATTATAGATGATGCA	RPL4	CORE_ESSENTIAL	TCCTCATTATAGATGATGCA
RPL4_TTTGTTAGGTCATCGTATTG	RPL4	CORE_ESSENTIAL	TTTGTTAGGTCATCGTATTG
RPL5_AAACAGAGATATCATTTGTC	RPL5	CORE_ESSENTIAL	AAACAGAGATATCATTTGTC
RPL5_GAGGCTTGTCTATCCCTCAC	RPL5	CORE_ESSENTIAL	GAGGCTTGTCTATCCCTCAC
RPL5_GTAAAACTGATTATTATGCT	RPL5	CORE_ESSENTIAL	GTAAAACTGATTATTATGCT
RPL5_GTGAAATTTAGAAGACGACG	RPL5	CORE_ESSENTIAL	GTGAAATTTAGAAGACGACG
RPL5_TCATCTTGTACATACCCTGC	RPL5	CORE_ESSENTIAL	TCATCTTGTACATACCCTGC
RPL6_GAAGGTTGATGCTGGTGGCA	RPL6	CORE_ESSENTIAL	GAAGGTTGATGCTGGTGGCA
RPL6_GTACTCTCACCTTGCCCCTG	RPL6	CORE_ESSENTIAL	GTACTCTCACCTTGCCCCTG
RPL6_TCTGGAATACATGGCAGATC	RPL6	CORE_ESSENTIAL	TCTGGAATACATGGCAGATC
RPL6_TGACAAGAACGGCGGTACCC	RPL6	CORE_ESSENTIAL	TGACAAGAACGGCGGTACCC
RPL6_TTCCCTTACCTTGGATTTAG	RPL6	CORE_ESSENTIAL	TTCCCTTACCTTGGATTTAG
RPL7_AAAGAAGTTTGCCCAAAAGA	RPL7	CORE_ESSENTIAL	AAAGAAGTTTGCCCAAAAGA
RPL7_AGTGAGCCCAAAGGTTCGAA	RPL7	CORE_ESSENTIAL	AGTGAGCCCAAAGGTTCGAA
RPL7_CGTTTGTCATCAGAATCAGA	RPL7	CORE_ESSENTIAL	CGTTTGTCATCAGAATCAGA
RPL7_TATCAATGGAGTGAGCCCAA	RPL7	CORE_ESSENTIAL	TATCAATGGAGTGAGCCCAA
RPL7_TTCAGCTTCGAAAGGCAAGG	RPL7	CORE_ESSENTIAL	TTCAGCTTCGAAAGGCAAGG
RPL7A_ACACGACGTGGATCCCATCG	RPL7A	CORE_ESSENTIAL	ACACGACGTGGATCCCATCG
RPL7A_ACAGAACCTCACCTGTTTGG	RPL7A	CORE_ESSENTIAL	ACAGAACCTCACCTGTTTGG
RPL7A_CACCCTTTACTTCTCAGGAC	RPL7A	CORE_ESSENTIAL	CACCCTTTACTTCTCAGGAC
RPL7A_CTGCTTCTTCACGACAGCTG	RPL7A	CORE_ESSENTIAL	CTGCTTCTTCACGACAGCTG
RPL7A_GGGCCTACTCACCTGCTCGA	RPL7A	CORE_ESSENTIAL	GGGCCTACTCACCTGCTCGA
RPN2_GACTCACCTCACATCCTGAG	RPN2	CORE_ESSENTIAL	GACTCACCTCACATCCTGAG
RPN2_GATCAGGACTTACCCTACAG	RPN2	CORE_ESSENTIAL	GATCAGGACTTACCCTACAG
RPN2_GCACAACCACAACTGGCACG	RPN2	CORE_ESSENTIAL	GCACAACCACAACTGGCACG
RPN2_GTATATTGCAAATACCGTAG	RPN2	CORE_ESSENTIAL	GTATATTGCAAATACCGTAG
RPN2_TGTGAAAGGGCGATCCAGCG	RPN2	CORE_ESSENTIAL	TGTGAAAGGGCGATCCAGCG
RPS11_CCGATGTTCTTGTAGTACCG	RPS11	CORE_ESSENTIAL	CCGATGTTCTTGTAGTACCG
RPS11_GGATGTAGTGCAGATAGTCT	RPS11	CORE_ESSENTIAL	GGATGTAGTGCAGATAGTCT
RPS11_GGGCTTCAAGACACCCAAGG	RPS11	CORE_ESSENTIAL	GGGCTTCAAGACACCCAAGG
RPS11_GTAATGTGTCCATTCGAGGG	RPS11	CORE_ESSENTIAL	GTAATGTGTCCATTCGAGGG
RPS11_TGACCAAGATGAAGATGCAG	RPS11	CORE_ESSENTIAL	TGACCAAGATGAAGATGCAG
RPS13_AAACACTCACCGATCTGTGA	RPS13	CORE_ESSENTIAL	AAACACTCACCGATCTGTGA
RPS13_CCAGCGCGCTACTTACAGTG	RPS13	CORE_ESSENTIAL	CCAGCGCGCTACTTACAGTG
RPS13_GTAATCCTGAGAGATTCACA	RPS13	CORE_ESSENTIAL	GTAATCCTGAGAGATTCACA
RPS13_GTTGACATCTGACGACGTGA	RPS13	CORE_ESSENTIAL	GTTGACATCTGACGACGTGA
RPS13_TCGATAGGGTAAAGCCGACT	RPS13	CORE_ESSENTIAL	TCGATAGGGTAAAGCCGACT
RPS14_CAACATAGCAGCATATGGTG	RPS14	CORE_ESSENTIAL	CAACATAGCAGCATATGGTG
RPS14_CACACGGCAGATGGTTTCCC	RPS14	CORE_ESSENTIAL	CACACGGCAGATGGTTTCCC
RPS14_CCGGAGTTTGATGTGTAGGG	RPS14	CORE_ESSENTIAL	CCGGAGTTTGATGTGTAGGG
RPS14_GAAGAACAGGTCATCAGCCT	RPS14	CORE_ESSENTIAL	GAAGAACAGGTCATCAGCCT
RPS14_GACTGGTGGGATGAAGGTAA	RPS14	CORE_ESSENTIAL	GACTGGTGGGATGAAGGTAA
RPS15_ATCATCCTACCCGAGATGGT	RPS15	CORE_ESSENTIAL	ATCATCCTACCCGAGATGGT
RPS15_CTTGCGCAGGCGCTTCAGCA	RPS15	CORE_ESSENTIAL	CTTGCGCAGGCGCTTCAGCA
RPS15_GCTGCATCAGCTGCTCGCTG	RPS15	CORE_ESSENTIAL	GCTGCATCAGCTGCTCGCTG
RPS15_GCTGGTCGAGGTCCACGCCG	RPS15	CORE_ESSENTIAL	GCTGGTCGAGGTCCACGCCG
RPS15_GTAGGATGATCATGTCCCGC	RPS15	CORE_ESSENTIAL	GTAGGATGATCATGTCCCGC
RPS15A_ATCATTGATGACCACAGAGC	RPS15A	CORE_ESSENTIAL	ATCATTGATGACCACAGAGC
RPS15A_CCTCACAGGCAGGCTAAACA	RPS15A	CORE_ESSENTIAL	CCTCACAGGCAGGCTAAACA
RPS15A_GAGAAACCGGACGATGACTT	RPS15A	CORE_ESSENTIAL	GAGAAACCGGACGATGACTT
RPS15A_TCATTGATGACCACAGAGCT	RPS15A	CORE_ESSENTIAL	TCATTGATGACCACAGAGCT
RPS15A_TGACGTGCAACTCAAAGACC	RPS15A	CORE_ESSENTIAL	TGACGTGCAACTCAAAGACC
RPS17_AGCTCCGCAACAAGATAGCA	RPS17	CORE_ESSENTIAL	AGCTCCGCAACAAGATAGCA
RPS17_ATATCCAGAAAGTTTACCTC	RPS17	CORE_ESSENTIAL	ATATCCAGAAAGTTTACCTC
RPS17_CACCAAAACCGTGAAGAAGG	RPS17	CORE_ESSENTIAL	CACCAAAACCGTGAAGAAGG
RPS17_CTGATGAAGCGAATTCAGAG	RPS17	CORE_ESSENTIAL	CTGATGAAGCGAATTCAGAG
RPS17_GAAAAGTACTACACGCGCCT	RPS17	CORE_ESSENTIAL	GAAAAGTACTACACGCGCCT
RPS18_AAAGGATGGAAAATACAGCC	RPS18	CORE_ESSENTIAL	AAAGGATGGAAAATACAGCC
RPS18_AGACATTGACCTCACCAAGA	RPS18	CORE_ESSENTIAL	AGACATTGACCTCACCAAGA
RPS18_CCTCACTTCATTCAGGGTGT	RPS18	CORE_ESSENTIAL	CCTCACTTCATTCAGGGTGT
RPS18_TCAACACCAACATCGATGGG	RPS18	CORE_ESSENTIAL	TCAACACCAACATCGATGGG
RPS18_TGGTGATCACACGTTCCACC	RPS18	CORE_ESSENTIAL	TGGTGATCACACGTTCCACC
RPS19_AACTGGTTCTACACGCGAGC	RPS19	CORE_ESSENTIAL	AACTGGTTCTACACGCGAGC
RPS19_ATGCCCAGCCACTTCAGCCG	RPS19	CORE_ESSENTIAL	ATGCCCAGCCACTTCAGCCG
RPS19_GCGCGGCACCTGTACCTCCG	RPS19	CORE_ESSENTIAL	GCGCGGCACCTGTACCTCCG
RPS19_GTAGAACCAGTTCTCATCGT	RPS19	CORE_ESSENTIAL	GTAGAACCAGTTCTCATCGT
RPS19_TGACGGTATCCACCCATTCG	RPS19	CORE_ESSENTIAL	TGACGGTATCCACCCATTCG
RPS20_AAAAACACCCGTGGAGCCGG	RPS20	CORE_ESSENTIAL	AAAAACACCCGTGGAGCCGG
RPS20_AACGTAAAATCCTTGGAAAA	RPS20	CORE_ESSENTIAL	AACGTAAAATCCTTGGAAAA
RPS20_ACCAGTTCGAATGCCTACCA	RPS20	CORE_ESSENTIAL	ACCAGTTCGAATGCCTACCA
RPS20_GTGGTGAAGGTTCTAAGACG	RPS20	CORE_ESSENTIAL	GTGGTGAAGGTTCTAAGACG
RPS20_GTGTGTGCTGACTTGATAAG	RPS20	CORE_ESSENTIAL	GTGTGTGCTGACTTGATAAG
RPS24_CTGTCGCCTTCCCGGGGTGA	RPS24	CORE_ESSENTIAL	CTGTCGCCTTCCCGGGGTGA
RPS24_TACAAAGATGACATCCGGTG	RPS24	CORE_ESSENTIAL	TACAAAGATGACATCCGGTG
RPS24_TAGGCACTGTCGCCTTCCCG	RPS24	CORE_ESSENTIAL	TAGGCACTGTCGCCTTCCCG
RPS24_TTTCCTCTGAAGTAGTCGGT	RPS24	CORE_ESSENTIAL	TTTCCTCTGAAGTAGTCGGT
RPS24_TTTGTTTCCTCTGAAGTAGT	RPS24	CORE_ESSENTIAL	TTTGTTTCCTCTGAAGTAGT
RPS27A_ACACTCATAGGTTGAACCCT	RPS27A	CORE_ESSENTIAL	ACACTCATAGGTTGAACCCT
RPS27A_ATCAGTCTCTGCTGATCAGG	RPS27A	CORE_ESSENTIAL	ATCAGTCTCTGCTGATCAGG
RPS27A_CCACCCGGCCCGTACCTCGA	RPS27A	CORE_ESSENTIAL	CCACCCGGCCCGTACCTCGA
RPS27A_GATCTTTGCTGGCAAGCAGC	RPS27A	CORE_ESSENTIAL	GATCTTTGCTGGCAAGCAGC
RPS27A_GGTGATGGTCTTCCCCGTAA	RPS27A	CORE_ESSENTIAL	GGTGATGGTCTTCCCCGTAA
RPS3_AGATGGCTACTCTGGAGTTG	RPS3	CORE_ESSENTIAL	AGATGGCTACTCTGGAGTTG
RPS3_CAAGAACATTCTGTGTTCTG	RPS3	CORE_ESSENTIAL	CAAGAACATTCTGTGTTCTG
RPS3_CTGCGTTACAAACTCCTAGG	RPS3	CORE_ESSENTIAL	CTGCGTTACAAACTCCTAGG
RPS3_GAGTGGGGCCAAAGGCTGCG	RPS3	CORE_ESSENTIAL	GAGTGGGGCCAAAGGCTGCG
RPS3_GCTGAAAAGGTGGCCACTAG	RPS3	CORE_ESSENTIAL	GCTGAAAAGGTGGCCACTAG
RPS3A_CGTGAGCTTCAATCATTGTC	RPS3A	CORE_ESSENTIAL	CGTGAGCTTCAATCATTGTC
RPS3A_CTTACTGGTTCCTTGGGTCC	RPS3A	CORE_ESSENTIAL	CTTACTGGTTCCTTGGGTCC
RPS3A_CTTAGAAAATGGATCAACCC	RPS3A	CORE_ESSENTIAL	CTTAGAAAATGGATCAACCC
RPS3A_TTCCATGGTCAAAAAATGGC	RPS3A	CORE_ESSENTIAL	TTCCATGGTCAAAAAATGGC
RPS3A_TTTGTAGAAATTGCATCTGA	RPS3A	CORE_ESSENTIAL	TTTGTAGAAATTGCATCTGA
RPS5_ACCTGCCTCACAGTGCAGGG	RPS5	CORE_ESSENTIAL	ACCTGCCTCACAGTGCAGGG
RPS5_ATGATGCACGGCCGCAACAA	RPS5	CORE_ESSENTIAL	ATGATGCACGGCCGCAACAA
RPS5_CCCGGCGCGCCCAATGCGTG	RPS5	CORE_ESSENTIAL	CCCGGCGCGCCCAATGCGTG
RPS5_GAGCAGGTGTATGATCTCGA	RPS5	CORE_ESSENTIAL	GAGCAGGTGTATGATCTCGA
RPS5_TTCACTGCAATGTAATCCTG	RPS5	CORE_ESSENTIAL	TTCACTGCAATGTAATCCTG
RPS6_ACTGTAGTATCAGTCAGTCC	RPS6	CORE_ESSENTIAL	ACTGTAGTATCAGTCAGTCC
RPS6_AGTGGTGGGAACGACAAACA	RPS6	CORE_ESSENTIAL	AGTGGTGGGAACGACAAACA
RPS6_ATCAGTTCGTGGTTGCATTG	RPS6	CORE_ESSENTIAL	ATCAGTTCGTGGTTGCATTG
RPS6_TACTTTCTATGAGAAGCGTA	RPS6	CORE_ESSENTIAL	TACTTTCTATGAGAAGCGTA
RPS6_TAGCAGGCGGACACGGCCAT	RPS6	CORE_ESSENTIAL	TAGCAGGCGGACACGGCCAT
RPS7_ATAAGCAAAAGCGTCCCAGG	RPS7	CORE_ESSENTIAL	ATAAGCAAAAGCGTCCCAGG
RPS7_CCCTCTCACCTGGGAGATGC	RPS7	CORE_ESSENTIAL	CCCTCTCACCTGGGAGATGC
RPS7_GCATGTCGTCTTTATCGCTC	RPS7	CORE_ESSENTIAL	GCATGTCGTCTTTATCGCTC
RPS7_TACTAAAATACTCACCTCCT	RPS7	CORE_ESSENTIAL	TACTAAAATACTCACCTCCT
RPS7_TTTCTTTAGGAAATTGAAGT	RPS7	CORE_ESSENTIAL	TTTCTTTAGGAAATTGAAGT
RPS8_ACAAGAAATACCGTGCCCTG	RPS8	CORE_ESSENTIAL	ACAAGAAATACCGTGCCCTG
RPS8_ACAGCACACCGTACCGACAG	RPS8	CORE_ESSENTIAL	ACAGCACACCGTACCGACAG
RPS8_CCCAGCTGCCAACACCAAGG	RPS8	CORE_ESSENTIAL	CCCAGCTGCCAACACCAAGG
RPS8_GCACAAGCGCCGCAAAACCG	RPS8	CORE_ESSENTIAL	GCACAAGCGCCGCAAAACCG
RPS8_GGAAGTAACACGCACCAGCT	RPS8	CORE_ESSENTIAL	GGAAGTAACACGCACCAGCT
RPS9_AAGCGTCAGCAGTTCCCGGG	RPS9	CORE_ESSENTIAL	AAGCGTCAGCAGTTCCCGGG
RPS9_GCAAAACTTATGTGACCCCG	RPS9	CORE_ESSENTIAL	GCAAAACTTATGTGACCCCG
RPS9_GGATCAGCACGCGAGCGTGG	RPS9	CORE_ESSENTIAL	GGATCAGCACGCGAGCGTGG
RPS9_TCCCAGGCAACGCCCTGCTG	RPS9	CORE_ESSENTIAL	TCCCAGGCAACGCCCTGCTG
RPS9_TGGGCTCCGGAACAAACGTG	RPS9	CORE_ESSENTIAL	TGGGCTCCGGAACAAACGTG
RPSA_ATCCTCCAGGAATACTGGCC	RPSA	CORE_ESSENTIAL	ATCCTCCAGGAATACTGGCC
RPSA_CATAAATCTCAAGAGGACCT	RPSA	CORE_ESSENTIAL	CATAAATCTCAAGAGGACCT
RPSA_TCATTACCTTGTTGTTGCAT	RPSA	CORE_ESSENTIAL	TCATTACCTTGTTGTTGCAT
RPSA_TCTATATCATAAATCTCAAG	RPSA	CORE_ESSENTIAL	TCTATATCATAAATCTCAAG
RPSA_TTGGCAGGGAGCTCACTCAG	RPSA	CORE_ESSENTIAL	TTGGCAGGGAGCTCACTCAG
RRM1_CCTACCTAGAAAGTTGTGGG	RRM1	CORE_ESSENTIAL	CCTACCTAGAAAGTTGTGGG
RRM1_CTGCCAGGATAGCATAGTCA	RRM1	CORE_ESSENTIAL	CTGCCAGGATAGCATAGTCA
RRM1_CTTGTACCCCAATTCCAATG	RRM1	CORE_ESSENTIAL	CTTGTACCCCAATTCCAATG
RRM1_GGATCTCTTCATGAAACGAG	RRM1	CORE_ESSENTIAL	GGATCTCTTCATGAAACGAG
RRM1_TAACAACACAGCTCGATATG	RRM1	CORE_ESSENTIAL	TAACAACACAGCTCGATATG
RUVBL1_AATGTGACACTACTTACCAA	RUVBL1	CORE_ESSENTIAL	AATGTGACACTACTTACCAA
RUVBL1_ACTTGGATGTGGCTAATGCG	RUVBL1	CORE_ESSENTIAL	ACTTGGATGTGGCTAATGCG
RUVBL1_ATTTACATTGAAGCCAACAG	RUVBL1	CORE_ESSENTIAL	ATTTACATTGAAGCCAACAG
RUVBL1_GAGACAGAGAATCCCATGGG	RUVBL1	CORE_ESSENTIAL	GAGACAGAGAATCCCATGGG
RUVBL1_GTGAACAAGTACATCGACCA	RUVBL1	CORE_ESSENTIAL	GTGAACAAGTACATCGACCA
RUVBL2_AGATTGATCGACCAGCAACA	RUVBL2	CORE_ESSENTIAL	AGATTGATCGACCAGCAACA
RUVBL2_GATGATTGAGTCCCTGACCA	RUVBL2	CORE_ESSENTIAL	GATGATTGAGTCCCTGACCA
RUVBL2_GGTGCCCACTCCCACATCCG	RUVBL2	CORE_ESSENTIAL	GGTGCCCACTCCCACATCCG
RUVBL2_TGGCTGTGAATGGCGTGTCA	RUVBL2	CORE_ESSENTIAL	TGGCTGTGAATGGCGTGTCA
RUVBL2_TTACTTGATGCGAACGCCGA	RUVBL2	CORE_ESSENTIAL	TTACTTGATGCGAACGCCGA
SF3A1_AGGCATGGTAAGGGTCATTG	SF3A1	CORE_ESSENTIAL	AGGCATGGTAAGGGTCATTG
SF3A1_ATGCAGGAACACATGCGCAT	SF3A1	CORE_ESSENTIAL	ATGCAGGAACACATGCGCAT
SF3A1_CATTGGTAAGAAGATCGGTG	SF3A1	CORE_ESSENTIAL	CATTGGTAAGAAGATCGGTG
SF3A1_GACTTCCAACCCAATGAGCA	SF3A1	CORE_ESSENTIAL	GACTTCCAACCCAATGAGCA
SF3A1_TCTGCAGGTGTGTTACCGAG	SF3A1	CORE_ESSENTIAL	TCTGCAGGTGTGTTACCGAG
SF3A2_GACTACCCTGAGATCGCCGA	SF3A2	CORE_ESSENTIAL	GACTACCCTGAGATCGCCGA
SF3A2_GCCGAGCAGAGAGATCGACA	SF3A2	CORE_ESSENTIAL	GCCGAGCAGAGAGATCGACA
SF3A2_GCTACCTGGCACATACGCAG	SF3A2	CORE_ESSENTIAL	GCTACCTGGCACATACGCAG
SF3A2_TACTTCATGAAGAACCACCT	SF3A2	CORE_ESSENTIAL	TACTTCATGAAGAACCACCT
SF3A2_TGCAGGGGGATGCACCACTG	SF3A2	CORE_ESSENTIAL	TGCAGGGGGATGCACCACTG
SF3B1_CAGTAAAAGAAAATCACGGT	SF3B1	CORE_ESSENTIAL	CAGTAAAAGAAAATCACGGT
SF3B1_CCTGGTGTATCACCTCGTCC	SF3B1	CORE_ESSENTIAL	CCTGGTGTATCACCTCGTCC
SF3B1_GGAGAACTAAAAGTCGTCAA	SF3B1	CORE_ESSENTIAL	GGAGAACTAAAAGTCGTCAA
SF3B1_TAATCTTCATCAATCAATAG	SF3B1	CORE_ESSENTIAL	TAATCTTCATCAATCAATAG
SF3B1_TCCTGGCAAGCGAGACACAC	SF3B1	CORE_ESSENTIAL	TCCTGGCAAGCGAGACACAC
SF3B2_CACAGGCACAGAGTTCCGAG	SF3B2	CORE_ESSENTIAL	CACAGGCACAGAGTTCCGAG
SF3B2_GAAGAGATGAATTCTCAGCA	SF3B2	CORE_ESSENTIAL	GAAGAGATGAATTCTCAGCA
SF3B2_GCAGGGAGATCATTCGCTGA	SF3B2	CORE_ESSENTIAL	GCAGGGAGATCATTCGCTGA
SF3B2_TGGGCAAAACTGTAGGAGTG	SF3B2	CORE_ESSENTIAL	TGGGCAAAACTGTAGGAGTG
SF3B2_TTGCCCTGCAGGTAATCGCG	SF3B2	CORE_ESSENTIAL	TTGCCCTGCAGGTAATCGCG
SF3B3_AAGAATAGCTCAACCATGAG	SF3B3	CORE_ESSENTIAL	AAGAATAGCTCAACCATGAG
SF3B3_AGCAGACAATGATCCAACAG	SF3B3	CORE_ESSENTIAL	AGCAGACAATGATCCAACAG
SF3B3_CCACAGGCCACATACAACTG	SF3B3	CORE_ESSENTIAL	CCACAGGCCACATACAACTG
SF3B3_TCTTAGCTGTGGATCCCAAA	SF3B3	CORE_ESSENTIAL	TCTTAGCTGTGGATCCCAAA
SF3B3_TGCAGTGAACCAGCGACAAG	SF3B3	CORE_ESSENTIAL	TGCAGTGAACCAGCGACAAG
SF3B4_AGAAACAGTTCCCACAGCAG	SF3B4	CORE_ESSENTIAL	AGAAACAGTTCCCACAGCAG
SF3B4_ATTATGCGGGACCCTGACAC	SF3B4	CORE_ESSENTIAL	ATTATGCGGGACCCTGACAC
SF3B4_CGGTGATAGGACGGTTACAG	SF3B4	CORE_ESSENTIAL	CGGTGATAGGACGGTTACAG
SF3B4_CTTTGTGGAATTCTTGAGTG	SF3B4	CORE_ESSENTIAL	CTTTGTGGAATTCTTGAGTG
SF3B4_TAACCAAAAGCTTTACCTGG	SF3B4	CORE_ESSENTIAL	TAACCAAAAGCTTTACCTGG
SF3B5_AAGGTCGAAGTGGCCCATGT	SF3B5	CORE_ESSENTIAL	AAGGTCGAAGTGGCCCATGT
SF3B5_CAATGGCGAAGTAGTTGAGA	SF3B5	CORE_ESSENTIAL	CAATGGCGAAGTAGTTGAGA
SF3B5_CCACGCCGACACCACCAAGT	SF3B5	CORE_ESSENTIAL	CCACGCCGACACCACCAAGT
SF3B5_GCAGTCCAAGTACATCGGCA	SF3B5	CORE_ESSENTIAL	GCAGTCCAAGTACATCGGCA
SF3B5_TGTAGGAGCAGTACGAGTCG	SF3B5	CORE_ESSENTIAL	TGTAGGAGCAGTACGAGTCG
SFPQ_AAACTTACACACAGCGATGT	SFPQ	CORE_ESSENTIAL	AAACTTACACACAGCGATGT
SFPQ_ATGATCGTGGAAGATCTACA	SFPQ	CORE_ESSENTIAL	ATGATCGTGGAAGATCTACA
SFPQ_ATGGGCCTCAATCAGAATCG	SFPQ	CORE_ESSENTIAL	ATGGGCCTCAATCAGAATCG
SFPQ_CCGGGCCTAAGTACGCCTGG	SFPQ	CORE_ESSENTIAL	CCGGGCCTAAGTACGCCTGG
SFPQ_GTGAAAGATTACGAACAGAA	SFPQ	CORE_ESSENTIAL	GTGAAAGATTACGAACAGAA
SHFM1_AGATGAAGATGCACATGTCT	SEM1	CORE_ESSENTIAL	AGATGAAGATGCACATGTCT
SHFM1_CCCAGCGGTTACCTTCGGCA	SEM1	CORE_ESSENTIAL	CCCAGCGGTTACCTTCGGCA
SHFM1_GGTAGACTTAGGTCTGTTAG	SEM1	CORE_ESSENTIAL	GGTAGACTTAGGTCTGTTAG
SHFM1_TCTAACAGACCTAAGTCTAC	SEM1	CORE_ESSENTIAL	TCTAACAGACCTAAGTCTAC
SHFM1_TGAAGATGCACATGTCTGGG	SEM1	CORE_ESSENTIAL	TGAAGATGCACATGTCTGGG
SMC3_CTGGGGGTTATTATGACACA	SMC3	CORE_ESSENTIAL	CTGGGGGTTATTATGACACA
SMC3_TAGAGTGTATGACGAACGAA	SMC3	CORE_ESSENTIAL	TAGAGTGTATGACGAACGAA
SMC3_TAGATTGGCTCAAGCTACCC	SMC3	CORE_ESSENTIAL	TAGATTGGCTCAAGCTACCC
SMC3_TCTGCTAAGCGAGAGACTAG	SMC3	CORE_ESSENTIAL	TCTGCTAAGCGAGAGACTAG
SMC3_TCTTAACAAGTTAGATGTCA	SMC3	CORE_ESSENTIAL	TCTTAACAAGTTAGATGTCA
SNRNP200_AGGTGATGAAGACGTATACG	SNRNP200	CORE_ESSENTIAL	AGGTGATGAAGACGTATACG
SNRNP200_CACTCGGATGAAGTACTGAG	SNRNP200	CORE_ESSENTIAL	CACTCGGATGAAGTACTGAG
SNRNP200_GAAACCATGGATCTCGACCA	SNRNP200	CORE_ESSENTIAL	GAAACCATGGATCTCGACCA
SNRNP200_GATGATGTCCCACTTCTCGG	SNRNP200	CORE_ESSENTIAL	GATGATGTCCCACTTCTCGG
SNRNP200_GGTTGACCGAACACTCGTGG	SNRNP200	CORE_ESSENTIAL	GGTTGACCGAACACTCGTGG
SNRNP27_CATCCCGGGAGAGAGAACGC	SNRNP27	CORE_ESSENTIAL	CATCCCGGGAGAGAGAACGC
SNRNP27_GATGTGGATCTATGTCGTCT	SNRNP27	CORE_ESSENTIAL	GATGTGGATCTATGTCGTCT
SNRNP27_GTGCGTTTGCATTAGAACGT	SNRNP27	CORE_ESSENTIAL	GTGCGTTTGCATTAGAACGT
SNRNP27_TTCGGTGCGGGGATCGCGAG	SNRNP27	CORE_ESSENTIAL	TTCGGTGCGGGGATCGCGAG
SNRNP27_TTCTTTCTTTCAGTCGAGAA	SNRNP27	CORE_ESSENTIAL	TTCTTTCTTTCAGTCGAGAA
SNRPD1_ACTTGTGGATGTTGAACCTA	SNRPD1	CORE_ESSENTIAL	ACTTGTGGATGTTGAACCTA
SNRPD1_CCGTACCTGTGATTGTTCCA	SNRPD1	CORE_ESSENTIAL	CCGTACCTGTGATTGTTCCA
SNRPD1_GTATCCAGAGGTAAACTGTC	SNRPD1	CORE_ESSENTIAL	GTATCCAGAGGTAAACTGTC
SNRPD1_TCCACAAGTAGTGTATCCAG	SNRPD1	CORE_ESSENTIAL	TCCACAAGTAGTGTATCCAG
SNRPD1_TGAATTGAAGAACGGAACAC	SNRPD1	CORE_ESSENTIAL	TGAATTGAAGAACGGAACAC
SNRPD2_ACCTATCGAAGGCCTTCACG	SNRPD2	CORE_ESSENTIAL	ACCTATCGAAGGCCTTCACG
SNRPD2_CAAGAGTGAGATGACCCCAG	SNRPD2	CORE_ESSENTIAL	CAAGAGTGAGATGACCCCAG
SNRPD2_GCGGCAGTTGATGAGCACTT	SNRPD2	CORE_ESSENTIAL	GCGGCAGTTGATGAGCACTT
SNRPD2_TGGAGAACGTGAAGGAGATG	SNRPD2	CORE_ESSENTIAL	TGGAGAACGTGAAGGAGATG
SNRPD2_TGTGAGCACAGAGAGTGGAC	SNRPD2	CORE_ESSENTIAL	TGTGAGCACAGAGAGTGGAC
SRCAP_ACTGGATGAGTCTTAAGTCA	SRCAP	CORE_ESSENTIAL	ACTGGATGAGTCTTAAGTCA
SRCAP_CCAGTGGCAATTCTCCCTCA	SRCAP	CORE_ESSENTIAL	CCAGTGGCAATTCTCCCTCA
SRCAP_GCATATCGGGAGATAGAATG	SRCAP	CORE_ESSENTIAL	GCATATCGGGAGATAGAATG
SRCAP_TCCAGGGTTGAACTCAACCG	SRCAP	CORE_ESSENTIAL	TCCAGGGTTGAACTCAACCG
SRCAP_TGACTGCTACTATCCTCCTG	SRCAP	CORE_ESSENTIAL	TGACTGCTACTATCCTCCTG
SRFBP1_CGAAAACTTGTCAGGAGTGT	SRFBP1	CORE_ESSENTIAL	CGAAAACTTGTCAGGAGTGT
SRFBP1_GAAACCAATACATAATTCAA	SRFBP1	CORE_ESSENTIAL	GAAACCAATACATAATTCAA
SRFBP1_GTCATCAAAGAATGCTTCAG	SRFBP1	CORE_ESSENTIAL	GTCATCAAAGAATGCTTCAG
SRFBP1_TCACTCTCTGGTAACAGTGA	SRFBP1	CORE_ESSENTIAL	TCACTCTCTGGTAACAGTGA
SRFBP1_TGAAGAAATCCATGCCATGA	SRFBP1	CORE_ESSENTIAL	TGAAGAAATCCATGCCATGA
SRSF1_ACCTCCAGACATCCGAACCA	SRSF1	CORE_ESSENTIAL	ACCTCCAGACATCCGAACCA
SRSF1_CGCGACGGCTATGATTACGA	SRSF1	CORE_ESSENTIAL	CGCGACGGCTATGATTACGA
SRSF1_CGGGTCCTCGAACTCAACGA	SRSF1	CORE_ESSENTIAL	CGGGTCCTCGAACTCAACGA
SRSF1_GATTCTTGAGGTCGATGTCG	SRSF1	CORE_ESSENTIAL	GATTCTTGAGGTCGATGTCG
SRSF1_GCTATGGCCCCCCATCCAGG	SRSF1	CORE_ESSENTIAL	GCTATGGCCCCCCATCCAGG
SRSF3_ATGTGGCTGCCGTGTAAGAG	SRSF3	CORE_ESSENTIAL	ATGTGGCTGCCGTGTAAGAG
SRSF3_CAGTCCGAGAGCTAGATGGA	SRSF3	CORE_ESSENTIAL	CAGTCCGAGAGCTAGATGGA
SRSF3_CTCCTACGATAATCATCTCG	SRSF3	CORE_ESSENTIAL	CTCCTACGATAATCATCTCG
SRSF3_GAAAAAAGAAGTAGAAATCG	SRSF3	CORE_ESSENTIAL	GAAAAAAGAAGTAGAAATCG
SRSF3_TGGACCACTCCGAAGTGTGT	SRSF3	CORE_ESSENTIAL	TGGACCACTCCGAAGTGTGT
SUPT5H_AAATACGCCAAGTCATCTGT	SUPT5H	CORE_ESSENTIAL	AAATACGCCAAGTCATCTGT
SUPT5H_CATCGACTACGATCGCATCA	SUPT5H	CORE_ESSENTIAL	CATCGACTACGATCGCATCA
SUPT5H_CTGGGGGCTTAGATCACGGA	SUPT5H	CORE_ESSENTIAL	CTGGGGGCTTAGATCACGGA
SUPT5H_GTGAAGTTGGTCACATCACG	SUPT5H	CORE_ESSENTIAL	GTGAAGTTGGTCACATCACG
SUPT5H_TGTGAAGGGCTACATCTACG	SUPT5H	CORE_ESSENTIAL	TGTGAAGGGCTACATCTACG
SUPT6H_ACCTGCGGGATAGCTACCAG	SUPT6H	CORE_ESSENTIAL	ACCTGCGGGATAGCTACCAG
SUPT6H_GACTTTATGGACGAGAACCA	SUPT6H	CORE_ESSENTIAL	GACTTTATGGACGAGAACCA
SUPT6H_GCTGTGATTACCTAGACCGA	SUPT6H	CORE_ESSENTIAL	GCTGTGATTACCTAGACCGA
SUPT6H_GGAATACGATGAATCAGCCG	SUPT6H	CORE_ESSENTIAL	GGAATACGATGAATCAGCCG
SUPT6H_TTCATCGGAACTGCACACCT	SUPT6H	CORE_ESSENTIAL	TTCATCGGAACTGCACACCT
SUPV3L1_AGTCGGCAGATTGAAATTCG	SUPV3L1	CORE_ESSENTIAL	AGTCGGCAGATTGAAATTCG
SUPV3L1_GATTGGACAGTGTTGCATCA	SUPV3L1	CORE_ESSENTIAL	GATTGGACAGTGTTGCATCA
SUPV3L1_GCTACAGATGCAATTGGCAT	SUPV3L1	CORE_ESSENTIAL	GCTACAGATGCAATTGGCAT
SUPV3L1_GGAGAAACTAACCAGTTAGG	SUPV3L1	CORE_ESSENTIAL	GGAGAAACTAACCAGTTAGG
SUPV3L1_GGAGCTTATGTACACAACGG	SUPV3L1	CORE_ESSENTIAL	GGAGCTTATGTACACAACGG
TFIP11_AAGGAACTGTGACCCGATGG	TFIP11	CORE_ESSENTIAL	AAGGAACTGTGACCCGATGG
TFIP11_ACCGGCAGCTACAGTATGAG	TFIP11	CORE_ESSENTIAL	ACCGGCAGCTACAGTATGAG
TFIP11_CAAATACTCTTACAAGACCG	TFIP11	CORE_ESSENTIAL	CAAATACTCTTACAAGACCG
TFIP11_CAGTCAACTTCATCAGCGCA	TFIP11	CORE_ESSENTIAL	CAGTCAACTTCATCAGCGCA
TFIP11_CATCGTCTATCCACTCATGA	TFIP11	CORE_ESSENTIAL	CATCGTCTATCCACTCATGA
TIMM10_CAGGCACACAGACTCGCCCT	TIMM10	CORE_ESSENTIAL	CAGGCACACAGACTCGCCCT
TIMM10_CCAGGTACTTAGAGACACAT	TIMM10	CORE_ESSENTIAL	CCAGGTACTTAGAGACACAT
TIMM10_GAGGAGGCACACACTTCCGG	TIMM10	CORE_ESSENTIAL	GAGGAGGCACACACTTCCGG
TIMM10_TCTGCTTCCTTGTAGTGAGG	TIMM10	CORE_ESSENTIAL	TCTGCTTCCTTGTAGTGAGG
TIMM10_TGATGGCCGATATGTACAAC	TIMM10	CORE_ESSENTIAL	TGATGGCCGATATGTACAAC
TSTA3_ATGCGGATTCTAGTGACAGG	TSTA3	CORE_ESSENTIAL	ATGCGGATTCTAGTGACAGG
TSTA3_CCCTGTACCCCACACCGTCA	TSTA3	CORE_ESSENTIAL	CCCTGTACCCCACACCGTCA
TSTA3_GAACGACAACGTCCTGCACT	TSTA3	CORE_ESSENTIAL	GAACGACAACGTCCTGCACT
TSTA3_TCGATGTTGAAGTTGTCGTG	TSTA3	CORE_ESSENTIAL	TCGATGTTGAAGTTGTCGTG
TSTA3_TCGGGTAGGTCGTCTTGTCA	TSTA3	CORE_ESSENTIAL	TCGGGTAGGTCGTCTTGTCA
TUBA1B_AAGTCTACAAACACAGCCCG	TUBA1B	CORE_ESSENTIAL	AAGTCTACAAACACAGCCCG
TUBA1B_ACACAATCTGGCTAATAAGG	TUBA1B	CORE_ESSENTIAL	ACACAATCTGGCTAATAAGG
TUBA1B_CTGTGGAAACCTGGGGTGCT	TUBA1B	CORE_ESSENTIAL	CTGTGGAAACCTGGGGTGCT
TUBA1B_TACAGAAAGCTGTTCATGGT	TUBA1B	CORE_ESSENTIAL	TACAGAAAGCTGTTCATGGT
TUBA1B_TGCGAATTCGGTCCAACACA	TUBA1B	CORE_ESSENTIAL	TGCGAATTCGGTCCAACACA
TUBGCP2_GCTATGCCTGTACCTAACCA	TUBGCP2	CORE_ESSENTIAL	GCTATGCCTGTACCTAACCA
TUBGCP2_GTTCACCTGCCCGTACTCGA	TUBGCP2	CORE_ESSENTIAL	GTTCACCTGCCCGTACTCGA
TUBGCP2_TCACGTACCTATCGGCAAAG	TUBGCP2	CORE_ESSENTIAL	TCACGTACCTATCGGCAAAG
TUBGCP2_TCATCTACACGTTAAAAGAG	TUBGCP2	CORE_ESSENTIAL	TCATCTACACGTTAAAAGAG
TUBGCP2_TTTGACAACAGGTACACCAG	TUBGCP2	CORE_ESSENTIAL	TTTGACAACAGGTACACCAG
U2AF1_AAACAAACCTGGCTAAACGT	U2AF1	CORE_ESSENTIAL	AAACAAACCTGGCTAAACGT
U2AF1_CGTGAGCGATGTGGAGATGC	U2AF1	CORE_ESSENTIAL	CGTGAGCGATGTGGAGATGC
U2AF1_CTCACCCCATCTCATACTGA	U2AF1	CORE_ESSENTIAL	CTCACCCCATCTCATACTGA
U2AF1_GGTGGGGAACGTGTACGTCA	U2AF1	CORE_ESSENTIAL	GGTGGGGAACGTGTACGTCA
U2AF1_TGATTGACTTGAATAACCGT	U2AF1	CORE_ESSENTIAL	TGATTGACTTGAATAACCGT
U2AF2_AGCCAACACTGGGTTGCCAG	U2AF2	CORE_ESSENTIAL	AGCCAACACTGGGTTGCCAG
U2AF2_CAGACCGTCAGGGGTCATGG	U2AF2	CORE_ESSENTIAL	CAGACCGTCAGGGGTCATGG
U2AF2_CCCAGCAAACCTTTGACCAG	U2AF2	CORE_ESSENTIAL	CCCAGCAAACCTTTGACCAG
U2AF2_CTCACCAGGCACATAGACGG	U2AF2	CORE_ESSENTIAL	CTCACCAGGCACATAGACGG
U2AF2_GGAGCCGGGACCGCAAACGC	U2AF2	CORE_ESSENTIAL	GGAGCCGGGACCGCAAACGC
USP39_ACTCCCGCTTCACGCGCACA	USP39	CORE_ESSENTIAL	ACTCCCGCTTCACGCGCACA
USP39_ACTGCCTGAAGCATCTCATG	USP39	CORE_ESSENTIAL	ACTGCCTGAAGCATCTCATG
USP39_AGGCGTGAGACTTCAAACCC	USP39	CORE_ESSENTIAL	AGGCGTGAGACTTCAAACCC
USP39_GAACATCAAACGTCCTCCAG	USP39	CORE_ESSENTIAL	GAACATCAAACGTCCTCCAG
USP39_TCAGTCCCACAATACCCGGC	USP39	CORE_ESSENTIAL	TCAGTCCCACAATACCCGGC
VCP_CACAGTGATCCACTGCGAAG	VCP	CORE_ESSENTIAL	CACAGTGATCCACTGCGAAG
VCP_CCTCCTCAAAGGCTTTACGA	VCP	CORE_ESSENTIAL	CCTCCTCAAAGGCTTTACGA
VCP_GGTAACCTGGGAAGACATCG	VCP	CORE_ESSENTIAL	GGTAACCTGGGAAGACATCG
VCP_GTTTGCCGTACTTCACATCA	VCP	CORE_ESSENTIAL	GTTTGCCGTACTTCACATCA
VCP_TAAAGCAGGATTCCTCTAGG	VCP	CORE_ESSENTIAL	TAAAGCAGGATTCCTCTAGG
WDR12_AGTTGTGGAAATAGAATACG	WDR12	CORE_ESSENTIAL	AGTTGTGGAAATAGAATACG
WDR12_ATGACCTCTACAGCAGTGTA	WDR12	CORE_ESSENTIAL	ATGACCTCTACAGCAGTGTA
WDR12_CTGAGGAAACTGCCTCCATG	WDR12	CORE_ESSENTIAL	CTGAGGAAACTGCCTCCATG
WDR12_GGCCTGGGTGAAAAAAGGTT	WDR12	CORE_ESSENTIAL	GGCCTGGGTGAAAAAAGGTT
WDR12_TACTAAAGGACAAAAATGGT	WDR12	CORE_ESSENTIAL	TACTAAAGGACAAAAATGGT
WDR61_AAGTCCATAGATGCAGGACC	WDR61	CORE_ESSENTIAL	AAGTCCATAGATGCAGGACC
WDR61_CCTGTTGAAGGCGTGATGAG	WDR61	CORE_ESSENTIAL	CCTGTTGAAGGCGTGATGAG
WDR61_CTGACCAAATGGCATCATCA	WDR61	CORE_ESSENTIAL	CTGACCAAATGGCATCATCA
WDR61_CTGGCCACAGGAACTCATGT	WDR61	CORE_ESSENTIAL	CTGGCCACAGGAACTCATGT
WDR61_GAATATTCTTTGGACACGAG	WDR61	CORE_ESSENTIAL	GAATATTCTTTGGACACGAG
XAB2_CAGTAATCTAGCCACAGACG	XAB2	CORE_ESSENTIAL	CAGTAATCTAGCCACAGACG
XAB2_CCGACACGAGAACTACGATG	XAB2	CORE_ESSENTIAL	CCGACACGAGAACTACGATG
XAB2_GAAACGCTCGTCGTTCACCA	XAB2	CORE_ESSENTIAL	GAAACGCTCGTCGTTCACCA
XAB2_GGCTCAATCAGCTATACGAG	XAB2	CORE_ESSENTIAL	GGCTCAATCAGCTATACGAG
XAB2_TGGTAACAGGCGTACGAGCG	XAB2	CORE_ESSENTIAL	TGGTAACAGGCGTACGAGCG
XPO1_AGTGAGCTCTCAAAAAACGT	XPO1	CORE_ESSENTIAL	AGTGAGCTCTCAAAAAACGT
XPO1_CAGATGACGTCTTGATAATG	XPO1	CORE_ESSENTIAL	CAGATGACGTCTTGATAATG
XPO1_TAGTCGAATGGCTAAACCAG	XPO1	CORE_ESSENTIAL	TAGTCGAATGGCTAAACCAG
XPO1_TCACACCAGCAATCTCAGTG	XPO1	CORE_ESSENTIAL	TCACACCAGCAATCTCAGTG
XPO1_TGTTACTCCCTAATCAAGTG	XPO1	CORE_ESSENTIAL	TGTTACTCCCTAATCAAGTG
YY1_AGATATTGACCATGAGACAG	YY1	CORE_ESSENTIAL	AGATATTGACCATGAGACAG
YY1_CGACCCGGGCAACAAGAAGT	YY1	CORE_ESSENTIAL	CGACCCGGGCAACAAGAAGT
YY1_CGACTACATTGAACAAACGC	YY1	CORE_ESSENTIAL	CGACTACATTGAACAAACGC
YY1_GGAGACCATCGAGACCACAG	YY1	CORE_ESSENTIAL	GGAGACCATCGAGACCACAG
YY1_GGTCACCGACGACCCGACCC	YY1	CORE_ESSENTIAL	GGTCACCGACGACCCGACCC
ZNF207_AAAAGAGGCTTAGTAACTGG	ZNF207	CORE_ESSENTIAL	AAAAGAGGCTTAGTAACTGG
ZNF207_ATGCAATGAATAGCTAAGCC	ZNF207	CORE_ESSENTIAL	ATGCAATGAATAGCTAAGCC
ZNF207_CTGTGGCTGAAATGAAGTTG	ZNF207	CORE_ESSENTIAL	CTGTGGCTGAAATGAAGTTG
ZNF207_GGAACACCTGGCATTAATGG	ZNF207	CORE_ESSENTIAL	GGAACACCTGGCATTAATGG
ZNF207_TGGAAGAACAGACATAGAGT	ZNF207	CORE_ESSENTIAL	TGGAAGAACAGACATAGAGT
FOXA1_AACATGTCCTATGCCAACCC	FOXA1	DEP_MAP	AACATGTCCTATGCCAACCC
FOXA1_AGGCGCCAGAGGGGTCCTTG	FOXA1	DEP_MAP	AGGCGCCAGAGGGGTCCTTG
FOXA1_CCTGAGTTCATGTTGCTGAC	FOXA1	DEP_MAP	CCTGAGTTCATGTTGCTGAC
FOXA1_GTCCGGGTGCAGCGTCCAGT	FOXA1	DEP_MAP	GTCCGGGTGCAGCGTCCAGT
FOXA1_TGGACGGCGCGTACGCCATG	FOXA1	DEP_MAP	TGGACGGCGCGTACGCCATG
LMX1B_CAACGAGTCGTCCTGGCACG	LMX1B	DEP_MAP	CAACGAGTCGTCCTGGCACG
LMX1B_CACCGGAGTCGGACTCGTCG	LMX1B	DEP_MAP	CACCGGAGTCGGACTCGTCG
LMX1B_CGCCCGCATCACGAACTCGG	LMX1B	DEP_MAP	CGCCCGCATCACGAACTCGG
LMX1B_CTTCGACGAGACCTCGAAGG	LMX1B	DEP_MAP	CTTCGACGAGACCTCGAAGG
LMX1B_TGTGAACGGCAGCTACGCAA	LMX1B	DEP_MAP	TGTGAACGGCAGCTACGCAA
SART3_ACACGGAGCGAACTTTCTCA	SART3	DEP_MAP	ACACGGAGCGAACTTTCTCA
SART3_AGGCATACCTTGATTACCTG	SART3	DEP_MAP	AGGCATACCTTGATTACCTG
SART3_CTGCGACATACAAGACCATG	SART3	DEP_MAP	CTGCGACATACAAGACCATG
SART3_GACAAGGCAGTTCTCGACCA	SART3	DEP_MAP	GACAAGGCAGTTCTCGACCA
SART3_TGGGATAGCATCATGACCAG	SART3	DEP_MAP	TGGGATAGCATCATGACCAG
SDHB_ATGGCAAATTTCTTGATACG	SDHB	DEP_MAP	ATGGCAAATTTCTTGATACG
SDHB_CTGCAGGCAGGCTCCGCCAA	SDHB	DEP_MAP	CTGCAGGCAGGCTCCGCCAA
SDHB_TCCTTTATCACATACATGTG	SDHB	DEP_MAP	TCCTTTATCACATACATGTG
SDHB_TGTGCAATGAACATCAATGG	SDHB	DEP_MAP	TGTGCAATGAACATCAATGG
SDHB_TTAAAGCATCCAATACCATG	SDHB	DEP_MAP	TTAAAGCATCCAATACCATG
SPDEF_AAGCTGCTCAACATCACCGC	SPDEF	DEP_MAP	AAGCTGCTCAACATCACCGC
SPDEF_CAGTCGGGAGGAGCCACCTG	SPDEF	DEP_MAP	CAGTCGGGAGGAGCCACCTG
SPDEF_CCACCCGCCACGCCCGAGCA	SPDEF	DEP_MAP	CCACCCGCCACGCCCGAGCA
SPDEF_GTCCGCGACACCGTGTCGGG	SPDEF	DEP_MAP	GTCCGCGACACCGTGTCGGG
SPDEF_TGTGGACAGAGCACCAATAC	SPDEF	DEP_MAP	TGTGGACAGAGCACCAATAC
TFAP2A_ATCCTCGCAGGGACTACAGG	TFAP2A	DEP_MAP	ATCCTCGCAGGGACTACAGG
TFAP2A_CTGAACAGAAGACTTCGTTG	TFAP2A	DEP_MAP	CTGAACAGAAGACTTCGTTG
TFAP2A_CTTACCTCACGCCATCGAGG	TFAP2A	DEP_MAP	CTTACCTCACGCCATCGAGG
TFAP2A_GAGTAAGGATCTTGCGACTG	TFAP2A	DEP_MAP	GAGTAAGGATCTTGCGACTG
TFAP2A_GCACCAGCAACGGGACGGCA	TFAP2A	DEP_MAP	GCACCAGCAACGGGACGGCA
TFAP2C_GATCAGACAGTCATTCGCAA	TFAP2C	DEP_MAP	GATCAGACAGTCATTCGCAA
TFAP2C_GCAGCTGGCCTACTCCCAGT	TFAP2C	DEP_MAP	GCAGCTGGCCTACTCCCAGT
TFAP2C_GGTTGAATCTTCCGGCCGGG	TFAP2C	DEP_MAP	GGTTGAATCTTCCGGCCGGG
TFAP2C_TGAGGAGCGACAATCTTCCA	TFAP2C	DEP_MAP	TGAGGAGCGACAATCTTCCA
TFAP2C_TTAAATGCCTCGTTACTGGG	TFAP2C	DEP_MAP	TTAAATGCCTCGTTACTGGG
ZNF652_AGAAAGTCAGCGTTACACAA	ZNF652	DEP_MAP	AGAAAGTCAGCGTTACACAA
ZNF652_AGCACATGAACGTTACTCAT	ZNF652	DEP_MAP	AGCACATGAACGTTACTCAT
ZNF652_CAAACGCAGTATGTCACTCA	ZNF652	DEP_MAP	CAAACGCAGTATGTCACTCA
ZNF652_GATCTTGATATGTTCATGAA	ZNF652	DEP_MAP	GATCTTGATATGTTCATGAA
ZNF652_TGTTCTTAAGACAAGCAGTG	ZNF652	DEP_MAP	TGTTCTTAAGACAAGCAGTG
AAMP_AGGTGACCTCGCTATCGTCG	AAMP	GWAS_Target	AGGTGACCTCGCTATCGTCG
AAMP_CGTATGGCGGCTCAGCGATG	AAMP	GWAS_Target	CGTATGGCGGCTCAGCGATG
AAMP_GGAGGTCTGGTCCTTTGAAG	AAMP	GWAS_Target	GGAGGTCTGGTCCTTTGAAG
AAMP_GGGAGGTGCTCTCACCATCA	AAMP	GWAS_Target	GGGAGGTGCTCTCACCATCA
AAMP_TGGATGTGGAAAGTCCCGAA	AAMP	GWAS_Target	TGGATGTGGAAAGTCCCGAA
ABHD8_AGCCAGCGCATAGAAGGTGT	ABHD8	GWAS_Target	AGCCAGCGCATAGAAGGTGT
ABHD8_GATGAAAAAGAGCACCACGT	ABHD8	GWAS_Target	GATGAAAAAGAGCACCACGT
ABHD8_GCCGGGCTTGACCTCTACAA	ABHD8	GWAS_Target	GCCGGGCTTGACCTCTACAA
ABHD8_GTACCCAGACCTAGTGCACA	ABHD8	GWAS_Target	GTACCCAGACCTAGTGCACA
ABHD8_TCACCGTGTACCGCAATGGG	ABHD8	GWAS_Target	TCACCGTGTACCGCAATGGG
ABI3BP_CTACACCTAAACGACGCCCC	ABI3BP	GWAS_Target	CTACACCTAAACGACGCCCC
ABI3BP_GATGTTTCAGAAACAACACT	ABI3BP	GWAS_Target	GATGTTTCAGAAACAACACT
ABI3BP_TCCTCATAAACCATACCCTG	ABI3BP	GWAS_Target	TCCTCATAAACCATACCCTG
ABI3BP_TGCTGATAGAAATGTATCAG	ABI3BP	GWAS_Target	TGCTGATAGAAATGTATCAG
ABI3BP_TGGCACTCTGACACCGAGCT	ABI3BP	GWAS_Target	TGGCACTCTGACACCGAGCT
ABRAXAS1_AATGTATGCTTCATTACAAG	ABRAXAS1	GWAS_Target	AATGTATGCTTCATTACAAG
ABRAXAS1_CCTCAACACGGACTCGGACA	ABRAXAS1	GWAS_Target	CCTCAACACGGACTCGGACA
ABRAXAS1_CGAGAAATTGAGAAAAGGAG	ABRAXAS1	GWAS_Target	CGAGAAATTGAGAAAAGGAG
ABRAXAS1_GCCGAGCAGTACAAACACAC	ABRAXAS1	GWAS_Target	GCCGAGCAGTACAAACACAC
ABRAXAS1_GTGTTAATAGCAGAAAAACA	ABRAXAS1	GWAS_Target	GTGTTAATAGCAGAAAAACA
AC000032.2_ENST00000562538.1_CATGAAGGAGCAGCATTGAC	AC000032.2	GWAS_Target	CATGAAGGAGCAGCATTGAC
AC000032.2_ENST00000562538.1_CTGCTCCTTCATGCAACACG	AC000032.2	GWAS_Target	CTGCTCCTTCATGCAACACG
AC000032.2_ENST00000562538.1_GGCTGAGCTCCACAGGCGAG	AC000032.2	GWAS_Target	GGCTGAGCTCCACAGGCGAG
AC000032.2_ENST00000562538.1_GGGACCATGCTGCAGGAGCA	AC000032.2	GWAS_Target	GGGACCATGCTGCAGGAGCA
AC000032.2_ENST00000562538.1_TGCAACACGGGGACAGCTCG	AC000032.2	GWAS_Target	TGCAACACGGGGACAGCTCG
AC000120.7_ENST00000414227.1_CCTCCTGGCACTATGTGCAC	AC000120.7	GWAS_Target	CCTCCTGGCACTATGTGCAC
AC000120.7_ENST00000414227.1_GGCCCCTAGATAGTACATGT	AC000120.7	GWAS_Target	GGCCCCTAGATAGTACATGT
AC000120.7_ENST00000414227.1_GGCCCTTAGATGGCATGCTT	AC000120.7	GWAS_Target	GGCCCTTAGATGGCATGCTT
AC000120.7_ENST00000414227.1_TTGCCTGCATACACCATCAG	AC000120.7	GWAS_Target	TTGCCTGCATACACCATCAG
AC000120.7_ENST00000414227.1_TTGTTAATGAAGGCTGTAGT	AC000120.7	GWAS_Target	TTGTTAATGAAGGCTGTAGT
AC002306.1_ENST00000559614.2_GACCTTTGTGCTTCAACTGC	AC002306.1	GWAS_Target	GACCTTTGTGCTTCAACTGC
AC002306.1_ENST00000559614.2_GAGAACCCCATGCTCTGGAT	AC002306.1	GWAS_Target	GAGAACCCCATGCTCTGGAT
AC002306.1_ENST00000559614.2_GAGTTGATAATGAGATAGAC	AC002306.1	GWAS_Target	GAGTTGATAATGAGATAGAC
AC002306.1_ENST00000559614.2_GTGCCCAGAATCCTGACCCA	AC002306.1	GWAS_Target	GTGCCCAGAATCCTGACCCA
AC002306.1_ENST00000559614.2_TCCATCAACCATGCGACACT	AC002306.1	GWAS_Target	TCCATCAACCATGCGACACT
AC004009.3_ENST00000412413.1_CGCCCTGGGAACAGAAGCCA	AC004009.3	GWAS_Target	CGCCCTGGGAACAGAAGCCA
AC004009.3_ENST00000412413.1_GAACAGTGAGCTCCAAGGAG	AC004009.3	GWAS_Target	GAACAGTGAGCTCCAAGGAG
AC004009.3_ENST00000412413.1_TCAGCCTTCACACTCGCCCT	AC004009.3	GWAS_Target	TCAGCCTTCACACTCGCCCT
AC004009.3_ENST00000412413.1_TGGGAACAGAAGCCAAGGGC	AC004009.3	GWAS_Target	TGGGAACAGAAGCCAAGGGC
AC004009.3_ENST00000412413.1_TGTTCCCAGGGCGAGTGTGA	AC004009.3	GWAS_Target	TGTTCCCAGGGCGAGTGTGA
AC004012.1_ENST00000416593.1_ACTAGTAGTTGTGCACCCTT	AC004012.1	GWAS_Target	ACTAGTAGTTGTGCACCCTT
AC004012.1_ENST00000416593.1_CAAGTTATTTAACCTCTGTG	AC004012.1	GWAS_Target	CAAGTTATTTAACCTCTGTG
AC004012.1_ENST00000416593.1_GAAGAAACCGAGCCACACAG	AC004012.1	GWAS_Target	GAAGAAACCGAGCCACACAG
AC004012.1_ENST00000416593.1_TACTAGTAGTTGTGCACCCT	AC004012.1	GWAS_Target	TACTAGTAGTTGTGCACCCT
AC004012.1_ENST00000416593.1_TATTTAACCTCTGTGTGGCT	AC004012.1	GWAS_Target	TATTTAACCTCTGTGTGGCT
AC004069.2_ENST00000504082.1_AGTAGTGAATAAGAATGATT	AC004069.2	GWAS_Target	AGTAGTGAATAAGAATGATT
AC004069.2_ENST00000504082.1_AGTGAATAAGAATGATTAGG	AC004069.2	GWAS_Target	AGTGAATAAGAATGATTAGG
AC004069.2_ENST00000504082.1_GTAGTGAATAAGAATGATTA	AC004069.2	GWAS_Target	GTAGTGAATAAGAATGATTA
AC004069.2_ENST00000504082.1_TAGTGAATAAGAATGATTAG	AC004069.2	GWAS_Target	TAGTGAATAAGAATGATTAG
AC004069.2_ENST00000504082.1_TGTGATAGGTCAAAAAATTG	AC004069.2	GWAS_Target	TGTGATAGGTCAAAAAATTG
AC004549.6_ENST00000441955.1_AGAGGTTCGGCGGCTGATGG	AC004549.6	GWAS_Target	AGAGGTTCGGCGGCTGATGG
AC004549.6_ENST00000441955.1_AGTGACGCAAGGCCTACTGT	AC004549.6	GWAS_Target	AGTGACGCAAGGCCTACTGT
AC004549.6_ENST00000441955.1_ATCAAGGGAGAAAGTTACGC	AC004549.6	GWAS_Target	ATCAAGGGAGAAAGTTACGC
AC004549.6_ENST00000441955.1_TACCGCCTACCCCCAAAGAC	AC004549.6	GWAS_Target	TACCGCCTACCCCCAAAGAC
AC004549.6_ENST00000441955.1_TTACCCAGTGGAAAGACTCC	AC004549.6	GWAS_Target	TTACCCAGTGGAAAGACTCC
AC004593.3_ENST00000446246.1_AAGAGGGCAGCGCTAAGAGA	AC004593.3	GWAS_Target	AAGAGGGCAGCGCTAAGAGA
AC004593.3_ENST00000446246.1_ACAAGGCCCCCCGACCAAGA	AC004593.3	GWAS_Target	ACAAGGCCCCCCGACCAAGA
AC004593.3_ENST00000446246.1_CTGTAAAGACAGTGAGGCTG	AC004593.3	GWAS_Target	CTGTAAAGACAGTGAGGCTG
AC004593.3_ENST00000446246.1_GTTGTAGACACTGCAGTATC	AC004593.3	GWAS_Target	GTTGTAGACACTGCAGTATC
AC004593.3_ENST00000446246.1_TCAGCCTCACTGTCTTTACA	AC004593.3	GWAS_Target	TCAGCCTCACTGTCTTTACA
AC004812.1_ENST00000582675.1_CAGGCTGGTCTCAAACTCCT	AC004812.1	GWAS_Target	CAGGCTGGTCTCAAACTCCT
AC004812.1_ENST00000582675.1_CCAGGAGTTTGAGACCAGCC	AC004812.1	GWAS_Target	CCAGGAGTTTGAGACCAGCC
AC004812.1_ENST00000582675.1_CCAGGCTGGTCTCAAACTCC	AC004812.1	GWAS_Target	CCAGGCTGGTCTCAAACTCC
AC004812.1_ENST00000582675.1_TGGGAGGATTGCTTGAGCCC	AC004812.1	GWAS_Target	TGGGAGGATTGCTTGAGCCC
AC005013.5_ENST00000436594.1_AGACCTTCGAGAAGCTCTCG	AC005013.5	GWAS_Target	AGACCTTCGAGAAGCTCTCG
AC005013.5_ENST00000436594.1_CCGGGGCGAGCGCCTGCAAG	AC005013.5	GWAS_Target	CCGGGGCGAGCGCCTGCAAG
AC005013.5_ENST00000436594.1_CTCTTGCAGGCGCTCGCCCC	AC005013.5	GWAS_Target	CTCTTGCAGGCGCTCGCCCC
AC005013.5_ENST00000436594.1_GGCTGGAAGAGCTGTACCTG	AC005013.5	GWAS_Target	GGCTGGAAGAGCTGTACCTG
AC005013.5_ENST00000436594.1_TGGGGTGCAGAGAGCGGATC	AC005013.5	GWAS_Target	TGGGGTGCAGAGAGCGGATC
AC005037.2_ENST00000408603.1_ACATCTTTATTAATCAAAAT	AC005037.2	GWAS_Target	ACATCTTTATTAATCAAAAT
AC005037.2_ENST00000408603.1_GTTATAATGATTTAAAATTC	AC005037.2	GWAS_Target	GTTATAATGATTTAAAATTC
AC005037.2_ENST00000408603.1_TTATAATGATTTAAAATTCA	AC005037.2	GWAS_Target	TTATAATGATTTAAAATTCA
AC005037.3_ENST00000413848.1_CGCATCTCAGGACTTTCCCT	AC005037.3	GWAS_Target	CGCATCTCAGGACTTTCCCT
AC005037.3_ENST00000413848.1_CGGTGAGTAGTGGGGTGTCG	AC005037.3	GWAS_Target	CGGTGAGTAGTGGGGTGTCG
AC005037.3_ENST00000413848.1_GGCGCCAGACGGAAACCTAG	AC005037.3	GWAS_Target	GGCGCCAGACGGAAACCTAG
AC005037.3_ENST00000413848.1_GGCTCGAGAACCCTTACTGG	AC005037.3	GWAS_Target	GGCTCGAGAACCCTTACTGG
AC005037.3_ENST00000413848.1_TGCGCGACTTGGGACGCTAG	AC005037.3	GWAS_Target	TGCGCGACTTGGGACGCTAG
AC005088.1_ENST00000580604.1_AGGGCCACCAGAGGACTCCT	AC005088.1	GWAS_Target	AGGGCCACCAGAGGACTCCT
AC005088.1_ENST00000580604.1_CAGAGGACTCCTTGGTCTAG	AC005088.1	GWAS_Target	CAGAGGACTCCTTGGTCTAG
AC005088.1_ENST00000580604.1_CCTTCTGTTATGCCCAGACA	AC005088.1	GWAS_Target	CCTTCTGTTATGCCCAGACA
AC005088.1_ENST00000580604.1_CTCTAGACCAAGGAGTCCTC	AC005088.1	GWAS_Target	CTCTAGACCAAGGAGTCCTC
AC005088.1_ENST00000580604.1_TAGACCAAGGAGTCCTCTGG	AC005088.1	GWAS_Target	TAGACCAAGGAGTCCTCTGG
AC005162.4_ENST00000416513.1_ATCTGTAATCTCAGCACTTT	AC005162.4	GWAS_Target	ATCTGTAATCTCAGCACTTT
AC005162.4_ENST00000416513.1_CTCCCCTTTCCTTTGCACTG	AC005162.4	GWAS_Target	CTCCCCTTTCCTTTGCACTG
AC005162.4_ENST00000416513.1_GCCCTCAGTGCAAAGGAAAG	AC005162.4	GWAS_Target	GCCCTCAGTGCAAAGGAAAG
AC005162.4_ENST00000416513.1_TCTGGGCAGAAATGAAGAGG	AC005162.4	GWAS_Target	TCTGGGCAGAAATGAAGAGG
AC005162.4_ENST00000416513.1_TTTCTGCCCAGAACACCAAC	AC005162.4	GWAS_Target	TTTCTGCCCAGAACACCAAC
AC005162.5_ENST00000411479.1_AGTAAACAGACTTTGGCCAC	AC005162.5	GWAS_Target	AGTAAACAGACTTTGGCCAC
AC005162.5_ENST00000411479.1_CACTGGGTGAATATAAAAGA	AC005162.5	GWAS_Target	CACTGGGTGAATATAAAAGA
AC005162.5_ENST00000411479.1_GAAGAAGAGTAAACAGACTT	AC005162.5	GWAS_Target	GAAGAAGAGTAAACAGACTT
AC005162.5_ENST00000411479.1_GAGAAAAACGTTCCACTGAA	AC005162.5	GWAS_Target	GAGAAAAACGTTCCACTGAA
AC005162.5_ENST00000411479.1_TGGCAGAAAATTTGGAACCG	AC005162.5	GWAS_Target	TGGCAGAAAATTTGGAACCG
AC005195.1_ENST00000579330.1_ATATATATGGAATATATATA	AC005195.1	GWAS_Target	ATATATATGGAATATATATA
AC005195.1_ENST00000579330.1_ATATATGGAATATATATATA	AC005195.1	GWAS_Target	ATATATGGAATATATATATA
AC005195.1_ENST00000579330.1_ATATGGAATATATATATATA	AC005195.1	GWAS_Target	ATATGGAATATATATATATA
AC005253.4_ENST00000593791.1_CAACAGCATCTGTAAACATC	AC005253.4	GWAS_Target	CAACAGCATCTGTAAACATC
AC005253.4_ENST00000593791.1_CACCTCGGGAAAGAGTTTAA	AC005253.4	GWAS_Target	CACCTCGGGAAAGAGTTTAA
AC005253.4_ENST00000593791.1_GGGCCAGCAGGCCTCTCTGA	AC005253.4	GWAS_Target	GGGCCAGCAGGCCTCTCTGA
AC005253.4_ENST00000593791.1_TGGCTCCGTTTGCTCCATGG	AC005253.4	GWAS_Target	TGGCTCCGTTTGCTCCATGG
AC005253.4_ENST00000593791.1_TTCCATTAAACTCTTTCCCG	AC005253.4	GWAS_Target	TTCCATTAAACTCTTTCCCG
AC005387.2_ENST00000596596.1_AATTGATGGCGCAGAGCACA	AC005387.2	GWAS_Target	AATTGATGGCGCAGAGCACA
AC005387.2_ENST00000596596.1_ACTTTGCTAAGCCCAGAAAG	AC005387.2	GWAS_Target	ACTTTGCTAAGCCCAGAAAG
AC005387.2_ENST00000596596.1_CCATCAATTGGCTCCCTAGG	AC005387.2	GWAS_Target	CCATCAATTGGCTCCCTAGG
AC005387.2_ENST00000596596.1_GGAAGGAAGGCCAAGGACAC	AC005387.2	GWAS_Target	GGAAGGAAGGCCAAGGACAC
AC005387.2_ENST00000596596.1_TTCTGGGCTTAGCAAAGTCA	AC005387.2	GWAS_Target	TTCTGGGCTTAGCAAAGTCA
AC005387.3_ENST00000597837.2_GATGCATCACAGGCTGTCTC	AC005387.3	GWAS_Target	GATGCATCACAGGCTGTCTC
AC005387.3_ENST00000597837.2_GTGGATGTGGTTGAGCCAGC	AC005387.3	GWAS_Target	GTGGATGTGGTTGAGCCAGC
AC005387.3_ENST00000597837.2_TCTGGAGTCACACAGCATGG	AC005387.3	GWAS_Target	TCTGGAGTCACACAGCATGG
AC005387.3_ENST00000597837.2_TGAGTATGTTGTGCCCGGAG	AC005387.3	GWAS_Target	TGAGTATGTTGTGCCCGGAG
AC005387.3_ENST00000597837.2_TGTGACTCCAGATGCATCAC	AC005387.3	GWAS_Target	TGTGACTCCAGATGCATCAC
AC007096.1_ENST00000411120.1_AGTATATTCCATGCAATATT	AC007096.1	GWAS_Target	AGTATATTCCATGCAATATT
AC007096.1_ENST00000411120.1_AGTATGTCCCAAATATTGCA	AC007096.1	GWAS_Target	AGTATGTCCCAAATATTGCA
AC007096.1_ENST00000411120.1_CCTGAAATTCAAATTTAACT	AC007096.1	GWAS_Target	CCTGAAATTCAAATTTAACT
AC007096.1_ENST00000411120.1_GAATTTCAGATAACAAATAA	AC007096.1	GWAS_Target	GAATTTCAGATAACAAATAA
AC007096.1_ENST00000411120.1_GTATATTCCATGCAATATTT	AC007096.1	GWAS_Target	GTATATTCCATGCAATATTT
AC007163.6_ENST00000447972.3_CCCCGATGTACCGGCAACTG	AC007163.6	GWAS_Target	CCCCGATGTACCGGCAACTG
AC007163.6_ENST00000447972.3_CGACCGGAACTAACGCCAGG	AC007163.6	GWAS_Target	CGACCGGAACTAACGCCAGG
AC007163.6_ENST00000447972.3_GAAATCTCGCGATAGGAGAG	AC007163.6	GWAS_Target	GAAATCTCGCGATAGGAGAG
AC007163.6_ENST00000447972.3_TCACCGAATTTAAGGCGAAG	AC007163.6	GWAS_Target	TCACCGAATTTAAGGCGAAG
AC007163.6_ENST00000447972.3_TCCGCGCGCAATAGAAAAGG	AC007163.6	GWAS_Target	TCCGCGCGCAATAGAAAAGG
AC007283.5_ENST00000434645.1_ACCATGGCATCAAAATAACT	AC007283.5	GWAS_Target	ACCATGGCATCAAAATAACT
AC007283.5_ENST00000434645.1_ATCAAAATAACTTGGAAAGT	AC007283.5	GWAS_Target	ATCAAAATAACTTGGAAAGT
AC007283.5_ENST00000434645.1_TATTCTGACACACTGCCCAG	AC007283.5	GWAS_Target	TATTCTGACACACTGCCCAG
AC007283.5_ENST00000434645.1_TGCTGAACAGGGGTACCTCT	AC007283.5	GWAS_Target	TGCTGAACAGGGGTACCTCT
AC007283.5_ENST00000434645.1_TTGCTGAACAGGGGTACCTC	AC007283.5	GWAS_Target	TTGCTGAACAGGGGTACCTC
AC007563.5_ENST00000447289.1_CCGCTGCACGCCCTGCTGCA	AC007563.5	GWAS_Target	CCGCTGCACGCCCTGCTGCA
AC007563.5_ENST00000447289.1_GGCTTCTCCTCGTCCTGCCG	AC007563.5	GWAS_Target	GGCTTCTCCTCGTCCTGCCG
AC007563.5_ENST00000447289.1_TACACCGAGCGCTGCGCCCA	AC007563.5	GWAS_Target	TACACCGAGCGCTGCGCCCA
AC007563.5_ENST00000447289.1_TTGACCAGCTCGCAGCCCAG	AC007563.5	GWAS_Target	TTGACCAGCTCGCAGCCCAG
AC007566.10_ENST00000441539.1_AATCAAAATTCAATATGTAC	AC007566.10	GWAS_Target	AATCAAAATTCAATATGTAC
AC007566.10_ENST00000441539.1_ACAAGATACCAAATCAGAAG	AC007566.10	GWAS_Target	ACAAGATACCAAATCAGAAG
AC007566.10_ENST00000441539.1_AGTGGCTCTGACGATTCAGC	AC007566.10	GWAS_Target	AGTGGCTCTGACGATTCAGC
AC007566.10_ENST00000441539.1_GGACATCTCTAAAGAAACAA	AC007566.10	GWAS_Target	GGACATCTCTAAAGAAACAA
AC007566.10_ENST00000441539.1_TGATGGTGGTTCTATAACAC	AC007566.10	GWAS_Target	TGATGGTGGTTCTATAACAC
AC007787.2_ENST00000588095.1_ACCACTTGAGCAGATCAGTG	AC007787.2	GWAS_Target	ACCACTTGAGCAGATCAGTG
AC007787.2_ENST00000588095.1_AGGTGCCTGCGGCCCTATCG	AC007787.2	GWAS_Target	AGGTGCCTGCGGCCCTATCG
AC007787.2_ENST00000588095.1_GATGTGCCTTGGATAGATAG	AC007787.2	GWAS_Target	GATGTGCCTTGGATAGATAG
AC007787.2_ENST00000588095.1_GCCCACCAGAGGCACAACGT	AC007787.2	GWAS_Target	GCCCACCAGAGGCACAACGT
AC007787.2_ENST00000588095.1_TGGGATTTGGGACAGAAAGG	AC007787.2	GWAS_Target	TGGGATTTGGGACAGAAAGG
AC008073.9_ENST00000429717.1_AGTCCTGTCGTATCTAGCAG	AC008073.9	GWAS_Target	AGTCCTGTCGTATCTAGCAG
AC008073.9_ENST00000429717.1_CTATGAAACCACGGACCACA	AC008073.9	GWAS_Target	CTATGAAACCACGGACCACA
AC008073.9_ENST00000429717.1_TCATAGAGGTTGTCTGACTC	AC008073.9	GWAS_Target	TCATAGAGGTTGTCTGACTC
AC008073.9_ENST00000429717.1_TGTGCGTTCCTAGGCGTAAG	AC008073.9	GWAS_Target	TGTGCGTTCCTAGGCGTAAG
AC008073.9_ENST00000429717.1_TGTGGTCCGTGGTTTCATAG	AC008073.9	GWAS_Target	TGTGGTCCGTGGTTTCATAG
AC008391.1_ENST00000577951.1_AATCGCTTGAACCCAGGAGG	AC008391.1	GWAS_Target	AATCGCTTGAACCCAGGAGG
AC008391.1_ENST00000577951.1_CAGGAGAATCGCTTGAACCC	AC008391.1	GWAS_Target	CAGGAGAATCGCTTGAACCC
AC008391.1_ENST00000577951.1_GAGAATCGCTTGAACCCAGG	AC008391.1	GWAS_Target	GAGAATCGCTTGAACCCAGG
AC008391.1_ENST00000577951.1_GGAGTACAGTGGCACGATCT	AC008391.1	GWAS_Target	GGAGTACAGTGGCACGATCT
AC008391.1_ENST00000577951.1_TCACCTAGGCTGGAGTACAG	AC008391.1	GWAS_Target	TCACCTAGGCTGGAGTACAG
AC008397.1_ENST00000408240.1_CACGTGAGGCCAGCAATTTG	AC008397.1	GWAS_Target	CACGTGAGGCCAGCAATTTG
AC008397.1_ENST00000408240.1_CAGCAATTTGAGGCCAGCCT	AC008397.1	GWAS_Target	CAGCAATTTGAGGCCAGCCT
AC008397.1_ENST00000408240.1_CCAGCAATTTGAGGCCAGCC	AC008397.1	GWAS_Target	CCAGCAATTTGAGGCCAGCC
AC008397.1_ENST00000408240.1_CGAGGAGGGAGGATCACGTG	AC008397.1	GWAS_Target	CGAGGAGGGAGGATCACGTG
AC008397.1_ENST00000408240.1_CTCACGTGATCCTCCCTCCT	AC008397.1	GWAS_Target	CTCACGTGATCCTCCCTCCT
AC008937.2_ENST00000415589.1_CAGATTGGGCAGGGCTCAGC	AC008937.2	GWAS_Target	CAGATTGGGCAGGGCTCAGC
AC008937.2_ENST00000415589.1_CATCTTCAGAGAATGTCACA	AC008937.2	GWAS_Target	CATCTTCAGAGAATGTCACA
AC008937.2_ENST00000415589.1_GATTGGGCAGGGCTCAGCAG	AC008937.2	GWAS_Target	GATTGGGCAGGGCTCAGCAG
AC008937.2_ENST00000415589.1_TGACATTCTCTGAAGATGAA	AC008937.2	GWAS_Target	TGACATTCTCTGAAGATGAA
AC008937.2_ENST00000415589.1_TGGGCAGGGCTCAGCAGGGG	AC008937.2	GWAS_Target	TGGGCAGGGCTCAGCAGGGG
AC008937.3_ENST00000453721.1_AGCACCTAATTAACCCCTGG	AC008937.3	GWAS_Target	AGCACCTAATTAACCCCTGG
AC008937.3_ENST00000453721.1_GTCGGACACTGACTTCAGGG	AC008937.3	GWAS_Target	GTCGGACACTGACTTCAGGG
AC008937.3_ENST00000453721.1_GTTCATACAAGTACTTCACG	AC008937.3	GWAS_Target	GTTCATACAAGTACTTCACG
AC008937.3_ENST00000453721.1_TGAACTATGAAAATAAACCC	AC008937.3	GWAS_Target	TGAACTATGAAAATAAACCC
AC008937.3_ENST00000453721.1_TGGTGCGCCCTTAATAACGC	AC008937.3	GWAS_Target	TGGTGCGCCCTTAATAACGC
AC008940.1_ENST00000438117.2_AAGTCTCAGGACTTTAGTAG	AC008940.1	GWAS_Target	AAGTCTCAGGACTTTAGTAG
AC008940.1_ENST00000438117.2_CAAAGAGAAGCATCTATGAG	AC008940.1	GWAS_Target	CAAAGAGAAGCATCTATGAG
AC008940.1_ENST00000438117.2_CAGCAAGAAGGTTGGCATTA	AC008940.1	GWAS_Target	CAGCAAGAAGGTTGGCATTA
AC008940.1_ENST00000438117.2_GATACCCCAAAGCCTCCTAC	AC008940.1	GWAS_Target	GATACCCCAAAGCCTCCTAC
AC008940.1_ENST00000438117.2_TGCTTCTCTTTGATGTGGCA	AC008940.1	GWAS_Target	TGCTTCTCTTTGATGTGGCA
AC010136.2_ENST00000450996.1_AGGCCAAGGTAAGGGGCCGC	AC010136.2	GWAS_Target	AGGCCAAGGTAAGGGGCCGC
AC010136.2_ENST00000450996.1_CTCCTGTCATCGGAAATGCC	AC010136.2	GWAS_Target	CTCCTGTCATCGGAAATGCC
AC010136.2_ENST00000450996.1_GAAATGCCAGGCCAAGGTAA	AC010136.2	GWAS_Target	GAAATGCCAGGCCAAGGTAA
AC010136.2_ENST00000450996.1_TCTGCAGCTTCTCCTGTCAT	AC010136.2	GWAS_Target	TCTGCAGCTTCTCCTGTCAT
AC010136.2_ENST00000450996.1_TGGCGGGCCCGGGAGGACTT	AC010136.2	GWAS_Target	TGGCGGGCCCGGGAGGACTT
AC010646.3_ENST00000594059.1_AGTGGCGGACATAGCAGCGG	AC010646.3	GWAS_Target	AGTGGCGGACATAGCAGCGG
AC010646.3_ENST00000594059.1_CAGCGGAGGTGGCAGCAGCG	AC010646.3	GWAS_Target	CAGCGGAGGTGGCAGCAGCG
AC010646.3_ENST00000594059.1_GCAGCGGGGACGAGGAAGAG	AC010646.3	GWAS_Target	GCAGCGGGGACGAGGAAGAG
AC010646.3_ENST00000594059.1_GGACCCAGAGAAGTTAGCCC	AC010646.3	GWAS_Target	GGACCCAGAGAAGTTAGCCC
AC010646.3_ENST00000594059.1_GGCACCAGTGGCATTGATGG	AC010646.3	GWAS_Target	GGCACCAGTGGCATTGATGG
AC012363.13_ENST00000437837.1_AAACAGACCTGGCAAAACAA	AC012363.13	GWAS_Target	AAACAGACCTGGCAAAACAA
AC012363.13_ENST00000437837.1_AATATAATGGGAAGGGTGTG	AC012363.13	GWAS_Target	AATATAATGGGAAGGGTGTG
AC012363.13_ENST00000437837.1_AGGGTGTGTGGAAACAGACC	AC012363.13	GWAS_Target	AGGGTGTGTGGAAACAGACC
AC012363.13_ENST00000437837.1_CAAAGCTTCCCATCTTTGCT	AC012363.13	GWAS_Target	CAAAGCTTCCCATCTTTGCT
AC012363.13_ENST00000437837.1_GTTTCTGTTTGTGATACCAG	AC012363.13	GWAS_Target	GTTTCTGTTTGTGATACCAG
AC015933.2_ENST00000423367.1_ACGAAGACGACATATGGATC	AC015933.2	GWAS_Target	ACGAAGACGACATATGGATC
AC015933.2_ENST00000423367.1_AGATGGGAAGTTTATCTGCC	AC015933.2	GWAS_Target	AGATGGGAAGTTTATCTGCC
AC015933.2_ENST00000423367.1_ATAAACTTCCCATCTGGAGC	AC015933.2	GWAS_Target	ATAAACTTCCCATCTGGAGC
AC015933.2_ENST00000423367.1_CCTGAAACGAAGACGACATA	AC015933.2	GWAS_Target	CCTGAAACGAAGACGACATA
AC015933.2_ENST00000423367.1_TCGTCTTCGTTTCAGGATCC	AC015933.2	GWAS_Target	TCGTCTTCGTTTCAGGATCC
AC018816.3_ENST00000489771.1_AACCAGAACCTTAGCACTTG	AC018816.3	GWAS_Target	AACCAGAACCTTAGCACTTG
AC018816.3_ENST00000489771.1_ACTTGTGGTCAGCCTGCTTC	AC018816.3	GWAS_Target	ACTTGTGGTCAGCCTGCTTC
AC018816.3_ENST00000489771.1_CAGGCTGACCACAAGTGCTA	AC018816.3	GWAS_Target	CAGGCTGACCACAAGTGCTA
AC018816.3_ENST00000489771.1_CTGAAGCCACAGCCGGAAGC	AC018816.3	GWAS_Target	CTGAAGCCACAGCCGGAAGC
AC018816.3_ENST00000489771.1_GACCACAAGTGCTAAGGTTC	AC018816.3	GWAS_Target	GACCACAAGTGCTAAGGTTC
AC020934.1_ENST00000578125.1_GAGATGGGGTTTCACCATGT	AC020934.1	GWAS_Target	GAGATGGGGTTTCACCATGT
AC020934.1_ENST00000578125.1_GGGGTTTCACCATGTTGGTC	AC020934.1	GWAS_Target	GGGGTTTCACCATGTTGGTC
AC020934.1_ENST00000578125.1_GGTCTCAAACTCCTGACCTC	AC020934.1	GWAS_Target	GGTCTCAAACTCCTGACCTC
AC020934.1_ENST00000578125.1_TGAGACCAGCCTGACCAACA	AC020934.1	GWAS_Target	TGAGACCAGCCTGACCAACA
AC020934.1_ENST00000578125.1_TTTCACCATGTTGGTCAGGC	AC020934.1	GWAS_Target	TTTCACCATGTTGGTCAGGC
AC022431.3_ENST00000431789.1_AAGACTGTATTCAAGATGGC	AC022431.3	GWAS_Target	AAGACTGTATTCAAGATGGC
AC022431.3_ENST00000431789.1_ATCAAAGACTGTATTCAAGA	AC022431.3	GWAS_Target	ATCAAAGACTGTATTCAAGA
AC022431.3_ENST00000431789.1_GTCTTTGATCAACAGGTGAA	AC022431.3	GWAS_Target	GTCTTTGATCAACAGGTGAA
AC022431.3_ENST00000431789.1_TAGTTTATTGAGAAACTACT	AC022431.3	GWAS_Target	TAGTTTATTGAGAAACTACT
AC022431.3_ENST00000431789.1_TGTATTCAAGATGGCAGGCA	AC022431.3	GWAS_Target	TGTATTCAAGATGGCAGGCA
AC026202.1_ENST00000600805.1_CCCCACGGTCGCCCGCCCAG	AC026202.1	GWAS_Target	CCCCACGGTCGCCCGCCCAG
AC026202.1_ENST00000600805.1_CGAGCCACAATACTCCATGG	AC026202.1	GWAS_Target	CGAGCCACAATACTCCATGG
AC026202.1_ENST00000600805.1_CGGCCCGCCGGAGAGCCTGG	AC026202.1	GWAS_Target	CGGCCCGCCGGAGAGCCTGG
AC026202.1_ENST00000600805.1_GCGCTTTAAAATAATGCCCG	AC026202.1	GWAS_Target	GCGCTTTAAAATAATGCCCG
AC026202.1_ENST00000600805.1_GGGAAGCGAGCCGGGCTACG	AC026202.1	GWAS_Target	GGGAAGCGAGCCGGGCTACG
AC026202.3_ENST00000439325.1_CATGAGCGATTCTTCAAAGT	AC026202.3	GWAS_Target	CATGAGCGATTCTTCAAAGT
AC026202.3_ENST00000439325.1_GACCTATCGAACAACTCCAA	AC026202.3	GWAS_Target	GACCTATCGAACAACTCCAA
AC026202.3_ENST00000439325.1_TGTGCACTCCTTGAGCTAAA	AC026202.3	GWAS_Target	TGTGCACTCCTTGAGCTAAA
AC026202.3_ENST00000439325.1_TTAGGTGTCTGTTTATGGAG	AC026202.3	GWAS_Target	TTAGGTGTCTGTTTATGGAG
AC026202.3_ENST00000439325.1_TTGTTCGATAGGTCTAGGGA	AC026202.3	GWAS_Target	TTGTTCGATAGGTCTAGGGA
AC068499.10_ENST00000594805.3_AAGGGGCTGATGGACTCTCT	AC068499.10	GWAS_Target	AAGGGGCTGATGGACTCTCT
AC068499.10_ENST00000594805.3_CCCACCATTCCCAGAAAAGG	AC068499.10	GWAS_Target	CCCACCATTCCCAGAAAAGG
AC068499.10_ENST00000594805.3_CTTCTTGATGACGGGGCGCA	AC068499.10	GWAS_Target	CTTCTTGATGACGGGGCGCA
AC068499.10_ENST00000594805.3_GAAAAGGAGGAAGGGGCTGA	AC068499.10	GWAS_Target	GAAAAGGAGGAAGGGGCTGA
AC068499.10_ENST00000594805.3_GACGGGGCGCAGGGAGGGGA	AC068499.10	GWAS_Target	GACGGGGCGCAGGGAGGGGA
AC068580.1_ENST00000580120.1_CCGGACCGGTCACGTGGGCG	AC068580.1	GWAS_Target	CCGGACCGGTCACGTGGGCG
AC068580.1_ENST00000580120.1_CCGGTCCGGGTGCAAACACG	AC068580.1	GWAS_Target	CCGGTCCGGGTGCAAACACG
AC068580.1_ENST00000580120.1_CGCGCCCACGTGACCGGTCC	AC068580.1	GWAS_Target	CGCGCCCACGTGACCGGTCC
AC068580.1_ENST00000580120.1_CTGACCCGCGTGTTTGCACC	AC068580.1	GWAS_Target	CTGACCCGCGTGTTTGCACC
AC068580.1_ENST00000580120.1_TGCACCCGGACCGGTCACGT	AC068580.1	GWAS_Target	TGCACCCGGACCGGTCACGT
AC068580.5_ENST00000446489.1_CAGGGTGGCATATGGGGGAG	AC068580.5	GWAS_Target	CAGGGTGGCATATGGGGGAG
AC068580.5_ENST00000446489.1_CGTAGGCGGGTGGTCCGTGC	AC068580.5	GWAS_Target	CGTAGGCGGGTGGTCCGTGC
AC068580.5_ENST00000446489.1_GCACGGACCACCCGCCTACG	AC068580.5	GWAS_Target	GCACGGACCACCCGCCTACG
AC068580.5_ENST00000446489.1_GGCACAGGTGCATTCCAGCG	AC068580.5	GWAS_Target	GGCACAGGTGCATTCCAGCG
AC068580.5_ENST00000446489.1_GTGCAGGAGGCCGCGCAGGG	AC068580.5	GWAS_Target	GTGCAGGAGGCCGCGCAGGG
AC068831.10_ENST00000556904.1_AAGGGACATTTGAAAAACGG	AC068831.10	GWAS_Target	AAGGGACATTTGAAAAACGG
AC068831.10_ENST00000556904.1_CAGCGCTTCGCGTACCAGGA	AC068831.10	GWAS_Target	CAGCGCTTCGCGTACCAGGA
AC068831.10_ENST00000556904.1_GAAGGGGACGGCGTCCTGAA	AC068831.10	GWAS_Target	GAAGGGGACGGCGTCCTGAA
AC068831.10_ENST00000556904.1_GCGCTTCGCGTACCAGGAAG	AC068831.10	GWAS_Target	GCGCTTCGCGTACCAGGAAG
AC068831.10_ENST00000556904.1_TTCCTGGTACGCGAAGCGCT	AC068831.10	GWAS_Target	TTCCTGGTACGCGAAGCGCT
AC068831.6_ENST00000553321.1_AGCCCTCCTCGAACGTGCTG	AC068831.6	GWAS_Target	AGCCCTCCTCGAACGTGCTG
AC068831.6_ENST00000553321.1_CGCCCAGGCGACACTTTGGG	AC068831.6	GWAS_Target	CGCCCAGGCGACACTTTGGG
AC068831.6_ENST00000553321.1_GAGGCTCGTTGGCTCGACAG	AC068831.6	GWAS_Target	GAGGCTCGTTGGCTCGACAG
AC068831.6_ENST00000553321.1_GGCCTCCGCTGAGGGCGCTG	AC068831.6	GWAS_Target	GGCCTCCGCTGAGGGCGCTG
AC068831.6_ENST00000553321.1_GGTAGAGACTCCCATATGCT	AC068831.6	GWAS_Target	GGTAGAGACTCCCATATGCT
AC084262.3_ENST00000577225.1_ATATTACTTGTAATACACTA	AC084262.3	GWAS_Target	ATATTACTTGTAATACACTA
AC084262.3_ENST00000577225.1_ATTACAAGTAATATCACAGT	AC084262.3	GWAS_Target	ATTACAAGTAATATCACAGT
AC084262.3_ENST00000577225.1_ATTACTCCTAATATCACAGT	AC084262.3	GWAS_Target	ATTACTCCTAATATCACAGT
AC084262.3_ENST00000577225.1_GATATTACTTGTAATACACT	AC084262.3	GWAS_Target	GATATTACTTGTAATACACT
AC084262.3_ENST00000577225.1_TATTACAAGTAATATCACAG	AC084262.3	GWAS_Target	TATTACAAGTAATATCACAG
AC092069.1_ENST00000410560.3_CAGGAGAATCGCTTGAACCT	AC092069.1	GWAS_Target	CAGGAGAATCGCTTGAACCT
AC092069.1_ENST00000410560.3_CGCTTGAACCTGGGAGGTGG	AC092069.1	GWAS_Target	CGCTTGAACCTGGGAGGTGG
AC092069.1_ENST00000410560.3_GAGAATCGCTTGAACCTGGG	AC092069.1	GWAS_Target	GAGAATCGCTTGAACCTGGG
AC092069.1_ENST00000410560.3_TGTAATCCCAACTACTCAGG	AC092069.1	GWAS_Target	TGTAATCCCAACTACTCAGG
AC096645.1_ENST00000390128.2_TAAAATGCAGATGCTGATTC	AC096645.1	GWAS_Target	TAAAATGCAGATGCTGATTC
AC096645.1_ENST00000390128.2_TGCATTTCTATCAAGTTCTC	AC096645.1	GWAS_Target	TGCATTTCTATCAAGTTCTC
AC097724.3_ENST00000452212.1_AAGTCCACTGGGAAGCAGAC	AC097724.3	GWAS_Target	AAGTCCACTGGGAAGCAGAC
AC097724.3_ENST00000452212.1_AGAAAACGCAGGTATACCCT	AC097724.3	GWAS_Target	AGAAAACGCAGGTATACCCT
AC097724.3_ENST00000452212.1_GGAAATGGAAATAAGAGGGA	AC097724.3	GWAS_Target	GGAAATGGAAATAAGAGGGA
AC097724.3_ENST00000452212.1_GGGAAGCAGACTGGACAGAA	AC097724.3	GWAS_Target	GGGAAGCAGACTGGACAGAA
AC097724.3_ENST00000452212.1_GGGAAGGACAAAAGTCCACT	AC097724.3	GWAS_Target	GGGAAGGACAAAAGTCCACT
AC098680.1_ENST00000408568.1_GGTTGGTGCAAAAGTAATCA	AC098680.1	GWAS_Target	GGTTGGTGCAAAAGTAATCA
AC098680.1_ENST00000408568.1_TGTTGGTGCAAAAGTAATCG	AC098680.1	GWAS_Target	TGTTGGTGCAAAAGTAATCG
AC100791.2_ENST00000459144.1_CAGTGAACCTGATGCTGCAG	AC100791.2	GWAS_Target	CAGTGAACCTGATGCTGCAG
AC100791.2_ENST00000459144.1_GCAGTAGCCGCTGCAGCATC	AC100791.2	GWAS_Target	GCAGTAGCCGCTGCAGCATC
AC100791.2_ENST00000459144.1_TGATGCTGCAGCGGCTACTG	AC100791.2	GWAS_Target	TGATGCTGCAGCGGCTACTG
AC105914.1_ENST00000585179.1_TTAAACAGCATTACTTTCAA	AC105914.1	GWAS_Target	TTAAACAGCATTACTTTCAA
AC107993.1_ENST00000408093.1_GGTTGTTGCAAAAGTAATTG	AC107993.1	GWAS_Target	GGTTGTTGCAAAAGTAATTG
AC107993.1_ENST00000408093.1_GTTGTTGCAAAAGTAATTGT	AC107993.1	GWAS_Target	GTTGTTGCAAAAGTAATTGT
AC138430.4_ENST00000586064.2_CAGCGGCGGGATGTCCATAG	AC138430.4	GWAS_Target	CAGCGGCGGGATGTCCATAG
AC138430.4_ENST00000586064.2_GACGCGTTCTCCAGGGCGCT	AC138430.4	GWAS_Target	GACGCGTTCTCCAGGGCGCT
AC138430.4_ENST00000586064.2_GCCCGGACTCGCCGCCAACG	AC138430.4	GWAS_Target	GCCCGGACTCGCCGCCAACG
AC138430.4_ENST00000586064.2_GCGCCCTGGAGAACGCGTCG	AC138430.4	GWAS_Target	GCGCCCTGGAGAACGCGTCG
AC138430.4_ENST00000586064.2_TGAGCGCGTAGGACACCGGG	AC138430.4	GWAS_Target	TGAGCGCGTAGGACACCGGG
AC144573.1_ENST00000581217.1_GTTGGTGCAAAAGTAATTGC	AC144573.1	GWAS_Target	GTTGGTGCAAAAGTAATTGC
AC145110.1_ENST00000522158.1_AGGAGATTTGGTCACAGACA	AC145110.1	GWAS_Target	AGGAGATTTGGTCACAGACA
AC145110.1_ENST00000522158.1_AGGCAGCCATCTGCAAAACA	AC145110.1	GWAS_Target	AGGCAGCCATCTGCAAAACA
AC145110.1_ENST00000522158.1_TAAAATAAGCTCTTTAAAGT	AC145110.1	GWAS_Target	TAAAATAAGCTCTTTAAAGT
AC145110.1_ENST00000522158.1_TAACTCTTTAAAGACTGATA	AC145110.1	GWAS_Target	TAACTCTTTAAAGACTGATA
AC145110.1_ENST00000522158.1_TTAAAATAAGCTCTTTAAAG	AC145110.1	GWAS_Target	TTAAAATAAGCTCTTTAAAG
ACAT1_ACTTTGTTTATGGTGGTACA	ACAT1	GWAS_Target	ACTTTGTTTATGGTGGTACA
ACAT1_ATTACAGGAAATAAGATATG	ACAT1	GWAS_Target	ATTACAGGAAATAAGATATG
ACAT1_CTGCCTAAAAAAGATCCAAT	ACAT1	GWAS_Target	CTGCCTAAAAAAGATCCAAT
ACAT1_GAAGTGAAAGAAGCATACAT	ACAT1	GWAS_Target	GAAGTGAAAGAAGCATACAT
ACAT1_GAGGATCAACACCATATGGT	ACAT1	GWAS_Target	GAGGATCAACACCATATGGT
ACO2_AGCGAGGCAAGTCGTACCTG	ACO2	GWAS_Target	AGCGAGGCAAGTCGTACCTG
ACO2_ATGGCCTCTGGACATCCGAG	ACO2	GWAS_Target	ATGGCCTCTGGACATCCGAG
ACO2_CCCAAGGCCGCCACCATTGG	ACO2	GWAS_Target	CCCAAGGCCGCCACCATTGG
ACO2_GCAGATTGTCGCCATGCCTG	ACO2	GWAS_Target	GCAGATTGTCGCCATGCCTG
ACO2_GTCTCAATAGGACATCAACC	ACO2	GWAS_Target	GTCTCAATAGGACATCAACC
ACOT12_ACACTGGGATATCAGCAAGC	ACOT12	GWAS_Target	ACACTGGGATATCAGCAAGC
ACOT12_AGCATTCAGCACAAGCATGG	ACOT12	GWAS_Target	AGCATTCAGCACAAGCATGG
ACOT12_CCACCCCATGCAAACCATCA	ACOT12	GWAS_Target	CCACCCCATGCAAACCATCA
ACOT12_GATGATTTCAGACGCTATCG	ACOT12	GWAS_Target	GATGATTTCAGACGCTATCG
ACOT12_GTAGATATGTTTAAGTTCCG	ACOT12	GWAS_Target	GTAGATATGTTTAAGTTCCG
ACTN1_CAAGATCTCCAACGTCAACA	ACTN1	GWAS_Target	CAAGATCTCCAACGTCAACA
ACTN1_CAATCTTGGACACCTCATTG	ACTN1	GWAS_Target	CAATCTTGGACACCTCATTG
ACTN1_GCAGGGCCTTGATCTCCGAG	ACTN1	GWAS_Target	GCAGGGCCTTGATCTCCGAG
ACTN1_GGCCCTAACTCAGAAGCGAA	ACTN1	GWAS_Target	GGCCCTAACTCAGAAGCGAA
ACTN1_GTGCTTTGATCCACCGACAC	ACTN1	GWAS_Target	GTGCTTTGATCCACCGACAC
ADAM15_CTCCAGACAGCTAATACTCG	ADAM15	GWAS_Target	CTCCAGACAGCTAATACTCG
ADAM15_CTGTTGTCAAAATTGCCAGG	ADAM15	GWAS_Target	CTGTTGTCAAAATTGCCAGG
ADAM15_GCACCTGCTAAACCGCACAC	ADAM15	GWAS_Target	GCACCTGCTAAACCGCACAC
ADAM15_TAATTGGGAGATCGTCCTGA	ADAM15	GWAS_Target	TAATTGGGAGATCGTCCTGA
ADAM15_TGGATTCGCGAAATAATGGG	ADAM15	GWAS_Target	TGGATTCGCGAAATAATGGG
ADAM29_ACTGCAAGTTCCTACCATCA	ADAM29	GWAS_Target	ACTGCAAGTTCCTACCATCA
ADAM29_GAGGTGTCATGTTGCATCCG	ADAM29	GWAS_Target	GAGGTGTCATGTTGCATCCG
ADAM29_GTATACCAGATGTTCAAACG	ADAM29	GWAS_Target	GTATACCAGATGTTCAAACG
ADAM29_TCCTCCTACACTGTTCATTG	ADAM29	GWAS_Target	TCCTCCTACACTGTTCATTG
ADAM29_TTTGGGCATGAACCATGATG	ADAM29	GWAS_Target	TTTGGGCATGAACCATGATG
ADAMTS15_AGCAGCGAACGAGTCCGGCT	ADAMTS15	GWAS_Target	AGCAGCGAACGAGTCCGGCT
ADAMTS15_AGCGTTTCGTGTCTATCCCG	ADAMTS15	GWAS_Target	AGCGTTTCGTGTCTATCCCG
ADAMTS15_CAACCCCATCAACATCGTTG	ADAMTS15	GWAS_Target	CAACCCCATCAACATCGTTG
ADAMTS15_CACCACATGTGCGCGAGCAG	ADAMTS15	GWAS_Target	CACCACATGTGCGCGAGCAG
ADAMTS15_CAGACTTTCACATTGTCATG	ADAMTS15	GWAS_Target	CAGACTTTCACATTGTCATG
ADAMTS9_ACTGAAAGGTAACTCACACA	ADAMTS9	GWAS_Target	ACTGAAAGGTAACTCACACA
ADAMTS9_AGCCCGGAGAGATAAATGTG	ADAMTS9	GWAS_Target	AGCCCGGAGAGATAAATGTG
ADAMTS9_CTGCGCCTATAAATGATGTG	ADAMTS9	GWAS_Target	CTGCGCCTATAAATGATGTG
ADAMTS9_GTTCAAAATACCTGTCCCCA	ADAMTS9	GWAS_Target	GTTCAAAATACCTGTCCCCA
ADAMTS9_TGAAAGAATAGCGTACATCG	ADAMTS9	GWAS_Target	TGAAAGAATAGCGTACATCG
ADAP2_CCTCCTGAAGTACTTCACAA	ADAP2	GWAS_Target	CCTCCTGAAGTACTTCACAA
ADAP2_CTGGGACGACAGTATTGTGG	ADAP2	GWAS_Target	CTGGGACGACAGTATTGTGG
ADAP2_GGGGGATGTAGTAGAAAGCT	ADAP2	GWAS_Target	GGGGGATGTAGTAGAAAGCT
ADAP2_TGATGTCAGGGAAGTTACGG	ADAP2	GWAS_Target	TGATGTCAGGGAAGTTACGG
ADAP2_TGTTTGTGTATCATGAAAGT	ADAP2	GWAS_Target	TGTTTGTGTATCATGAAAGT
ADCY3_AGCCCTCTTTGACTGCTACG	ADCY3	GWAS_Target	AGCCCTCTTTGACTGCTACG
ADCY3_AGCTGTCTCCAGTACTACAC	ADCY3	GWAS_Target	AGCTGTCTCCAGTACTACAC
ADCY3_CCACGGAGATGATCACGATG	ADCY3	GWAS_Target	CCACGGAGATGATCACGATG
ADCY3_GCCAACAAGATGGAGGCCGG	ADCY3	GWAS_Target	GCCAACAAGATGGAGGCCGG
ADCY3_GTCGATGAGTATCTCGACCA	ADCY3	GWAS_Target	GTCGATGAGTATCTCGACCA
ADCY9_GACTAGCAAACGTCTTCACG	ADCY9	GWAS_Target	GACTAGCAAACGTCTTCACG
ADCY9_GATATCGGGTCAGAGAGCCA	ADCY9	GWAS_Target	GATATCGGGTCAGAGAGCCA
ADCY9_GCAGTAGTAACAGTCTCCCA	ADCY9	GWAS_Target	GCAGTAGTAACAGTCTCCCA
ADCY9_GCTACCACGTCACTGCATCG	ADCY9	GWAS_Target	GCTACCACGTCACTGCATCG
ADCY9_TGTACGCCCGGCATTACGCG	ADCY9	GWAS_Target	TGTACGCCCGGCATTACGCG
ADGRA2_AAGGGATGAGAATAGACTCG	ADGRA2	GWAS_Target	AAGGGATGAGAATAGACTCG
ADGRA2_GAGCTGACGCTGTCTCACAT	ADGRA2	GWAS_Target	GAGCTGACGCTGTCTCACAT
ADGRA2_GCCACGTTCCTCGCATTCTG	ADGRA2	GWAS_Target	GCCACGTTCCTCGCATTCTG
ADGRA2_GCCAGCCTTTCCGGGACACA	ADGRA2	GWAS_Target	GCCAGCCTTTCCGGGACACA
ADGRA2_TGAGCAATAACAAGATCACG	ADGRA2	GWAS_Target	TGAGCAATAACAAGATCACG
ADGRD2_ACCGGACAGAGCCCTATCGT	ADGRD2	GWAS_Target	ACCGGACAGAGCCCTATCGT
ADGRD2_CCACTGCACGTGAGTACACG	ADGRD2	GWAS_Target	CCACTGCACGTGAGTACACG
ADGRD2_CCCCCAAGCCCATATACAGG	ADGRD2	GWAS_Target	CCCCCAAGCCCATATACAGG
ADGRD2_GCGCTGCACACTCGCCACCA	ADGRD2	GWAS_Target	GCGCTGCACACTCGCCACCA
ADGRD2_GTGAAGCAAGAACCCCATCA	ADGRD2	GWAS_Target	GTGAAGCAAGAACCCCATCA
ADGRG7_AGACAGTGCACATCCAACGT	ADGRG7	GWAS_Target	AGACAGTGCACATCCAACGT
ADGRG7_ATTCCAATAGACACAGGCAT	ADGRG7	GWAS_Target	ATTCCAATAGACACAGGCAT
ADGRG7_CATCACTAGTGCTACGCGAG	ADGRG7	GWAS_Target	CATCACTAGTGCTACGCGAG
ADGRG7_TGTGGCAAGGATACTCCAAA	ADGRG7	GWAS_Target	TGTGGCAAGGATACTCCAAA
ADGRG7_TTTGGGTAATCAATCAGTGG	ADGRG7	GWAS_Target	TTTGGGTAATCAATCAGTGG
ADIPOR1_AAATCACTCACCAAGCAGAT	ADIPOR1	GWAS_Target	AAATCACTCACCAAGCAGAT
ADIPOR1_ACGGTGGAACTGGCTGAACT	ADIPOR1	GWAS_Target	ACGGTGGAACTGGCTGAACT
ADIPOR1_CCAGGACACAGACGATGGAG	ADIPOR1	GWAS_Target	CCAGGACACAGACGATGGAG
ADIPOR1_GACAACGACTATCTGCTACA	ADIPOR1	GWAS_Target	GACAACGACTATCTGCTACA
ADIPOR1_GTATATGTTCTAGGTCTGGG	ADIPOR1	GWAS_Target	GTATATGTTCTAGGTCTGGG
ADRB3_ACCAGTGCGCCGTAACGCAG	ADRB3	GWAS_Target	ACCAGTGCGCCGTAACGCAG
ADRB3_CAGCGAAGTCACGAACACGT	ADRB3	GWAS_Target	CAGCGAAGTCACGAACACGT
ADRB3_CCAATACCGCCAACACCAGT	ADRB3	GWAS_Target	CCAATACCGCCAACACCAGT
ADRB3_GAGGAGGACAGCAGCACGTA	ADRB3	GWAS_Target	GAGGAGGACAGCAGCACGTA
ADRB3_GATGGGCGCAAACGACACCG	ADRB3	GWAS_Target	GATGGGCGCAAACGACACCG
ADSL_AAATGTGTGAAACCTAATGT	ADSL	GWAS_Target	AAATGTGTGAAACCTAATGT
ADSL_ACAGGTATAAATTCCGGACA	ADSL	GWAS_Target	ACAGGTATAAATTCCGGACA
ADSL_CAGCAACGTTCTGAACGCAT	ADSL	GWAS_Target	CAGCAACGTTCTGAACGCAT
ADSL_CAGTGGTACCCTTTACTCCC	ADSL	GWAS_Target	CAGTGGTACCCTTTACTCCC
ADSL_TTGCACCGACATACGCCTCC	ADSL	GWAS_Target	TTGCACCGACATACGCCTCC
ADSSL1_ACGTCACCTATGTTCTGCGG	ADSSL1	GWAS_Target	ACGTCACCTATGTTCTGCGG
ADSSL1_ACTCATCAAAATCTGACAGG	ADSSL1	GWAS_Target	ACTCATCAAAATCTGACAGG
ADSSL1_AGGCCAACTCAAAAGGCTCA	ADSSL1	GWAS_Target	AGGCCAACTCAAAAGGCTCA
ADSSL1_CAGTGGGAAACGTACCAAGG	ADSSL1	GWAS_Target	CAGTGGGAAACGTACCAAGG
ADSSL1_CCTCAAACAAGCCTGGCAAG	ADSSL1	GWAS_Target	CCTCAAACAAGCCTGGCAAG
AF127577.12_ENST00000449746.1_AAAGAATATAGAATAGGAAC	AF127577.12	GWAS_Target	AAAGAATATAGAATAGGAAC
AF127577.12_ENST00000449746.1_ATTATTGTAGTAGGTTGTAG	AF127577.12	GWAS_Target	ATTATTGTAGTAGGTTGTAG
AF127577.12_ENST00000449746.1_GTGTTAGGAATGCTCCCAGG	AF127577.12	GWAS_Target	GTGTTAGGAATGCTCCCAGG
AF127577.12_ENST00000449746.1_TAGGTGTTAGGAATGCTCCC	AF127577.12	GWAS_Target	TAGGTGTTAGGAATGCTCCC
AF127577.12_ENST00000449746.1_TCCTATTCTATATTCTTTCT	AF127577.12	GWAS_Target	TCCTATTCTATATTCTTTCT
AFF4_AAAGAAACAGAGCCGCCCAA	AFF4	GWAS_Target	AAAGAAACAGAGCCGCCCAA
AFF4_AATAGCTACACTGATACAAG	AFF4	GWAS_Target	AATAGCTACACTGATACAAG
AFF4_ATTGTGATAAGACAATGCCG	AFF4	GWAS_Target	ATTGTGATAAGACAATGCCG
AFF4_GGTGTATGAATAGCCGTTAG	AFF4	GWAS_Target	GGTGTATGAATAGCCGTTAG
AFF4_TGGGAATGATCACCATAGCA	AFF4	GWAS_Target	TGGGAATGATCACCATAGCA
AHI1_AGGTCTTGTGTAGTCAACTG	AHI1	GWAS_Target	AGGTCTTGTGTAGTCAACTG
AHI1_CCTGAAGAGCCATCATAGAG	AHI1	GWAS_Target	CCTGAAGAGCCATCATAGAG
AHI1_GAATGTAAACTCCCAAGACA	AHI1	GWAS_Target	GAATGTAAACTCCCAAGACA
AHI1_GATCATAAATGATATTGAGG	AHI1	GWAS_Target	GATCATAAATGATATTGAGG
AHI1_TGAAATTAAGAATAATTCTG	AHI1	GWAS_Target	TGAAATTAAGAATAATTCTG
AHRR_AGGAAGGCCGAGTACTCGGT	AHRR	GWAS_Target	AGGAAGGCCGAGTACTCGGT
AHRR_CATTTATGACTACATCCACG	AHRR	GWAS_Target	CATTTATGACTACATCCACG
AHRR_CCCGGAGGTAACTGACACTG	AHRR	GWAS_Target	CCCGGAGGTAACTGACACTG
AHRR_GGTCCCGGTGTCGCTTGGAG	AHRR	GWAS_Target	GGTCCCGGTGTCGCTTGGAG
AHRR_TTCCGATTCGCACAGACTGG	AHRR	GWAS_Target	TTCCGATTCGCACAGACTGG
AHSA2_AACGAAAGCTATGGCAACCC	AHSA2	GWAS_Target	AACGAAAGCTATGGCAACCC
AHSA2_ACTGTCAAAAGAAAACTGAG	AHSA2	GWAS_Target	ACTGTCAAAAGAAAACTGAG
AHSA2_GGGTGTAAGGATTCCCACTG	AHSA2	GWAS_Target	GGGTGTAAGGATTCCCACTG
AHSA2_TACCTGAAGGCACTTAAGAC	AHSA2	GWAS_Target	TACCTGAAGGCACTTAAGAC
AHSA2_TAGCATCTTCACTGTAAAGG	AHSA2	GWAS_Target	TAGCATCTTCACTGTAAAGG
AJ009632.3_ENST00000433588.1_ATGGATACACAGCTATGAGG	AJ009632.3	GWAS_Target	ATGGATACACAGCTATGAGG
AJ009632.3_ENST00000433588.1_ATTCCCATAAGGACTCTGGC	AJ009632.3	GWAS_Target	ATTCCCATAAGGACTCTGGC
AJ009632.3_ENST00000433588.1_GGCCACATCATCGCGAGCCA	AJ009632.3	GWAS_Target	GGCCACATCATCGCGAGCCA
AJ009632.3_ENST00000433588.1_TGCCTGGGCAAAGTAGTCTG	AJ009632.3	GWAS_Target	TGCCTGGGCAAAGTAGTCTG
AJ009632.3_ENST00000433588.1_TGTGTATCCATGAGACTCAG	AJ009632.3	GWAS_Target	TGTGTATCCATGAGACTCAG
AKAP1_GCTTCTCTGCGGGGACTACG	AKAP1	GWAS_Target	GCTTCTCTGCGGGGACTACG
AKAP1_GGTGTTAGGAAGAATGCCCG	AKAP1	GWAS_Target	GGTGTTAGGAAGAATGCCCG
AKAP1_GTCCGGCAACTCTTCACTGG	AKAP1	GWAS_Target	GTCCGGCAACTCTTCACTGG
AKAP1_TGCAACCTTGCCAACCGTGG	AKAP1	GWAS_Target	TGCAACCTTGCCAACCGTGG
AKAP1_TTGGAATTGGAGAACAGCAA	AKAP1	GWAS_Target	TTGGAATTGGAGAACAGCAA
AKAP12_AAGCTGGAAGCCCTACCGAA	AKAP12	GWAS_Target	AAGCTGGAAGCCCTACCGAA
AKAP12_AGAGATGGCTACTAAGTCAG	AKAP12	GWAS_Target	AGAGATGGCTACTAAGTCAG
AKAP12_GTGCTGTCCAAACCCCCCGA	AKAP12	GWAS_Target	GTGCTGTCCAAACCCCCCGA
AKAP12_TCATATTCAGCTGATAACCG	AKAP12	GWAS_Target	TCATATTCAGCTGATAACCG
AKAP12_TGAAGCCGCACTGTTAACTG	AKAP12	GWAS_Target	TGAAGCCGCACTGTTAACTG
AKAP7_AAAGTACCAATCCCTTGAAA	AKAP7	GWAS_Target	AAAGTACCAATCCCTTGAAA
AKAP7_AACTTCATGAAGGTCAAATG	AKAP7	GWAS_Target	AACTTCATGAAGGTCAAATG
AKAP7_CATTCCAATCACCAACAAAG	AKAP7	GWAS_Target	CATTCCAATCACCAACAAAG
AKAP7_GTAGATATTCAGGATGACTG	AKAP7	GWAS_Target	GTAGATATTCAGGATGACTG
AKAP7_TAATAATTGCATCACCAGCA	AKAP7	GWAS_Target	TAATAATTGCATCACCAGCA
AKAP9_AATCATTATTAACCACAACA	AKAP9	GWAS_Target	AATCATTATTAACCACAACA
AKAP9_ACATAAGTCCCTTAGTACAG	AKAP9	GWAS_Target	ACATAAGTCCCTTAGTACAG
AKAP9_ACTTCGAGAGCGCCTTCATG	AKAP9	GWAS_Target	ACTTCGAGAGCGCCTTCATG
AKAP9_CAACAGCAGTACGCAAACAC	AKAP9	GWAS_Target	CAACAGCAGTACGCAAACAC
AKAP9_TGAATACCTTGGCGGAACCG	AKAP9	GWAS_Target	TGAATACCTTGGCGGAACCG
AKR1C1_AATGAGCAGAATCAATATGG	AKR1C1	GWAS_Target	AATGAGCAGAATCAATATGG
AKR1C1_AGTGGATCTCTGTGCCACAT	AKR1C1	GWAS_Target	AGTGGATCTCTGTGCCACAT
AKR1C1_CTGGAAAATGAATAAGGTAG	AKR1C1	GWAS_Target	CTGGAAAATGAATAAGGTAG
AKR1C1_GGATCATCTCCAGCTGCCTG	AKR1C1	GWAS_Target	GGATCATCTCCAGCTGCCTG
AKR1C1_TCGGACCAACTCTGGTCGAT	AKR1C1	GWAS_Target	TCGGACCAACTCTGGTCGAT
AKR1C2_CATGTGCAGAATCAATATGG	AKR1C2	GWAS_Target	CATGTGCAGAATCAATATGG
AKR1C2_CCAAACACTCACCTCCCATG	AKR1C2	GWAS_Target	CCAAACACTCACCTCCCATG
AKR1C2_CTGGAAAATGAATAAGATAG	AKR1C2	GWAS_Target	CTGGAAAATGAATAAGATAG
AKR1C2_GGATCATCTCCAGCAGCCTG	AKR1C2	GWAS_Target	GGATCATCTCCAGCAGCCTG
AKR1C2_TGGCACCTATGCGCCTGCAG	AKR1C2	GWAS_Target	TGGCACCTATGCGCCTGCAG
AKR1C3_AATGAGCAGAATCTATATGG	AKR1C3	GWAS_Target	AATGAGCAGAATCTATATGG
AKR1C3_AATGTCATCCGTATTTCAAC	AKR1C3	GWAS_Target	AATGTCATCCGTATTTCAAC
AKR1C3_AGTGGATCTCTGTACCACCT	AKR1C3	GWAS_Target	AGTGGATCTCTGTACCACCT
AKR1C3_CAACTCTGGTCGATGAAAAG	AKR1C3	GWAS_Target	CAACTCTGGTCGATGAAAAG
AKR1C3_GGGTGTCAAACTTCAACCGC	AKR1C3	GWAS_Target	GGGTGTCAAACTTCAACCGC
AKR1C4_AATAAGCAGAATCAATATGG	AKR1C4	GWAS_Target	AATAAGCAGAATCAATATGG
AKR1C4_CACTTTCTTTCAACCACAGA	AKR1C4	GWAS_Target	CACTTTCTTTCAACCACAGA
AKR1C4_GGATCTCTCTGCCACATGGG	AKR1C4	GWAS_Target	GGATCTCTCTGCCACATGGG
AKR1C4_TCCCTACCTTGAGAGCCATT	AKR1C4	GWAS_Target	TCCCTACCTTGAGAGCCATT
AKR1C4_TGGTCACTTCATGCCCGTAT	AKR1C4	GWAS_Target	TGGTCACTTCATGCCCGTAT
AKR1C7P_ENST00000432689.2_AAAATGTCCTCTCTCTTCAC	AKR1C7P	GWAS_Target	AAAATGTCCTCTCTCTTCAC
AKR1C7P_ENST00000432689.2_AAATGTCCTCTCTCTTCACA	AKR1C7P	GWAS_Target	AAATGTCCTCTCTCTTCACA
AKR1C7P_ENST00000432689.2_ATCAGCAATCTTCTCTCGAA	AKR1C7P	GWAS_Target	ATCAGCAATCTTCTCTCGAA
AKR1C7P_ENST00000432689.2_ATTCGAGAGAAGATTGCTGA	AKR1C7P	GWAS_Target	ATTCGAGAGAAGATTGCTGA
AKR1C7P_ENST00000432689.2_TGATGGCCCTGTGAAGAGAG	AKR1C7P	GWAS_Target	TGATGGCCCTGTGAAGAGAG
AKR1C8P_AGGTTTAACCAGGTCCATTG	AKR1C8P	GWAS_Target	AGGTTTAACCAGGTCCATTG
AKR1C8P_GGAGTAAGAGTCATGCCTTG	AKR1C8P	GWAS_Target	GGAGTAAGAGTCATGCCTTG
AKR1C8P_TAGGACCTACAAACCTATAG	AKR1C8P	GWAS_Target	TAGGACCTACAAACCTATAG
AKR1C8P_TCCATTGCCAAGAAACACAG	AKR1C8P	GWAS_Target	TCCATTGCCAAGAAACACAG
AKR1C8P_TGAAGCAAAGCCATTCAGTG	AKR1C8P	GWAS_Target	TGAAGCAAAGCCATTCAGTG
AKTIP_CATCTTGTATAGCGATCTGA	AKTIP	GWAS_Target	CATCTTGTATAGCGATCTGA
AKTIP_CTTCACATCCAGCTCACCTG	AKTIP	GWAS_Target	CTTCACATCCAGCTCACCTG
AKTIP_GAACCATAATCATATTTGGC	AKTIP	GWAS_Target	GAACCATAATCATATTTGGC
AKTIP_GGAGTAATATTCATACGGCA	AKTIP	GWAS_Target	GGAGTAATATTCATACGGCA
AKTIP_GTTGTGAAGCAGAAGCTACC	AKTIP	GWAS_Target	GTTGTGAAGCAGAAGCTACC
AL021546.6_ENST00000551806.1_CCCGGGGAGCGCGACGAAGA	AL021546.6	GWAS_Target	CCCGGGGAGCGCGACGAAGA
AL021546.6_ENST00000551806.1_CGGGTCTCTCGTGCTCTCCG	AL021546.6	GWAS_Target	CGGGTCTCTCGTGCTCTCCG
AL021546.6_ENST00000551806.1_CTTCTTCGTCGCGCTCCCCG	AL021546.6	GWAS_Target	CTTCTTCGTCGCGCTCCCCG
AL031594.1_ENST00000516315.1_AGTATGAGATCACCAAGACC	AL031594.1	GWAS_Target	AGTATGAGATCACCAAGACC
AL031594.1_ENST00000516315.1_GATGATCTCAGAAGACAGGT	AL031594.1	GWAS_Target	GATGATCTCAGAAGACAGGT
AL031594.1_ENST00000516315.1_GTATGAGATCACCAAGACCA	AL031594.1	GWAS_Target	GTATGAGATCACCAAGACCA
AL031594.1_ENST00000516315.1_TAATGATGATCTCAGAAGAC	AL031594.1	GWAS_Target	TAATGATGATCTCAGAAGAC
AL121652.1_ENST00000408399.1_TTATATATATACACACATAT	AL121652.1	GWAS_Target	TTATATATATACACACATAT
AL121652.1_ENST00000408399.1_TTTATATATATACACACATA	AL121652.1	GWAS_Target	TTTATATATATACACACATA
AL157902.3_ENST00000425010.1_ATGGAGATGGGAAAAGCCTG	AL157902.3	GWAS_Target	ATGGAGATGGGAAAAGCCTG
AL157902.3_ENST00000425010.1_CAACGCGAAAATCCCCAGAG	AL157902.3	GWAS_Target	CAACGCGAAAATCCCCAGAG
AL157902.3_ENST00000425010.1_CTGCCTGCGAGAGAATAGGA	AL157902.3	GWAS_Target	CTGCCTGCGAGAGAATAGGA
AL157902.3_ENST00000425010.1_CTGGGGAAGAGAGAGTTATG	AL157902.3	GWAS_Target	CTGGGGAAGAGAGAGTTATG
AL157902.3_ENST00000425010.1_GTTACCCGCCTCACTCCTGG	AL157902.3	GWAS_Target	GTTACCCGCCTCACTCCTGG
AL359693.1_ENST00000597800.1_AGATAATGCCTCTCTTGATA	AL359693.1	GWAS_Target	AGATAATGCCTCTCTTGATA
AL359693.1_ENST00000597800.1_GATAAAACTTGTCTATTTCG	AL359693.1	GWAS_Target	GATAAAACTTGTCTATTTCG
AL359693.1_ENST00000597800.1_GCTGTGATCCTTATCAAGAG	AL359693.1	GWAS_Target	GCTGTGATCCTTATCAAGAG
AL359693.1_ENST00000597800.1_TATAAACAACAAGAAGAATA	AL359693.1	GWAS_Target	TATAAACAACAAGAAGAATA
AL359693.1_ENST00000597800.1_TCGTGGAAAAAAAATGCCTA	AL359693.1	GWAS_Target	TCGTGGAAAAAAAATGCCTA
AL441883.1_ENST00000600057.1_AAAAAAAACAAAATGCCAAG	AL441883.1	GWAS_Target	AAAAAAAACAAAATGCCAAG
AL441883.1_ENST00000600057.1_ACCAAGATCTGAGAGATTCA	AL441883.1	GWAS_Target	ACCAAGATCTGAGAGATTCA
AL441883.1_ENST00000600057.1_ATAAAAGCTACTTGGCCGTA	AL441883.1	GWAS_Target	ATAAAAGCTACTTGGCCGTA
AL441883.1_ENST00000600057.1_CCAAGAGGTTTAAAAGACGG	AL441883.1	GWAS_Target	CCAAGAGGTTTAAAAGACGG
AL441883.1_ENST00000600057.1_TCCTGTCTCTTGCCAACAAG	AL441883.1	GWAS_Target	TCCTGTCTCTTGCCAACAAG
AL450992.2_ENST00000434182.1_ATCACTGTATACTAAAAAAC	AL450992.2	GWAS_Target	ATCACTGTATACTAAAAAAC
AL450992.2_ENST00000434182.1_GTATACAGTGATTTAGACTC	AL450992.2	GWAS_Target	GTATACAGTGATTTAGACTC
AL450992.2_ENST00000434182.1_TATACAGTGATTTAGACTCT	AL450992.2	GWAS_Target	TATACAGTGATTTAGACTCT
AL450992.2_ENST00000434182.1_TTCATTCAAACACTCCCAGA	AL450992.2	GWAS_Target	TTCATTCAAACACTCCCAGA
AL450992.2_ENST00000434182.1_TTGCTCTTCATTCATGGTCA	AL450992.2	GWAS_Target	TTGCTCTTCATTCATGGTCA
AL512791.1_ENST00000458940.1_CCCTCTGTCCCAGGCAAACC	AL512791.1	GWAS_Target	CCCTCTGTCCCAGGCAAACC
AL512791.1_ENST00000458940.1_CCTGGTTTGCCTGGGACAGA	AL512791.1	GWAS_Target	CCTGGTTTGCCTGGGACAGA
AL512791.1_ENST00000458940.1_CTGGAAAACCCCTCTGTCCC	AL512791.1	GWAS_Target	CTGGAAAACCCCTCTGTCCC
AL512791.1_ENST00000458940.1_CTGGTTTGCCTGGGACAGAG	AL512791.1	GWAS_Target	CTGGTTTGCCTGGGACAGAG
AL512791.1_ENST00000458940.1_TCCTGGTTTGCCTGGGACAG	AL512791.1	GWAS_Target	TCCTGGTTTGCCTGGGACAG
AL590452.1_ENST00000596396.1_ATGAACATCAGACACATCTG	AL590452.1	GWAS_Target	ATGAACATCAGACACATCTG
AL590452.1_ENST00000596396.1_GAAGTGTCCTTCCAACGCTA	AL590452.1	GWAS_Target	GAAGTGTCCTTCCAACGCTA
AL590452.1_ENST00000596396.1_GGACATATGCCTACATGACT	AL590452.1	GWAS_Target	GGACATATGCCTACATGACT
AL590452.1_ENST00000596396.1_GTAGCAGTGCCTAGTCATGT	AL590452.1	GWAS_Target	GTAGCAGTGCCTAGTCATGT
AL590452.1_ENST00000596396.1_TGAACATCAGACACATCTGT	AL590452.1	GWAS_Target	TGAACATCAGACACATCTGT
AL713997.1_ENST00000582090.1_CAGACTGGTCTAGAACTCCT	AL713997.1	GWAS_Target	CAGACTGGTCTAGAACTCCT
AL713997.1_ENST00000582090.1_CAGGAGGATCGCTTGAGCCC	AL713997.1	GWAS_Target	CAGGAGGATCGCTTGAGCCC
AL713997.1_ENST00000582090.1_CAGGAGTTCTAGACCAGTCT	AL713997.1	GWAS_Target	CAGGAGTTCTAGACCAGTCT
AL713997.1_ENST00000582090.1_CCAGGAGTTCTAGACCAGTC	AL713997.1	GWAS_Target	CCAGGAGTTCTAGACCAGTC
AL713997.1_ENST00000582090.1_CTCAAGCGATCCTCCTGCCT	AL713997.1	GWAS_Target	CTCAAGCGATCCTCCTGCCT
ALK_ACCAGTTGGACAGTGCTCCA	ALK	GWAS_Target	ACCAGTTGGACAGTGCTCCA
ALK_CCATACCTTAAATACGTAGG	ALK	GWAS_Target	CCATACCTTAAATACGTAGG
ALK_CTGTAGCACTTTCAGAAGCG	ALK	GWAS_Target	CTGTAGCACTTTCAGAAGCG
ALK_CTGTCCAGGGTGCTGAAGGG	ALK	GWAS_Target	CTGTCCAGGGTGCTGAAGGG
ALK_GCTTAATATTCACTTCCCCG	ALK	GWAS_Target	GCTTAATATTCACTTCCCCG
ALS2CL_ACACGCAGCGAGTACTGGCG	ALS2CL	GWAS_Target	ACACGCAGCGAGTACTGGCG
ALS2CL_AGCACCGACGAGGTGTACAA	ALS2CL	GWAS_Target	AGCACCGACGAGGTGTACAA
ALS2CL_CCTTCAGCATCACCCAACCC	ALS2CL	GWAS_Target	CCTTCAGCATCACCCAACCC
ALS2CL_GGAAGGTATATTCTGCGCAG	ALS2CL	GWAS_Target	GGAAGGTATATTCTGCGCAG
ALS2CL_GGAGGGCTCGTTCGGCAGTG	ALS2CL	GWAS_Target	GGAGGGCTCGTTCGGCAGTG
ALS2CR11_CATGCACATTAAAGGGTCGG	C2CD6	GWAS_Target	CATGCACATTAAAGGGTCGG
ALS2CR11_CGCTTATCATCATAACGTCT	C2CD6	GWAS_Target	CGCTTATCATCATAACGTCT
ALS2CR11_GACTTAAAACACTTACGTCA	C2CD6	GWAS_Target	GACTTAAAACACTTACGTCA
ALS2CR11_TCAGCTTCCTCATTTACAAG	C2CD6	GWAS_Target	TCAGCTTCCTCATTTACAAG
ALS2CR11_TGAAGAACTGGAAATAACAC	C2CD6	GWAS_Target	TGAAGAACTGGAAATAACAC
ALS2CR12_ACAGCGGAGATCCATTTCAC	ALS2CR12	GWAS_Target	ACAGCGGAGATCCATTTCAC
ALS2CR12_AGAGAAGTGGTCAAAACAGA	ALS2CR12	GWAS_Target	AGAGAAGTGGTCAAAACAGA
ALS2CR12_GAAGTGATCAACGTGTCACC	ALS2CR12	GWAS_Target	GAAGTGATCAACGTGTCACC
ALS2CR12_GAATCGGAGATCCCGGACAA	ALS2CR12	GWAS_Target	GAATCGGAGATCCCGGACAA
ALS2CR12_GTTCTTGCGTGGTAGTTGAG	ALS2CR12	GWAS_Target	GTTCTTGCGTGGTAGTTGAG
ALX1_AGCATCACGTGCGCTTGGAG	ALX1	GWAS_Target	AGCATCACGTGCGCTTGGAG
ALX1_CAAAACTGATATATCATAGG	ALX1	GWAS_Target	CAAAACTGATATATCATAGG
ALX1_CTCCGAATGTCTCCCGTGAA	ALX1	GWAS_Target	CTCCGAATGTCTCCCGTGAA
ALX1_CTTCACCAGTTTGCAGCTAG	ALX1	GWAS_Target	CTTCACCAGTTTGCAGCTAG
ALX1_GTCTCCATAACGTGCTCCAG	ALX1	GWAS_Target	GTCTCCATAACGTGCTCCAG
AMDHD2_CCACCGCGACCCAGGCATCG	AMDHD2	GWAS_Target	CCACCGCGACCCAGGCATCG
AMDHD2_CCGGACACAGACGTCCATTG	AMDHD2	GWAS_Target	CCGGACACAGACGTCCATTG
AMDHD2_CTTGTGATAAACCTCCGGTG	AMDHD2	GWAS_Target	CTTGTGATAAACCTCCGGTG
AMDHD2_GGACGGTCTGACGGCCTACG	AMDHD2	GWAS_Target	GGACGGTCTGACGGCCTACG
AMDHD2_TGAATCCGGGAGCCAAGATG	AMDHD2	GWAS_Target	TGAATCCGGGAGCCAAGATG
AMFR_ACAGGGACAGGACTCGACCG	AMFR	GWAS_Target	ACAGGGACAGGACTCGACCG
AMFR_CCTCAACCACGAAGGGACGT	AMFR	GWAS_Target	CCTCAACCACGAAGGGACGT
AMFR_GCACAAGAACTATCTACGTG	AMFR	GWAS_Target	GCACAAGAACTATCTACGTG
AMFR_TGCCGACAATAATCGTGTCA	AMFR	GWAS_Target	TGCCGACAATAATCGTGTCA
AMFR_TGTCTCTCACTCACTCGAAG	AMFR	GWAS_Target	TGTCTCTCACTCACTCGAAG
ANKFN1_AGCAATGCACCTCAACACAC	ANKFN1	GWAS_Target	AGCAATGCACCTCAACACAC
ANKFN1_AGCACAAAATTACAAACCAC	ANKFN1	GWAS_Target	AGCACAAAATTACAAACCAC
ANKFN1_CCTCAACACACCTAACAGCG	ANKFN1	GWAS_Target	CCTCAACACACCTAACAGCG
ANKFN1_GGTTACCATGAGACAGACAT	ANKFN1	GWAS_Target	GGTTACCATGAGACAGACAT
ANKFN1_GTATGTGGGAAGATATAAGG	ANKFN1	GWAS_Target	GTATGTGGGAAGATATAAGG
ANKIB1_CAGTAAGACTAACGAAACAA	ANKIB1	GWAS_Target	CAGTAAGACTAACGAAACAA
ANKIB1_GGGAGTTAGTGAAGCCTACG	ANKIB1	GWAS_Target	GGGAGTTAGTGAAGCCTACG
ANKIB1_GTCCACAGGGCATATCCACA	ANKIB1	GWAS_Target	GTCCACAGGGCATATCCACA
ANKIB1_TGAAGTCATTCAACACGTGG	ANKIB1	GWAS_Target	TGAAGTCATTCAACACGTGG
ANKIB1_TGCTGCATTAGACAAACGAG	ANKIB1	GWAS_Target	TGCTGCATTAGACAAACGAG
ANKLE1_ACCTAGGTCTCAGGGCACGG	ANKLE1	GWAS_Target	ACCTAGGTCTCAGGGCACGG
ANKLE1_CTCAACCGCTGTGACGAAAG	ANKLE1	GWAS_Target	CTCAACCGCTGTGACGAAAG
ANKLE1_TAGGAAATCGACCGACCAGG	ANKLE1	GWAS_Target	TAGGAAATCGACCGACCAGG
ANKLE1_TCAGTGCCTCGACAGATCTG	ANKLE1	GWAS_Target	TCAGTGCCTCGACAGATCTG
ANKLE1_TCCTGCAGGATCTCGACACG	ANKLE1	GWAS_Target	TCCTGCAGGATCTCGACACG
ANKRD16_CAGTCAAGGTGCTTCTTAAG	ANKRD16	GWAS_Target	CAGTCAAGGTGCTTCTTAAG
ANKRD16_CCACCAACCGAGACTACAAG	ANKRD16	GWAS_Target	CCACCAACCGAGACTACAAG
ANKRD16_GCCTGCACAAGGAAGAACCT	ANKRD16	GWAS_Target	GCCTGCACAAGGAAGAACCT
ANKRD16_TGATGGACGCAATCCAGTGT	ANKRD16	GWAS_Target	TGATGGACGCAATCCAGTGT
ANKRD16_TTCCACATTGCCAGTCGAGA	ANKRD16	GWAS_Target	TTCCACATTGCCAGTCGAGA
ANKRD34A_ACGCATGGTACGCTACCTCC	ANKRD34A	GWAS_Target	ACGCATGGTACGCTACCTCC
ANKRD34A_CCCTCAGTCCGAGATCACGC	ANKRD34A	GWAS_Target	CCCTCAGTCCGAGATCACGC
ANKRD34A_CGCATCACCCTCATTCACGT	ANKRD34A	GWAS_Target	CGCATCACCCTCATTCACGT
ANKRD34A_CTGTGACGTCGGGAAAGACG	ANKRD34A	GWAS_Target	CTGTGACGTCGGGAAAGACG
ANKRD34A_GCTGTGTTTCGGCGAGAGAG	ANKRD34A	GWAS_Target	GCTGTGTTTCGGCGAGAGAG
ANKRD34B_CAATGCCGATCCCAACATAC	ANKRD34B	GWAS_Target	CAATGCCGATCCCAACATAC
ANKRD34B_CAGAGTGGCTTCATTGCAAG	ANKRD34B	GWAS_Target	CAGAGTGGCTTCATTGCAAG
ANKRD34B_TAATGAGAGCAACGACCGTG	ANKRD34B	GWAS_Target	TAATGAGAGCAACGACCGTG
ANKRD34B_TAGAATGGTCTTGCAAGCTG	ANKRD34B	GWAS_Target	TAGAATGGTCTTGCAAGCTG
ANKRD34B_TGACACCCATCTATATCCAC	ANKRD34B	GWAS_Target	TGACACCCATCTATATCCAC
ANKRD35_ACCCAGCGATGCGATCATCA	ANKRD35	GWAS_Target	ACCCAGCGATGCGATCATCA
ANKRD35_AGCAGAACCTTAACACACTG	ANKRD35	GWAS_Target	AGCAGAACCTTAACACACTG
ANKRD35_GGATGAAGACCCGTGCTCGG	ANKRD35	GWAS_Target	GGATGAAGACCCGTGCTCGG
ANKRD35_GGTCCCAACCAGAAGAACAG	ANKRD35	GWAS_Target	GGTCCCAACCAGAAGAACAG
ANKRD35_TTTGTCAAGACCGGTCATGG	ANKRD35	GWAS_Target	TTTGTCAAGACCGGTCATGG
ANKRD55_CACCACCTTTGATAGCATCG	ANKRD55	GWAS_Target	CACCACCTTTGATAGCATCG
ANKRD55_CAGTACAGGGCATAGGCCAA	ANKRD55	GWAS_Target	CAGTACAGGGCATAGGCCAA
ANKRD55_CCTCATATCGGGCTCAGCAG	ANKRD55	GWAS_Target	CCTCATATCGGGCTCAGCAG
ANKRD55_GGGAATGACACCACTCCACT	ANKRD55	GWAS_Target	GGGAATGACACCACTCCACT
ANKRD55_TGGCCAGGCATAAACTTGTG	ANKRD55	GWAS_Target	TGGCCAGGCATAAACTTGTG
ANO1_CTGCAGGTCTTGTCGCAAAG	ANO1	GWAS_Target	CTGCAGGTCTTGTCGCAAAG
ANO1_GAAGCGCCGGCATATTCCAG	ANO1	GWAS_Target	GAAGCGCCGGCATATTCCAG
ANO1_GCTGGCCAATGGTGTGTACG	ANO1	GWAS_Target	GCTGGCCAATGGTGTGTACG
ANO1_TACCACATTAATGAGACCCG	ANO1	GWAS_Target	TACCACATTAATGAGACCCG
ANO1_TCCTCGTGGTAGTCCATCGG	ANO1	GWAS_Target	TCCTCGTGGTAGTCCATCGG
ANO8_AGAGGAATGGAAGCGGAGAG	ANO8	GWAS_Target	AGAGGAATGGAAGCGGAGAG
ANO8_GACTCGCCTCTCATACGTGG	ANO8	GWAS_Target	GACTCGCCTCTCATACGTGG
ANO8_GGTTCAGAATACGCTGCTCG	ANO8	GWAS_Target	GGTTCAGAATACGCTGCTCG
ANO8_GTCTTGGATTGACCCGCCGG	ANO8	GWAS_Target	GTCTTGGATTGACCCGCCGG
ANO8_TGAGCAAGAAGACACAGACG	ANO8	GWAS_Target	TGAGCAAGAAGACACAGACG
ANP32E_AGTGATAATATAATTTCTGG	ANP32E	GWAS_Target	AGTGATAATATAATTTCTGG
ANP32E_CTTACCTACCTCAATCTGAG	ANP32E	GWAS_Target	CTTACCTACCTCAATCTGAG
ANP32E_CTTAGATGGATTTGATCAGG	ANP32E	GWAS_Target	CTTAGATGGATTTGATCAGG
ANP32E_TAATTGCCTGTGTGTCAATG	ANP32E	GWAS_Target	TAATTGCCTGTGTGTCAATG
ANP32E_TTTCGAAGTTTATTTAAGCT	ANP32E	GWAS_Target	TTTCGAAGTTTATTTAAGCT
ANXA11_ATAACGTGGCCACCTATGCG	ANXA11	GWAS_Target	ATAACGTGGCCACCTATGCG
ANXA11_CATGCCCAACCTGTACCCTG	ANXA11	GWAS_Target	CATGCCCAACCTGTACCCTG
ANXA11_CGAGCTACCCAGGATACCCG	ANXA11	GWAS_Target	CGAGCTACCCAGGATACCCG
ANXA11_GGTGGATACATCCCATAGGG	ANXA11	GWAS_Target	GGTGGATACATCCCATAGGG
ANXA11_TTATCTCATAAATGTCAAAG	ANXA11	GWAS_Target	TTATCTCATAAATGTCAAAG
ANXA13_AAACTTCGAGAAGACAGCGT	ANXA13	GWAS_Target	AAACTTCGAGAAGACAGCGT
ANXA13_AGCCTCGAATCAGATGTCAA	ANXA13	GWAS_Target	AGCCTCGAATCAGATGTCAA
ANXA13_CAAGCTCATCAGTGCCCCAG	ANXA13	GWAS_Target	CAAGCTCATCAGTGCCCCAG
ANXA13_GTACAAGGCAACGTACGGCA	ANXA13	GWAS_Target	GTACAAGGCAACGTACGGCA
ANXA13_TCGTGCACAGGACCTCAATG	ANXA13	GWAS_Target	TCGTGCACAGGACCTCAATG
AOX1_ACAGGTGAAATACATATGGG	AOX1	GWAS_Target	ACAGGTGAAATACATATGGG
AOX1_CAGTGAACATCCCCTACTCA	AOX1	GWAS_Target	CAGTGAACATCCCCTACTCA
AOX1_CATATATAACCTACCACCAA	AOX1	GWAS_Target	CATATATAACCTACCACCAA
AOX1_CTGGTGTGAAGCATGCCACG	AOX1	GWAS_Target	CTGGTGTGAAGCATGCCACG
AOX1_GGGGTTCTACATACCCACAG	AOX1	GWAS_Target	GGGGTTCTACATACCCACAG
AP000439.3_ENST00000542064.1_AGATGTGCACCTGCCGAGCT	AP000439.3	GWAS_Target	AGATGTGCACCTGCCGAGCT
AP000439.3_ENST00000542064.1_CAGCTCTTTCAGGAAGCCCC	AP000439.3	GWAS_Target	CAGCTCTTTCAGGAAGCCCC
AP000439.3_ENST00000542064.1_CCCAGTGGAGGACCCAGCAT	AP000439.3	GWAS_Target	CCCAGTGGAGGACCCAGCAT
AP000439.3_ENST00000542064.1_GAAAGAGCTGCCTTCTGAGC	AP000439.3	GWAS_Target	GAAAGAGCTGCCTTCTGAGC
AP000439.3_ENST00000542064.1_TGCACATCTTCCTAGCCTGG	AP000439.3	GWAS_Target	TGCACATCTTCCTAGCCTGG
AP001362.1_ENST00000597463.1_AGGGCGCCGGCGGCCCCTAG	AP001362.1	GWAS_Target	AGGGCGCCGGCGGCCCCTAG
AP001362.1_ENST00000597463.1_CCGGCGCCCTTCCCCGTACA	AP001362.1	GWAS_Target	CCGGCGCCCTTCCCCGTACA
AP001362.1_ENST00000597463.1_GCAGCGCAGGCCCGGGGCGG	AP001362.1	GWAS_Target	GCAGCGCAGGCCCGGGGCGG
AP001362.1_ENST00000597463.1_GGCCTGCGCTGCGGACGACC	AP001362.1	GWAS_Target	GGCCTGCGCTGCGGACGACC
AP001362.1_ENST00000597463.1_TGTACGGGGAAGGGCGCCGG	AP001362.1	GWAS_Target	TGTACGGGGAAGGGCGCCGG
AP005718.1_ENST00000408680.1_ACATACATAATTAAACATAA	AP005718.1	GWAS_Target	ACATACATAATTAAACATAA
AP005718.1_ENST00000408680.1_GGTTGATGCAAAAGTAATCG	AP005718.1	GWAS_Target	GGTTGATGCAAAAGTAATCG
AP006621.5_ENST00000530083.1_CGCCGCTCCGCGCGCCCGGG	AP006621.5	GWAS_Target	CGCCGCTCCGCGCGCCCGGG
AP006621.5_ENST00000530083.1_GACCGCCCGGGCGCGCGGAG	AP006621.5	GWAS_Target	GACCGCCCGGGCGCGCGGAG
AP006621.5_ENST00000530083.1_GCAGCCCAGCCGACCCGGAC	AP006621.5	GWAS_Target	GCAGCCCAGCCGACCCGGAC
AP006621.5_ENST00000530083.1_GGTCGCGCCTGCTTTGGCCC	AP006621.5	GWAS_Target	GGTCGCGCCTGCTTTGGCCC
AP006621.5_ENST00000530083.1_GTCGCAGGTCGCGCCTGCTT	AP006621.5	GWAS_Target	GTCGCAGGTCGCGCCTGCTT
AP006621.6_ENST00000533938.1_AAATATTTAACATCCTTGCT	AP006621.6	GWAS_Target	AAATATTTAACATCCTTGCT
AP006621.6_ENST00000533938.1_AGTCGGCCCTCAGGATCTAT	AP006621.6	GWAS_Target	AGTCGGCCCTCAGGATCTAT
AP006621.6_ENST00000533938.1_ATCTATGGGTTCCGCATCCG	AP006621.6	GWAS_Target	ATCTATGGGTTCCGCATCCG
AP006621.6_ENST00000533938.1_GCGGAACCCATAGATCCTGA	AP006621.6	GWAS_Target	GCGGAACCCATAGATCCTGA
AP006621.6_ENST00000533938.1_TGCGGAACCCATAGATCCTG	AP006621.6	GWAS_Target	TGCGGAACCCATAGATCCTG
AP006621.8_ENST00000528982.1_AGCTCCCGGCGCTAGCACCG	AP006621.8	GWAS_Target	AGCTCCCGGCGCTAGCACCG
AP006621.8_ENST00000528982.1_ATGCGCGCCAAGAGGAAGCT	AP006621.8	GWAS_Target	ATGCGCGCCAAGAGGAAGCT
AP006621.8_ENST00000528982.1_CCGGGTGGACGCGCGGTCGG	AP006621.8	GWAS_Target	CCGGGTGGACGCGCGGTCGG
AP006621.8_ENST00000528982.1_GCCGACCGCGCGTCCACCCG	AP006621.8	GWAS_Target	GCCGACCGCGCGTCCACCCG
AP006621.8_ENST00000528982.1_TGCGGGGCAGGGATGCGGCA	AP006621.8	GWAS_Target	TGCGGGGCAGGGATGCGGCA
AP2A2_ATCAACCGGGACGACGTGCA	AP2A2	GWAS_Target	ATCAACCGGGACGACGTGCA
AP2A2_CAGCTCTGAGTTCTCCCATG	AP2A2	GWAS_Target	CAGCTCTGAGTTCTCCCATG
AP2A2_GAGCACGGCATTCTTCGCGT	AP2A2	GWAS_Target	GAGCACGGCATTCTTCGCGT
AP2A2_GCTGAGTTCAAACAGATACA	AP2A2	GWAS_Target	GCTGAGTTCAAACAGATACA
AP2A2_GGGCGACTGGACATCCCGAG	AP2A2	GWAS_Target	GGGCGACTGGACATCCCGAG
AP4B1_AAGGTCCCTTGACCCGCACA	AP4B1	GWAS_Target	AAGGTCCCTTGACCCGCACA
AP4B1_ACGCTACCAACCCCGCAGTG	AP4B1	GWAS_Target	ACGCTACCAACCCCGCAGTG
AP4B1_GAACTGCTTGAGGTCTCTAG	AP4B1	GWAS_Target	GAACTGCTTGAGGTCTCTAG
AP4B1_GCCCTCGCACCATTGGATTG	AP4B1	GWAS_Target	GCCCTCGCACCATTGGATTG
AP4B1_TTGTTCAGGTACATGACTCA	AP4B1	GWAS_Target	TTGTTCAGGTACATGACTCA
AP5B1_CCTTGGTCCTCCTACCCCCG	AP5B1	GWAS_Target	CCTTGGTCCTCCTACCCCCG
AP5B1_CTGGGATTGGACACTAGTGG	AP5B1	GWAS_Target	CTGGGATTGGACACTAGTGG
AP5B1_TCCAAGAGGTCCACAAAGTG	AP5B1	GWAS_Target	TCCAAGAGGTCCACAAAGTG
AP5B1_TGGCCGCGGGTAGCGATCTG	AP5B1	GWAS_Target	TGGCCGCGGGTAGCGATCTG
AP5B1_TGTGAACAAGGCCTCACCAA	AP5B1	GWAS_Target	TGTGAACAAGGCCTCACCAA
APH1A_AAAGAACACAACTCCCCAAA	APH1A	GWAS_Target	AAAGAACACAACTCCCCAAA
APH1A_AGTGATCAAGAAAAGCGCGA	APH1A	GWAS_Target	AGTGATCAAGAAAAGCGCGA
APH1A_CCAGGATGATAACGCGAAGC	APH1A	GWAS_Target	CCAGGATGATAACGCGAAGC
APH1A_GACACCACTGATGATACCGA	APH1A	GWAS_Target	GACACCACTGATGATACCGA
APH1A_GGGGTTAGCATCGCTGAGTG	APH1A	GWAS_Target	GGGGTTAGCATCGCTGAGTG
APOBEC3A_CAGGGGCTTTCTACACAACC	APOBEC3A	GWAS_Target	CAGGGGCTTTCTACACAACC
APOBEC3A_CTCCACTTCGTAGCACAGGT	APOBEC3A	GWAS_Target	CTCCACTTCGTAGCACAGGT
APOBEC3A_GGACCCGGCCCAGATCTACA	APOBEC3A	GWAS_Target	GGACCCGGCCCAGATCTACA
APOBEC3A_GGGGTCGTAATCATAGATGC	APOBEC3A	GWAS_Target	GGGGTCGTAATCATAGATGC
APOBEC3A_GTGCTGGTCCATCTTGACCG	APOBEC3A	GWAS_Target	GTGCTGGTCCATCTTGACCG
APOBEC3B_ATAGTCCATGATCGTCACGC	APOBEC3B	GWAS_Target	ATAGTCCATGATCGTCACGC
APOBEC3B_CATGGGCTTTCTATGCAACG	APOBEC3B	GWAS_Target	CATGGGCTTTCTATGCAACG
APOBEC3B_CTCCACCTCATAGCACAAGT	APOBEC3B	GWAS_Target	CTCCACCTCATAGCACAAGT
APOBEC3B_CTGAGGCTTGAAATACACCT	APOBEC3B	GWAS_Target	CTGAGGCTTGAAATACACCT
APOBEC3B_TGAATGTGTCTGGATCCATC	APOBEC3B	GWAS_Target	TGAATGTGTCTGGATCCATC
APOBEC3B-AS1_ACAGTGTAGGGAAATCAACG	APOBEC3B-AS1	GWAS_Target	ACAGTGTAGGGAAATCAACG
APOBEC3B-AS1_ACCTGGTCCGATAATCATGT	APOBEC3B-AS1	GWAS_Target	ACCTGGTCCGATAATCATGT
APOBEC3B-AS1_CTTCTGCATCAGCAGCTGTG	APOBEC3B-AS1	GWAS_Target	CTTCTGCATCAGCAGCTGTG
APOBEC3B-AS1_GCTGTGCCCAGGAACAAGGT	APOBEC3B-AS1	GWAS_Target	GCTGTGCCCAGGAACAAGGT
APOBEC3B-AS1_TGCCCACAAGTGGATAGAGG	APOBEC3B-AS1	GWAS_Target	TGCCCACAAGTGGATAGAGG
APOBEC3D_ATAGTCCATGATCTTCACAC	APOBEC3D	GWAS_Target	ATAGTCCATGATCTTCACAC
APOBEC3D_CTCAAACCGGAAATACACCT	APOBEC3D	GWAS_Target	CTCAAACCGGAAATACACCT
APOBEC3D_TCTTCCGGAAGACAGCTGAG	APOBEC3D	GWAS_Target	TCTTCCGGAAGACAGCTGAG
APOBEC3D_TGCCCTCAGAAACCCGATGG	APOBEC3D	GWAS_Target	TGCCCTCAGAAACCCGATGG
APOBEC3D_TTGGTCACCTTCACCACACA	APOBEC3D	GWAS_Target	TTGGTCACCTTCACCACACA
APOBEC3F_AAGATCTTTGCGTCCAAACG	APOBEC3F	GWAS_Target	AAGATCTTTGCGTCCAAACG
APOBEC3F_ACCTACGCAAAGCCTATGGT	APOBEC3F	GWAS_Target	ACCTACGCAAAGCCTATGGT
APOBEC3F_ATCGTCCATAATCTTCACGC	APOBEC3F	GWAS_Target	ATCGTCCATAATCTTCACGC
APOBEC3F_ATGGGTCTCAGGATCCACCT	APOBEC3F	GWAS_Target	ATGGGTCTCAGGATCCACCT
APOBEC3F_TGCCTTCAGAAACCCGATGG	APOBEC3F	GWAS_Target	TGCCTTCAGAAACCCGATGG
APOC1_AAACTCCTTCAGCTTATCCA	APOC1	GWAS_Target	AAACTCCTTCAGCTTATCCA
APOC1_CGATCGACAGAACCACCACC	APOC1	GWAS_Target	CGATCGACAGAACCACCACC
APOC1_GTTCTGTCGATCGTCTTGGA	APOC1	GWAS_Target	GTTCTGTCGATCGTCTTGGA
APOC1_TGGAAACACACTGGAGGACA	APOC1	GWAS_Target	TGGAAACACACTGGAGGACA
APOC1_TTGGATAAGCTGAAGGAGTT	APOC1	GWAS_Target	TTGGATAAGCTGAAGGAGTT
AQP4_AAAGCCTTTACCGGTCGACA	AQP4	GWAS_Target	AAAGCCTTTACCGGTCGACA
AQP4_AACCAGGAGACCATGACCAG	AQP4	GWAS_Target	AACCAGGAGACCATGACCAG
AQP4_AGTCCGTTTGGAATCACAGC	AQP4	GWAS_Target	AGTCCGTTTGGAATCACAGC
AQP4_CAGTGCTTTGGCCATATCAG	AQP4	GWAS_Target	CAGTGCTTTGGCCATATCAG
AQP4_TGGGAGGTGTGACCAGATAG	AQP4	GWAS_Target	TGGGAGGTGTGACCAGATAG
AQP4-AS1_ACACTGCACAGAATAGCAGA	AQP4-AS1	GWAS_Target	ACACTGCACAGAATAGCAGA
AQP4-AS1_AGACTTGGGCCTCTTAAGAG	AQP4-AS1	GWAS_Target	AGACTTGGGCCTCTTAAGAG
AQP4-AS1_GCAATTAGGCCAGTGTTCTG	AQP4-AS1	GWAS_Target	GCAATTAGGCCAGTGTTCTG
AQP4-AS1_GCTGATGGCATAGTTATGAG	AQP4-AS1	GWAS_Target	GCTGATGGCATAGTTATGAG
AQP4-AS1_TCACTGAAGATAACCAGATG	AQP4-AS1	GWAS_Target	TCACTGAAGATAACCAGATG
ARHGAP18_AAGACAAAACGGGTACCACA	ARHGAP18	GWAS_Target	AAGACAAAACGGGTACCACA
ARHGAP18_AGATACTCCACACTGAGCAG	ARHGAP18	GWAS_Target	AGATACTCCACACTGAGCAG
ARHGAP18_CGCTATTAGAACAAGATCAG	ARHGAP18	GWAS_Target	CGCTATTAGAACAAGATCAG
ARHGAP18_GCTTCCGAAGGCTTACCTCG	ARHGAP18	GWAS_Target	GCTTCCGAAGGCTTACCTCG
ARHGAP18_TTCTATGTTTAGGCTCCAGG	ARHGAP18	GWAS_Target	TTCTATGTTTAGGCTCCAGG
ARHGAP27_AGACACGGGAGTTACCACCT	ARHGAP27	GWAS_Target	AGACACGGGAGTTACCACCT
ARHGAP27_CCCCCAAAGACAAATCCAGT	ARHGAP27	GWAS_Target	CCCCCAAAGACAAATCCAGT
ARHGAP27_CGGGAGAATAGTCCTCCTCG	ARHGAP27	GWAS_Target	CGGGAGAATAGTCCTCCTCG
ARHGAP27_GCTCACAAACCGGTAGTCGT	ARHGAP27	GWAS_Target	GCTCACAAACCGGTAGTCGT
ARHGAP27_GGGCAGCTCCCATCGAACAG	ARHGAP27	GWAS_Target	GGGCAGCTCCCATCGAACAG
ARHGAP32_AGTGTACCTCTTGATAACAT	ARHGAP32	GWAS_Target	AGTGTACCTCTTGATAACAT
ARHGAP32_CATTGAGAGATATGGCATCG	ARHGAP32	GWAS_Target	CATTGAGAGATATGGCATCG
ARHGAP32_CCAATGACTTCTGACACCCG	ARHGAP32	GWAS_Target	CCAATGACTTCTGACACCCG
ARHGAP32_GGATGGAGAGGATACCAGGA	ARHGAP32	GWAS_Target	GGATGGAGAGGATACCAGGA
ARHGAP32_TCTGTGCGTGCGCTGAAGTG	ARHGAP32	GWAS_Target	TCTGTGCGTGCGCTGAAGTG
ARHGDIB_AAGTACAAGAAAACGCTGCT	ARHGDIB	GWAS_Target	AAGTACAAGAAAACGCTGCT
ARHGDIB_CCGGGTGACAACGACATTGG	ARHGDIB	GWAS_Target	CCGGGTGACAACGACATTGG
ARHGDIB_GTGAACAGGGATATTGTGTC	ARHGDIB	GWAS_Target	GTGAACAGGGATATTGTGTC
ARHGDIB_TCAGCACACCTACAGGACTG	ARHGDIB	GWAS_Target	TCAGCACACCTACAGGACTG
ARHGDIB_TGCCCCGGGACCAATCACCA	ARHGDIB	GWAS_Target	TGCCCCGGGACCAATCACCA
ARHGEF19_CAGGATATCCCCGACGTACG	ARHGEF19	GWAS_Target	CAGGATATCCCCGACGTACG
ARHGEF19_CCTGCCCTATGTCACCAACC	ARHGEF19	GWAS_Target	CCTGCCCTATGTCACCAACC
ARHGEF19_GATACAGAGATCACCAGCGG	ARHGEF19	GWAS_Target	GATACAGAGATCACCAGCGG
ARHGEF19_GGAAAAGGTCCAGACACACT	ARHGEF19	GWAS_Target	GGAAAAGGTCCAGACACACT
ARHGEF19_GGTCCAGGAGCACCAACGAG	ARHGEF19	GWAS_Target	GGTCCAGGAGCACCAACGAG
ARHGEF34P_AGACTCTGTTGATCTAGCTG	ARHGEF34P	GWAS_Target	AGACTCTGTTGATCTAGCTG
ARHGEF34P_CATCTCACTGAGTCTCCGTG	ARHGEF34P	GWAS_Target	CATCTCACTGAGTCTCCGTG
ARHGEF34P_GATGGGTCATCCATTGAGAG	ARHGEF34P	GWAS_Target	GATGGGTCATCCATTGAGAG
ARHGEF34P_GCGCAGTCTAAACATAGCTG	ARHGEF34P	GWAS_Target	GCGCAGTCTAAACATAGCTG
ARHGEF34P_GGCAAAGGCTGGATTATGTG	ARHGEF34P	GWAS_Target	GGCAAAGGCTGGATTATGTG
ARL17A_ACTTCAAAATCAGACCTCTG	ARL17A	GWAS_Target	ACTTCAAAATCAGACCTCTG
ARL17A_AGCTCTTTAAAAGTCTACTT	ARL17A	GWAS_Target	AGCTCTTTAAAAGTCTACTT
ARL17A_CTTCAATTTATACAAGATGG	ARL17A	GWAS_Target	CTTCAATTTATACAAGATGG
ARL17A_GCCAACATCCCAGACAGCGA	ARL17A	GWAS_Target	GCCAACATCCCAGACAGCGA
ARL17A_TAACTTACCTACTGTAGGGA	ARL17A	GWAS_Target	TAACTTACCTACTGTAGGGA
ARL17B_AAAATAACACCTTCGCTGTC	ARL17B	GWAS_Target	AAAATAACACCTTCGCTGTC
ARL17B_AAATAACACCTTCGCTGTCT	ARL17B	GWAS_Target	AAATAACACCTTCGCTGTCT
ARL17B_ACCTTCGCTGTCTGGGATGT	ARL17B	GWAS_Target	ACCTTCGCTGTCTGGGATGT
ARL17B_CATCAAGGCTCACTTGCCAG	ARL17B	GWAS_Target	CATCAAGGCTCACTTGCCAG
ARL17B_TCAAGGCTCACTTGCCAGCG	ARL17B	GWAS_Target	TCAAGGCTCACTTGCCAGCG
ARL8B_AGATGGAGCTGACGCTCGTG	ARL8B	GWAS_Target	AGATGGAGCTGACGCTCGTG
ARL8B_AGTGGGCTTCAACATGAGGA	ARL8B	GWAS_Target	AGTGGGCTTCAACATGAGGA
ARL8B_ATGTGGGAGCGGTATTGCAG	ARL8B	GWAS_Target	ATGTGGGAGCGGTATTGCAG
ARL8B_CACCGCGATGACATTGACGA	ARL8B	GWAS_Target	CACCGCGATGACATTGACGA
ARL8B_GATTTAAAGATCTGGGACAT	ARL8B	GWAS_Target	GATTTAAAGATCTGGGACAT
ARMC3_GAACTTACTTTGCATTAGCA	ARMC3	GWAS_Target	GAACTTACTTTGCATTAGCA
ARMC3_GTGCAAATATTTGAACATGG	ARMC3	GWAS_Target	GTGCAAATATTTGAACATGG
ARMC3_GTGCAGATTCAGCAGACAGG	ARMC3	GWAS_Target	GTGCAGATTCAGCAGACAGG
ARMC3_TTCAAGAGATCTAAGATAGG	ARMC3	GWAS_Target	TTCAAGAGATCTAAGATAGG
ARMC3_TTTACGTGTGATGTCAGGTG	ARMC3	GWAS_Target	TTTACGTGTGATGTCAGGTG
ARMC6_ACTGCAATGACCACCAGATG	ARMC6	GWAS_Target	ACTGCAATGACCACCAGATG
ARMC6_ATCGAAGGTCATGACACGCA	ARMC6	GWAS_Target	ATCGAAGGTCATGACACGCA
ARMC6_GGCAAGCGTGACGCACACAG	ARMC6	GWAS_Target	GGCAAGCGTGACGCACACAG
ARMC6_TCCATCAGTCAGCACCGACA	ARMC6	GWAS_Target	TCCATCAGTCAGCACCGACA
ARMC6_TTGCGATTCAAACTGCTCCA	ARMC6	GWAS_Target	TTGCGATTCAAACTGCTCCA
ARMT1_AACCTCAGTAGCCAGTTCAG	ARMT1	GWAS_Target	AACCTCAGTAGCCAGTTCAG
ARMT1_AATACATCAAAGTAATCGAT	ARMT1	GWAS_Target	AATACATCAAAGTAATCGAT
ARMT1_AATACCACAGATCTTAACTA	ARMT1	GWAS_Target	AATACCACAGATCTTAACTA
ARMT1_CAACAAATTTCTCAACCAAG	ARMT1	GWAS_Target	CAACAAATTTCTCAACCAAG
ARMT1_CAAGATGGTTCTACTCACCG	ARMT1	GWAS_Target	CAAGATGGTTCTACTCACCG
ARPC2_ACAATGGAATCCTTGGATGC	ARPC2	GWAS_Target	ACAATGGAATCCTTGGATGC
ARPC2_AGTTATTAAAGAGGGTGTAC	ARPC2	GWAS_Target	AGTTATTAAAGAGGGTGTAC
ARPC2_CATTGGAAAGGTGTTCATGC	ARPC2	GWAS_Target	CATTGGAAAGGTGTTCATGC
ARPC2_TGGAGACAAAACAAAAGTGA	ARPC2	GWAS_Target	TGGAGACAAAACAAAAGTGA
ARPC2_TTTCCTCACAGATTTCGATG	ARPC2	GWAS_Target	TTTCCTCACAGATTTCGATG
ARRDC3_AGTGCCAAAATTGAAAGGAA	ARRDC3	GWAS_Target	AGTGCCAAAATTGAAAGGAA
ARRDC3_CCTTCGAATGAGGTAGCGAG	ARRDC3	GWAS_Target	CCTTCGAATGAGGTAGCGAG
ARRDC3_GAACTGCTCTTCCCGAATGG	ARRDC3	GWAS_Target	GAACTGCTCTTCCCGAATGG
ARRDC3_GCTTGTGGCTAACTTGCGTG	ARRDC3	GWAS_Target	GCTTGTGGCTAACTTGCGTG
ARRDC3_TTCTTACAGTCACCCCAAGC	ARRDC3	GWAS_Target	TTCTTACAGTCACCCCAAGC
ARRDC3-AS1_ACGTGTACAACAGCACATGT	ARRDC3-AS1	GWAS_Target	ACGTGTACAACAGCACATGT
ARRDC3-AS1_ATAAAGGAGTCGTGATCTGT	ARRDC3-AS1	GWAS_Target	ATAAAGGAGTCGTGATCTGT
ARRDC3-AS1_TCAGATGTATTAACGGGACA	ARRDC3-AS1	GWAS_Target	TCAGATGTATTAACGGGACA
ARRDC3-AS1_TCTGTAAAAGATTGAGCTAG	ARRDC3-AS1	GWAS_Target	TCTGTAAAAGATTGAGCTAG
ARRDC3-AS1_TTTGGACAAATTAGTCACAT	ARRDC3-AS1	GWAS_Target	TTTGGACAAATTAGTCACAT
ASB13_AAGCTTTGCCGCATTCACGT	ASB13	GWAS_Target	AAGCTTTGCCGCATTCACGT
ASB13_CTGCAACAGCTGATCGAGAG	ASB13	GWAS_Target	CTGCAACAGCTGATCGAGAG
ASB13_CTGGGCTGCCTCGTGCACAG	ASB13	GWAS_Target	CTGGGCTGCCTCGTGCACAG
ASB13_GAGGCTTCTTATTGACGTCG	ASB13	GWAS_Target	GAGGCTTCTTATTGACGTCG
ASB13_GTGGATGCTCGCAACATCGA	ASB13	GWAS_Target	GTGGATGCTCGCAACATCGA
ASB4_GAAGACCAACAACCAAGATG	ASB4	GWAS_Target	GAAGACCAACAACCAAGATG
ASB4_GATCTTAACACAATCCACAT	ASB4	GWAS_Target	GATCTTAACACAATCCACAT
ASB4_GCGCTAAAGTCCAATGACTT	ASB4	GWAS_Target	GCGCTAAAGTCCAATGACTT
ASB4_TACAGTTGATTGTAGCATTG	ASB4	GWAS_Target	TACAGTTGATTGTAGCATTG
ASB4_TTGGCACAGAGAATGGAACT	ASB4	GWAS_Target	TTGGCACAGAGAATGGAACT
ASCC2_AGTCTGCAATTAAGAAGAGG	ASCC2	GWAS_Target	AGTCTGCAATTAAGAAGAGG
ASCC2_GCCTAATGGGGAGCCTAACG	ASCC2	GWAS_Target	GCCTAATGGGGAGCCTAACG
ASCC2_GTCCCCCGCAAATTCGACGA	ASCC2	GWAS_Target	GTCCCCCGCAAATTCGACGA
ASCC2_GTGTGGTGCAGGTATCACAA	ASCC2	GWAS_Target	GTGTGGTGCAGGTATCACAA
ASCC2_TTCCAGGTACTCCTCCACTA	ASCC2	GWAS_Target	TTCCAGGTACTCCTCCACTA
ASCL2_CAGCGCGCGGATGTACTCCA	ASCL2	GWAS_Target	CAGCGCGCGGATGTACTCCA
ASCL2_CCTGCGCCCCCCGTCCCTGT	ASCL2	GWAS_Target	CCTGCGCCCCCCGTCCCTGT
ASCL2_CGGCAGCACGTGCCGCACGG	ASCL2	GWAS_Target	CGGCAGCACGTGCCGCACGG
ASCL2_GCGCTCATTGCGCCGCGCTA	ASCL2	GWAS_Target	GCGCTCATTGCGCCGCGCTA
ASCL2_GCTGCAGCGCAACAGTTCCG	ASCL2	GWAS_Target	GCTGCAGCGCAACAGTTCCG
ASNA1_GAGGACAACATGCTGAGCAT	ASNA1	GWAS_Target	GAGGACAACATGCTGAGCAT
ASNA1_GATCAGCCCTTTCATCTCAC	ASNA1	GWAS_Target	GATCAGCCCTTTCATCTCAC
ASNA1_GTATTTGACACGGCACCCAC	ASNA1	GWAS_Target	GTATTTGACACGGCACCCAC
ASNA1_GTTGTCATAGCCTTTGACCT	ASNA1	GWAS_Target	GTTGTCATAGCCTTTGACCT
ASNA1_TGGGCCTGACCTCATGACCT	ASNA1	GWAS_Target	TGGGCCTGACCTCATGACCT
ASTN2_CATCTCCGACTGGTTAAACC	ASTN2	GWAS_Target	CATCTCCGACTGGTTAAACC
ASTN2_CCCTACACGACACTTGAGAG	ASTN2	GWAS_Target	CCCTACACGACACTTGAGAG
ASTN2_GGACACTATTACCTTTGCTG	ASTN2	GWAS_Target	GGACACTATTACCTTTGCTG
ASTN2_GGAGCCCTCGGAGATTGTTG	ASTN2	GWAS_Target	GGAGCCCTCGGAGATTGTTG
ASTN2_GTGCTCGAAGTGGCATCGTA	ASTN2	GWAS_Target	GTGCTCGAAGTGGCATCGTA
ASTN2-AS1_ATCATAATGTTGACCATCTG	ASTN2-AS1	GWAS_Target	ATCATAATGTTGACCATCTG
ASTN2-AS1_ATGGAATAACACGTGAAGAG	ASTN2-AS1	GWAS_Target	ATGGAATAACACGTGAAGAG
ASTN2-AS1_CCTTCAGGGCTATGTACCTG	ASTN2-AS1	GWAS_Target	CCTTCAGGGCTATGTACCTG
ASTN2-AS1_GGTGGGACGATTGCTCGCCA	ASTN2-AS1	GWAS_Target	GGTGGGACGATTGCTCGCCA
ASTN2-AS1_TTCTCCTATAACTGCAGTCA	ASTN2-AS1	GWAS_Target	TTCTCCTATAACTGCAGTCA
ATAD2_AGATACCGATTATCTTCCGC	ATAD2	GWAS_Target	AGATACCGATTATCTTCCGC
ATAD2_CAACTATTTCCCACCACACG	ATAD2	GWAS_Target	CAACTATTTCCCACCACACG
ATAD2_CAGGAGTGGTTTCACAACGG	ATAD2	GWAS_Target	CAGGAGTGGTTTCACAACGG
ATAD2_CTATAGATCCTGCTTTACGA	ATAD2	GWAS_Target	CTATAGATCCTGCTTTACGA
ATAD2_TAGTTGCATTGGATCAACAT	ATAD2	GWAS_Target	TAGTTGCATTGGATCAACAT
ATAD5_ACCTTGTTTACTATGACACT	ATAD5	GWAS_Target	ACCTTGTTTACTATGACACT
ATAD5_ACGTTACAAGAAACAAGTAG	ATAD5	GWAS_Target	ACGTTACAAGAAACAAGTAG
ATAD5_GCAATACTGTCCTTATAACA	ATAD5	GWAS_Target	GCAATACTGTCCTTATAACA
ATAD5_GTCGACGAAATAGTCAAAAG	ATAD5	GWAS_Target	GTCGACGAAATAGTCAAAAG
ATAD5_TTTATTATTGTTACACAGAG	ATAD5	GWAS_Target	TTTATTATTGTTACACAGAG
ATE1_AAGGAGCCATAGCCACAATC	ATE1	GWAS_Target	AAGGAGCCATAGCCACAATC
ATE1_CTGGTAAGACTCCAGAAGTG	ATE1	GWAS_Target	CTGGTAAGACTCCAGAAGTG
ATE1_GGTTCCCAAAGGAAGTTGTG	ATE1	GWAS_Target	GGTTCCCAAAGGAAGTTGTG
ATE1_TATCAGGATCTCATAGACCG	ATE1	GWAS_Target	TATCAGGATCTCATAGACCG
ATE1_TGAACTTTAACTGAATGTGA	ATE1	GWAS_Target	TGAACTTTAACTGAATGTGA
ATF4_AGATGACCTTCTGACCACGT	ATF4	GWAS_Target	AGATGACCTTCTGACCACGT
ATF4_AGTCCCTCCAACAACAGCAA	ATF4	GWAS_Target	AGTCCCTCCAACAACAGCAA
ATF4_AGTGAAGTGGATATCACTGA	ATF4	GWAS_Target	AGTGAAGTGGATATCACTGA
ATF4_GGTAATCATCTAAGAGACCT	ATF4	GWAS_Target	GGTAATCATCTAAGAGACCT
ATF4_TAATAAGCAGCCCCCCCAGA	ATF4	GWAS_Target	TAATAAGCAGCCCCCCCAGA
ATF7IP_AAAAGATTGAATGTAACAAG	ATF7IP	GWAS_Target	AAAAGATTGAATGTAACAAG
ATF7IP_ACATTAACACTTAGGATACA	ATF7IP	GWAS_Target	ACATTAACACTTAGGATACA
ATF7IP_AGCAGTATGGAAATTGACCA	ATF7IP	GWAS_Target	AGCAGTATGGAAATTGACCA
ATF7IP_GCTACTACTCAGGTGCCTAG	ATF7IP	GWAS_Target	GCTACTACTCAGGTGCCTAG
ATF7IP_GGGATGGGATCACTAGAGGT	ATF7IP	GWAS_Target	GGGATGGGATCACTAGAGGT
ATG10_ACAGACATGTCTTCCCATGG	ATG10	GWAS_Target	ACAGACATGTCTTCCCATGG
ATG10_ACTCTGAAGGACATATGGGA	ATG10	GWAS_Target	ACTCTGAAGGACATATGGGA
ATG10_CTTGCCCTAAAGTAAAGTAC	ATG10	GWAS_Target	CTTGCCCTAAAGTAAAGTAC
ATG10_GAAACACAGGACTGTTCTGA	ATG10	GWAS_Target	GAAACACAGGACTGTTCTGA
ATG10_TGAATTCTGCACAATAACGT	ATG10	GWAS_Target	TGAATTCTGCACAATAACGT
ATP13A1_CCAGTGATGAGATCGTACCA	ATP13A1	GWAS_Target	CCAGTGATGAGATCGTACCA
ATP13A1_CGGCTGCACGTCATCTTCGG	ATP13A1	GWAS_Target	CGGCTGCACGTCATCTTCGG
ATP13A1_CTCTAGAGGGTCACCCACGA	ATP13A1	GWAS_Target	CTCTAGAGGGTCACCCACGA
ATP13A1_GAGCACCGTCCCATACCCGG	ATP13A1	GWAS_Target	GAGCACCGTCCCATACCCGG
ATP13A1_TCATACTATCAGAGCAACAG	ATP13A1	GWAS_Target	TCATACTATCAGAGCAACAG
ATP2B4_AGATCTGGAGAAACGTAGGC	ATP2B4	GWAS_Target	AGATCTGGAGAAACGTAGGC
ATP2B4_CCAGGAGGGAATCGACAATG	ATP2B4	GWAS_Target	CCAGGAGGGAATCGACAATG
ATP2B4_CGATACAGGTCAGTTCGGTG	ATP2B4	GWAS_Target	CGATACAGGTCAGTTCGGTG
ATP2B4_TGTGCGTAATGAAGTGCCCG	ATP2B4	GWAS_Target	TGTGCGTAATGAAGTGCCCG
ATP2B4_TGTGGTACAAGCTTATATTG	ATP2B4	GWAS_Target	TGTGGTACAAGCTTATATTG
ATP5A1_AAATTCGAGGAATGATACCG	ATP5A1	GWAS_Target	AAATTCGAGGAATGATACCG
ATP5A1_ACCAACTGGAACGTCCACAA	ATP5A1	GWAS_Target	ACCAACTGGAACGTCCACAA
ATP5A1_AGGATAGGCCTCACGACCAG	ATP5A1	GWAS_Target	AGGATAGGCCTCACGACCAG
ATP5A1_CATTCCTCAGCCCATGTACG	ATP5A1	GWAS_Target	CATTCCTCAGCCCATGTACG
ATP5A1_TTATTGGTGACCGACAGACT	ATP5A1	GWAS_Target	TTATTGGTGACCGACAGACT
ATP5I_AAACAGATTACCTAAAACCT	ATP5I	GWAS_Target	AAACAGATTACCTAAAACCT
ATP5I_ATGAGCGGAGAGACCTGCAC	ATP5I	GWAS_Target	ATGAGCGGAGAGACCTGCAC
ATP5I_CGGTCACTCACTGTAGCGCG	ATP5I	GWAS_Target	CGGTCACTCACTGTAGCGCG
ATP5I_GCCTGGATCACCTTGATGAG	ATP5I	GWAS_Target	GCCTGGATCACCTTGATGAG
ATP5I_GTAGGCCACACCGAGGAACA	ATP5I	GWAS_Target	GTAGGCCACACCGAGGAACA
ATP6AP1L_ACCTTATAGCAAGACTTCTG	ATP6AP1L	GWAS_Target	ACCTTATAGCAAGACTTCTG
ATP6AP1L_CAAACTAAACCAACTCTGGA	ATP6AP1L	GWAS_Target	CAAACTAAACCAACTCTGGA
ATP6AP1L_CAATAAAAGTGACCTCCCAC	ATP6AP1L	GWAS_Target	CAATAAAAGTGACCTCCCAC
ATP6AP1L_CGTGTCGCTGGGCAGCAAGA	ATP6AP1L	GWAS_Target	CGTGTCGCTGGGCAGCAAGA
ATP6AP1L_GCAGCGGTAGGAGTAACCAG	ATP6AP1L	GWAS_Target	GCAGCGGTAGGAGTAACCAG
ATP6V0A1_AAAGGTTCTGAATCAAACGG	ATP6V0A1	GWAS_Target	AAAGGTTCTGAATCAAACGG
ATP6V0A1_AACATTCCGATTATGGACAC	ATP6V0A1	GWAS_Target	AACATTCCGATTATGGACAC
ATP6V0A1_ATTGCATCATCAGCAGATGG	ATP6V0A1	GWAS_Target	ATTGCATCATCAGCAGATGG
ATP6V0A1_GTCCAATTATAAGTAAACAT	ATP6V0A1	GWAS_Target	GTCCAATTATAAGTAAACAT
ATP6V0A1_TGAAATCGAGAACCCCCTGG	ATP6V0A1	GWAS_Target	TGAAATCGAGAACCCCCTGG
ATXN1_ATAGGTTCCACTGTATTGGG	ATXN1	GWAS_Target	ATAGGTTCCACTGTATTGGG
ATXN1_CAGCAGTCGTGATCCTTCGG	ATXN1	GWAS_Target	CAGCAGTCGTGATCCTTCGG
ATXN1_GCGGTGGTGACGAACGTGTG	ATXN1	GWAS_Target	GCGGTGGTGACGAACGTGTG
ATXN1_GGCGTATTGCATGACGACCT	ATXN1	GWAS_Target	GGCGTATTGCATGACGACCT
ATXN1_TTGTAAACCAAGCTCCACCG	ATXN1	GWAS_Target	TTGTAAACCAAGCTCCACCG
ATXN10_CCCAGGAACTTGGATACGAT	ATXN10	GWAS_Target	CCCAGGAACTTGGATACGAT
ATXN10_CTGCAGAGATCCATCCCAAG	ATXN10	GWAS_Target	CTGCAGAGATCCATCCCAAG
ATXN10_CTGGGAATCTTCATTCCGTG	ATXN10	GWAS_Target	CTGGGAATCTTCATTCCGTG
ATXN10_TCAGCATGCCGCAAAAACAC	ATXN10	GWAS_Target	TCAGCATGCCGCAAAAACAC
ATXN10_TCTGTAATAATCAAGAACCT	ATXN10	GWAS_Target	TCTGTAATAATCAAGAACCT
ATXN7_CATACTCACATTCTACCATG	ATXN7	GWAS_Target	CATACTCACATTCTACCATG
ATXN7_GAGCCGCACCAAAACCCTCA	ATXN7	GWAS_Target	GAGCCGCACCAAAACCCTCA
ATXN7_GGAAAAACCGCGAAGTCATG	ATXN7	GWAS_Target	GGAAAAACCGCGAAGTCATG
ATXN7_TGGGTTAAGGAATGTGTCTG	ATXN7	GWAS_Target	TGGGTTAAGGAATGTGTCTG
ATXN7_TGTCCGGTGAGGAATACGTG	ATXN7	GWAS_Target	TGTCCGGTGAGGAATACGTG
AZGP1_CAGCCAACTTCAGAAGGCCA	AZGP1	GWAS_Target	CAGCCAACTTCAGAAGGCCA
AZGP1_GACAGGAAGTCTCAGCCCAT	AZGP1	GWAS_Target	GACAGGAAGTCTCAGCCCAT
AZGP1_GGTATTTCCGCAGAGTCGCA	AZGP1	GWAS_Target	GGTATTTCCGCAGAGTCGCA
AZGP1_TCAGGGTCTCACGTATTGCA	AZGP1	GWAS_Target	TCAGGGTCTCACGTATTGCA
AZGP1_TGAGCCAAGGGCCTGAAACG	AZGP1	GWAS_Target	TGAGCCAAGGGCCTGAAACG
AZI2_AAGTAGAACTCCTCCAGCTG	AZI2	GWAS_Target	AAGTAGAACTCCTCCAGCTG
AZI2_ACTACAGAAAGCCAAACAAA	AZI2	GWAS_Target	ACTACAGAAAGCCAAACAAA
AZI2_GTCTTCACTGCATCCTACAG	AZI2	GWAS_Target	GTCTTCACTGCATCCTACAG
AZI2_TAATATGCAGCATGCATACT	AZI2	GWAS_Target	TAATATGCAGCATGCATACT
AZI2_TTTGCCATTTGGTAAGAGAG	AZI2	GWAS_Target	TTTGCCATTTGGTAAGAGAG
AZIN1_AATGGCTTTAGTGCAAGAGT	AZIN1	GWAS_Target	AATGGCTTTAGTGCAAGAGT
AZIN1_ACGATGAACATGTTAGACAT	AZIN1	GWAS_Target	ACGATGAACATGTTAGACAT
AZIN1_ACTTGATGTCCAAATAATTG	AZIN1	GWAS_Target	ACTTGATGTCCAAATAATTG
AZIN1_CAGTCAATGGCAGAATGTAG	AZIN1	GWAS_Target	CAGTCAATGGCAGAATGTAG
AZIN1_CTATGTTTATGAACATACCC	AZIN1	GWAS_Target	CTATGTTTATGAACATACCC
B3GNT2_ACCTGACCTGAGGGTCACGT	B3GNT2	GWAS_Target	ACCTGACCTGAGGGTCACGT
B3GNT2_CAACGCAGGGAACCAAACGG	B3GNT2	GWAS_Target	CAACGCAGGGAACCAAACGG
B3GNT2_CAAGTAATTCAGGATGTGAT	B3GNT2	GWAS_Target	CAAGTAATTCAGGATGTGAT
B3GNT2_CTATAAGCAGTGAATAATTG	B3GNT2	GWAS_Target	CTATAAGCAGTGAATAATTG
B3GNT2_GCATGCTGACCAACCAGACG	B3GNT2	GWAS_Target	GCATGCTGACCAACCAGACG
B3GNT4_AGAATCTGACCTTTGGTAAA	B3GNT4	GWAS_Target	AGAATCTGACCTTTGGTAAA
B3GNT4_CAGCCTTCCGCAGCCCACCA	B3GNT4	GWAS_Target	CAGCCTTCCGCAGCCCACCA
B3GNT4_CCCACCAGGGAAGGGGCGGT	B3GNT4	GWAS_Target	CCCACCAGGGAAGGGGCGGT
B3GNT4_CCTACCGCCCCTTCCCTGGT	B3GNT4	GWAS_Target	CCTACCGCCCCTTCCCTGGT
B3GNT4_TTCCGCAGCCCACCAGGGAA	B3GNT4	GWAS_Target	TTCCGCAGCCCACCAGGGAA
BABAM1_CAAAAGCCACGAGTTTGCAC	BABAM1	GWAS_Target	CAAAAGCCACGAGTTTGCAC
BABAM1_GGCAGCTACAGAGCTCGCGG	BABAM1	GWAS_Target	GGCAGCTACAGAGCTCGCGG
BABAM1_GGTCCAAATTCGGACACCAA	BABAM1	GWAS_Target	GGTCCAAATTCGGACACCAA
BABAM1_GTGCGGACCACATATGGCGG	BABAM1	GWAS_Target	GTGCGGACCACATATGGCGG
BABAM1_TCAGGATTGGAGCGAGTGCG	BABAM1	GWAS_Target	TCAGGATTGGAGCGAGTGCG
BAG3_ACAACAGCCGCACCACTACG	BAG3	GWAS_Target	ACAACAGCCGCACCACTACG
BAG3_CTGGACAGATGACCTGAACG	BAG3	GWAS_Target	CTGGACAGATGACCTGAACG
BAG3_GATGCAGCGATTCCGAACTG	BAG3	GWAS_Target	GATGCAGCGATTCCGAACTG
BAG3_GGAATGGAGATGTACCCCCG	BAG3	GWAS_Target	GGAATGGAGATGTACCCCCG
BAG3_TACCTGAGGCCTGTCGACCA	BAG3	GWAS_Target	TACCTGAGGCCTGTCGACCA
BAIAP2L2_ACGGCACCGAGCCCGACGCG	BAIAP2L2	GWAS_Target	ACGGCACCGAGCCCGACGCG
BAIAP2L2_CCGCTGACTCTCAGACACGA	BAIAP2L2	GWAS_Target	CCGCTGACTCTCAGACACGA
BAIAP2L2_GCTCGAGTACCGCCACCGAG	BAIAP2L2	GWAS_Target	GCTCGAGTACCGCCACCGAG
BAIAP2L2_GTCCACAGCTCTGTCCGAGG	BAIAP2L2	GWAS_Target	GTCCACAGCTCTGTCCGAGG
BAIAP2L2_TGCAGATGTCTGACACCCAG	BAIAP2L2	GWAS_Target	TGCAGATGTCTGACACCCAG
BANF1_AGTCCTGGGCAAGAAGCTGG	BANF1	GWAS_Target	AGTCCTGGGCAAGAAGCTGG
BANF1_CCAAAAGCACCGAGACTTCG	BANF1	GWAS_Target	CCAAAAGCACCGAGACTTCG
BANF1_GCTGGGATTGGTGAAGTCCT	BANF1	GWAS_Target	GCTGGGATTGGTGAAGTCCT
BANF1_GGACTTCACCAATCCCAGCC	BANF1	GWAS_Target	GGACTTCACCAATCCCAGCC
BANF1_TTGCAGGCCTATGTTGTCCT	BANF1	GWAS_Target	TTGCAGGCCTATGTTGTCCT
BARX2_AGTATTTGTCAACCCCAGAC	BARX2	GWAS_Target	AGTATTTGTCAACCCCAGAC
BARX2_CGGTGAAGATGGTGCGACTC	BARX2	GWAS_Target	CGGTGAAGATGGTGCGACTC
BARX2_GAGGAGCGGATATGCCCGCA	BARX2	GWAS_Target	GAGGAGCGGATATGCCCGCA
BARX2_GATCGACGAGATCCTCTCCA	BARX2	GWAS_Target	GATCGACGAGATCCTCTCCA
BARX2_TTGGGTCGCACGACCAGCGA	BARX2	GWAS_Target	TTGGGTCGCACGACCAGCGA
BAZ1B_AATTCATCTTCTACGACCCA	BAZ1B	GWAS_Target	AATTCATCTTCTACGACCCA
BAZ1B_ATATTTGAAAAAGAAACGGG	BAZ1B	GWAS_Target	ATATTTGAAAAAGAAACGGG
BAZ1B_ATCATGACCAAATATGCTGT	BAZ1B	GWAS_Target	ATCATGACCAAATATGCTGT
BAZ1B_GCCTTGAGTGCAGATAAGGG	BAZ1B	GWAS_Target	GCCTTGAGTGCAGATAAGGG
BAZ1B_TGTACCCCCAGAATTCCGTG	BAZ1B	GWAS_Target	TGTACCCCCAGAATTCCGTG
BBS2_AGAGAAACATCAGATTCCAG	BBS2	GWAS_Target	AGAGAAACATCAGATTCCAG
BBS2_ATTGGCCAGTCCACTGAACG	BBS2	GWAS_Target	ATTGGCCAGTCCACTGAACG
BBS2_CTGCACTTGAAGGCATTCGT	BBS2	GWAS_Target	CTGCACTTGAAGGCATTCGT
BBS2_TGCTCGAAGTGACCGAACTG	BBS2	GWAS_Target	TGCTCGAAGTGACCGAACTG
BBS2_TTGCCACCAATAATCGCAAG	BBS2	GWAS_Target	TTGCCACCAATAATCGCAAG
BCKDHB_AATACCCCATTGTGTGAACA	BCKDHB	GWAS_Target	AATACCCCATTGTGTGAACA
BCKDHB_CAAGTATCGCTATCGCTCTG	BCKDHB	GWAS_Target	CAAGTATCGCTATCGCTCTG
BCKDHB_CAGGGCTCACCGTACTCCCG	BCKDHB	GWAS_Target	CAGGGCTCACCGTACTCCCG
BCKDHB_GGCCGCATCCTCGACAGTCG	BCKDHB	GWAS_Target	GGCCGCATCCTCGACAGTCG
BCKDHB_TTAGGTTCAAAAAATATACA	BCKDHB	GWAS_Target	TTAGGTTCAAAAAATATACA
BCL2L15_ACTGGTCACCCAACATCCGA	BCL2L15	GWAS_Target	ACTGGTCACCCAACATCCGA
BCL2L15_ATAGCCACATCAAAAGAACA	BCL2L15	GWAS_Target	ATAGCCACATCAAAAGAACA
BCL2L15_TACACAGCATAGGTTCCGGC	BCL2L15	GWAS_Target	TACACAGCATAGGTTCCGGC
BCL2L15_TCAGACAGGAGCTATACTCC	BCL2L15	GWAS_Target	TCAGACAGGAGCTATACTCC
BCL2L15_TGGAATCTCTCAGCAAGACC	BCL2L15	GWAS_Target	TGGAATCTCTCAGCAAGACC
BDH2_CAGCATGTACCTGATGATCA	BDH2	GWAS_Target	CAGCATGTACCTGATGATCA
BDH2_CAGGAACTGGAAAAGTACCC	BDH2	GWAS_Target	CAGGAACTGGAAAAGTACCC
BDH2_GATTGGCCTCACAAAATCTG	BDH2	GWAS_Target	GATTGGCCTCACAAAATCTG
BDH2_TGGAACTGTCCTGGATTGTG	BDH2	GWAS_Target	TGGAACTGTCCTGGATTGTG
BDH2_TGGCTTCCAGCGTCAAAGGT	BDH2	GWAS_Target	TGGCTTCCAGCGTCAAAGGT
BECN1_AAACTCGTGTCCAGTTTCAG	BECN1	GWAS_Target	AAACTCGTGTCCAGTTTCAG
BECN1_AGTGGCAGAAAATCTCGAGA	BECN1	GWAS_Target	AGTGGCAGAAAATCTCGAGA
BECN1_CAGGAGGAAGAGACTAACTC	BECN1	GWAS_Target	CAGGAGGAAGAGACTAACTC
BECN1_GAACCTCAGCCGAAGACTGA	BECN1	GWAS_Target	GAACCTCAGCCGAAGACTGA
BECN1_GAAGGTTGCATTAAAGACGT	BECN1	GWAS_Target	GAAGGTTGCATTAAAGACGT
BEST2_GCTCATCAACCCCTTCGGAG	BEST2	GWAS_Target	GCTCATCAACCCCTTCGGAG
BEST2_GGTTACCTGCGTGTACACGA	BEST2	GWAS_Target	GGTTACCTGCGTGTACACGA
BEST2_TCAGCGCCATGTAGAACCCA	BEST2	GWAS_Target	TCAGCGCCATGTAGAACCCA
BEST2_TCCTCGCGGGTCATAAACCC	BEST2	GWAS_Target	TCCTCGCGGGTCATAAACCC
BEST2_TTGGACCGCACCAAGCACGA	BEST2	GWAS_Target	TTGGACCGCACCAAGCACGA
BHLHE40_AGCTTGTAAACCACTCTGCA	BHLHE40	GWAS_Target	AGCTTGTAAACCACTCTGCA
BHLHE40_CAAGTGTACAAGTCAAGACG	BHLHE40	GWAS_Target	CAAGTGTACAAGTCAAGACG
BHLHE40_GACTTTCGCTCACTCGAGTG	BHLHE40	GWAS_Target	GACTTTCGCTCACTCGAGTG
BHLHE40_GGGTAGGAGATCCTTCAGCT	BHLHE40	GWAS_Target	GGGTAGGAGATCCTTCAGCT
BHLHE40_TCAAAAGTGACCACGGACGC	BHLHE40	GWAS_Target	TCAAAAGTGACCACGGACGC
BHLHE40-AS1_AAACAGACAAAATTAGTCAG	BHLHE40-AS1	GWAS_Target	AAACAGACAAAATTAGTCAG
BHLHE40-AS1_AAAGATCATATATAATCAGG	BHLHE40-AS1	GWAS_Target	AAAGATCATATATAATCAGG
BHLHE40-AS1_CACACAGACACCATACTCCA	BHLHE40-AS1	GWAS_Target	CACACAGACACCATACTCCA
BHLHE40-AS1_GTTTGATAACAACTGATGAG	BHLHE40-AS1	GWAS_Target	GTTTGATAACAACTGATGAG
BHLHE40-AS1_TGGCTAAGTAGGAAAGCCAT	BHLHE40-AS1	GWAS_Target	TGGCTAAGTAGGAAAGCCAT
BICDL1_AACTGTCGGAACAGAACCAA	BICDL1	GWAS_Target	AACTGTCGGAACAGAACCAA
BICDL1_CAGATAGCGAACCTGGCAGT	BICDL1	GWAS_Target	CAGATAGCGAACCTGGCAGT
BICDL1_GCAGTACGAGCAGATGCATA	BICDL1	GWAS_Target	GCAGTACGAGCAGATGCATA
BICDL1_GCTAGAACTGGCGTTAGAGG	BICDL1	GWAS_Target	GCTAGAACTGGCGTTAGAGG
BICDL1_GCTGTCGGTGATCCGACAGA	BICDL1	GWAS_Target	GCTGTCGGTGATCCGACAGA
BMI1_AATGGCTCTAATGAAGATAG	BMI1	GWAS_Target	AATGGCTCTAATGAAGATAG
BMI1_CTCCACAAAGCACACACATC	BMI1	GWAS_Target	CTCCACAAAGCACACACATC
BMI1_GATTGATGTCATGTATGAGG	BMI1	GWAS_Target	GATTGATGTCATGTATGAGG
BMI1_GTGGTCTGGTCTTGTGAACT	BMI1	GWAS_Target	GTGGTCTGGTCTTGTGAACT
BMI1_TTGTATACAAATTAGTTCCA	BMI1	GWAS_Target	TTGTATACAAATTAGTTCCA
BOLA1_CAGTGAGACTCACTTCCGCG	BOLA1	GWAS_Target	CAGTGAGACTCACTTCCGCG
BOLA1_CTCCAACTTCGTGCGAATGG	BOLA1	GWAS_Target	CTCCAACTTCGTGCGAATGG
BOLA1_GAGCTTCGCAACGAGAGCGG	BOLA1	GWAS_Target	GAGCTTCGCAACGAGAGCGG
BOLA1_TGAGCCCCCTACAACGACAC	BOLA1	GWAS_Target	TGAGCCCCCTACAACGACAC
BOLA1_TGCGAAGCTCTAGCACCTCG	BOLA1	GWAS_Target	TGCGAAGCTCTAGCACCTCG
BORCS8_AGCCGGAGATGCAGCTCAAG	BORCS8	GWAS_Target	AGCCGGAGATGCAGCTCAAG
BORCS8_CACTGAGAGCGTCTACGTCC	BORCS8	GWAS_Target	CACTGAGAGCGTCTACGTCC
BORCS8_CCAGGGAGCCATCTACACTG	BORCS8	GWAS_Target	CCAGGGAGCCATCTACACTG
BORCS8_CCTGGCCAACGAGCCATCCG	BORCS8	GWAS_Target	CCTGGCCAACGAGCCATCCG
BORCS8_GCGTCGCTCCCTCCCCGAGC	BORCS8	GWAS_Target	GCGTCGCTCCCTCCCCGAGC
BORCS8-MEF2B_GAGTCACTTACATACAGCCG	BORCS8-MEF2B	GWAS_Target	GAGTCACTTACATACAGCCG
BRD9_ACTCCAGTTACTATGATGAC	BRD9	GWAS_Target	ACTCCAGTTACTATGATGAC
BRD9_AGATACCGTGTACTACAAGT	BRD9	GWAS_Target	AGATACCGTGTACTACAAGT
BRD9_AGGGAGCACTGTGACACGGA	BRD9	GWAS_Target	AGGGAGCACTGTGACACGGA
BRD9_ATCAACCGGTTCCTCCCAGG	BRD9	GWAS_Target	ATCAACCGGTTCCTCCCAGG
BRD9_CGGTTTACCTCTGAAGCTGG	BRD9	GWAS_Target	CGGTTTACCTCTGAAGCTGG
BRF2_AACATATTCCCGAAGCACAG	BRF2	GWAS_Target	AACATATTCCCGAAGCACAG
BRF2_CAGATGGCCCCCATTGTTAG	BRF2	GWAS_Target	CAGATGGCCCCCATTGTTAG
BRF2_CTGTTGGTAGTAGGCAACCG	BRF2	GWAS_Target	CTGTTGGTAGTAGGCAACCG
BRF2_GCTGTCTCGAACAATGCAGT	BRF2	GWAS_Target	GCTGTCTCGAACAATGCAGT
BRF2_GGTAGTGGTAAGGACCCCCT	BRF2	GWAS_Target	GGTAGTGGTAAGGACCCCCT
BRMS1_AAGGGGCTCCGTGTATTCAG	BRMS1	GWAS_Target	AAGGGGCTCCGTGTATTCAG
BRMS1_AAGTACGAATGTGAGCTGCA	BRMS1	GWAS_Target	AAGTACGAATGTGAGCTGCA
BRMS1_CCACCTGAATGCGAATCTTG	BRMS1	GWAS_Target	CCACCTGAATGCGAATCTTG
BRMS1_GGGAACGACTGAGTCAGCTG	BRMS1	GWAS_Target	GGGAACGACTGAGTCAGCTG
BRMS1_TTCTGCTGCTGAGATGAATG	BRMS1	GWAS_Target	TTCTGCTGCTGAGATGAATG
BTN2A1_AATAACCACAATGATAGGCA	BTN2A1	GWAS_Target	AATAACCACAATGATAGGCA
BTN2A1_ACCTTTATACACAAACACTG	BTN2A1	GWAS_Target	ACCTTTATACACAAACACTG
BTN2A1_GTGGCCAAGATGGGATCAGT	BTN2A1	GWAS_Target	GTGGCCAAGATGGGATCAGT
BTN2A1_TGGAGTGCATATCTAGAGGG	BTN2A1	GWAS_Target	TGGAGTGCATATCTAGAGGG
BTN2A1_TTCTTGGAAGTAACAGCGGT	BTN2A1	GWAS_Target	TTCTTGGAAGTAACAGCGGT
BTN2A2_CAGTGTTTGTGTATAAGGGT	BTN2A2	GWAS_Target	CAGTGTTTGTGTATAAGGGT
BTN2A2_CGGGCACAACCTCACCGTAG	BTN2A2	GWAS_Target	CGGGCACAACCTCACCGTAG
BTN2A2_TCATCAGAGACAAGTATGTG	BTN2A2	GWAS_Target	TCATCAGAGACAAGTATGTG
BTN2A2_TGAGGCCATCCTACGCCTCG	BTN2A2	GWAS_Target	TGAGGCCATCCTACGCCTCG
BTN2A2_TGTGACGTTATGTATGACCA	BTN2A2	GWAS_Target	TGTGACGTTATGTATGACCA
BTN2A3P_ACGATGCTGTCTGTCACCCG	BTN2A3P	GWAS_Target	ACGATGCTGTCTGTCACCCG
BTN2A3P_AGGGAAATCTTGGGACACTG	BTN2A3P	GWAS_Target	AGGGAAATCTTGGGACACTG
BTN2A3P_CAGGGCAAACTCACTCATGG	BTN2A3P	GWAS_Target	CAGGGCAAACTCACTCATGG
BTN2A3P_CATTGAAATGAGAGACCACG	BTN2A3P	GWAS_Target	CATTGAAATGAGAGACCACG
BTN2A3P_TCACCTTAGTTGATCCAATG	BTN2A3P	GWAS_Target	TCACCTTAGTTGATCCAATG
BTN3A1_AAGCAAGAACAAAGCACAAG	BTN3A1	GWAS_Target	AAGCAAGAACAAAGCACAAG
BTN3A1_AATTGTTCCCTACCTGAGTG	BTN3A1	GWAS_Target	AATTGTTCCCTACCTGAGTG
BTN3A1_CCTTCTTCAGGAGCGCCCAG	BTN3A1	GWAS_Target	CCTTCTTCAGGAGCGCCCAG
BTN3A1_GATGTGAAGGGTTACAAGGA	BTN3A1	GWAS_Target	GATGTGAAGGGTTACAAGGA
BTN3A1_GGGAGAGAACATCCCGACTG	BTN3A1	GWAS_Target	GGGAGAGAACATCCCGACTG
BTN3A2_AATCTTCACGTCGAAGTGAA	BTN3A2	GWAS_Target	AATCTTCACGTCGAAGTGAA
BTN3A2_AGTGGGTAAGTTCCAGCCTA	BTN3A2	GWAS_Target	AGTGGGTAAGTTCCAGCCTA
BTN3A2_ATACAGTGGAGCAACGCCAA	BTN3A2	GWAS_Target	ATACAGTGGAGCAACGCCAA
BTN3A2_GAGCAGCTGGACCAAGAGGA	BTN3A2	GWAS_Target	GAGCAGCTGGACCAAGAGGA
BTN3A2_GCATCTGTGATCATGAGAGG	BTN3A2	GWAS_Target	GCATCTGTGATCATGAGAGG
BZW1_AATCAGGCGCTACAAATACC	BZW1	GWAS_Target	AATCAGGCGCTACAAATACC
BZW1_AGAGTGTTTCTGCATATCGA	BZW1	GWAS_Target	AGAGTGTTTCTGCATATCGA
BZW1_CAGCATGGATAACAGACTGA	BZW1	GWAS_Target	CAGCATGGATAACAGACTGA
BZW1_CATCCTTAAATGGATCACCA	BZW1	GWAS_Target	CATCCTTAAATGGATCACCA
BZW1_TCCCCCCAGATGAAAAAGAG	BZW1	GWAS_Target	TCCCCCCAGATGAAAAAGAG
C11orf44_AGAATGGAGAGGCCGCTGGT	C11orf44	GWAS_Target	AGAATGGAGAGGCCGCTGGT
C11orf44_AGCCAGACTCCAGAGTGATG	C11orf44	GWAS_Target	AGCCAGACTCCAGAGTGATG
C11orf44_AGTGACCCCAGCCCGAGGGG	C11orf44	GWAS_Target	AGTGACCCCAGCCCGAGGGG
C11orf44_GTCCACCTGAGCTCACAGGA	C11orf44	GWAS_Target	GTCCACCTGAGCTCACAGGA
C11orf44_TTCTCAGGAGACTACAACTC	C11orf44	GWAS_Target	TTCTCAGGAGACTACAACTC
C11orf45_AGCTCTGCCGTCTACACCCA	C11orf45	GWAS_Target	AGCTCTGCCGTCTACACCCA
C11orf45_ATGGCAGCGTGCGTCCAGGG	C11orf45	GWAS_Target	ATGGCAGCGTGCGTCCAGGG
C11orf45_GTTACCCTCACTCCTGACAG	C11orf45	GWAS_Target	GTTACCCTCACTCCTGACAG
C11orf45_TGAGAAATTCCAGAGTGAGG	C11orf45	GWAS_Target	TGAGAAATTCCAGAGTGAGG
C11orf45_TGATGCCTAGTCCCAGAATC	C11orf45	GWAS_Target	TGATGCCTAGTCCCAGAATC
C11orf65_CATGTGCGATTCAGATTAGG	C11orf65	GWAS_Target	CATGTGCGATTCAGATTAGG
C11orf65_GAAATATATTAATCCCAAAG	C11orf65	GWAS_Target	GAAATATATTAATCCCAAAG
C11orf65_GCTATCTACTGATGGTATGG	C11orf65	GWAS_Target	GCTATCTACTGATGGTATGG
C11orf65_TATCATCGTATAGAAAACAA	C11orf65	GWAS_Target	TATCATCGTATAGAAAACAA
C11orf65_TGCCTATTTAGGTACTACTC	C11orf65	GWAS_Target	TGCCTATTTAGGTACTACTC
C11orf68_ATCCCAAGTTACCCGCTATG	C11orf68	GWAS_Target	ATCCCAAGTTACCCGCTATG
C11orf68_CAGTGGGCGGCCCATCACAC	C11orf68	GWAS_Target	CAGTGGGCGGCCCATCACAC
C11orf68_CCCAACTCCGGGGACGTGCA	C11orf68	GWAS_Target	CCCAACTCCGGGGACGTGCA
[truncated: 8,679 more rows]

## Sheet: CRISPRi
sgRNA_Name	Gene	Type	sgRNA Sequence
AQR_AGCGGTCCTTTAGTTTCCAC	AQR	CORE_ESSENTIAL	AGCGGTCCTTTAGTTTCCAC
AQR_CACTCTTCCCTCCACTCCAG	AQR	CORE_ESSENTIAL	CACTCTTCCCTCCACTCCAG
AQR_GGAAACTAAAGGACCGCTCT	AQR	CORE_ESSENTIAL	GGAAACTAAAGGACCGCTCT
AQR_TTAGTTTCCACTGGAGTGGA	AQR	CORE_ESSENTIAL	TTAGTTTCCACTGGAGTGGA
AQR_TTTAGTTTCCACTGGAGTGG	AQR	CORE_ESSENTIAL	TTTAGTTTCCACTGGAGTGG
ARCN1_AGCGGCAGCGGTTCCTGTCA	ARCN1	CORE_ESSENTIAL	AGCGGCAGCGGTTCCTGTCA
ARCN1_CGGCAGCGGTTCCTGTCAAG	ARCN1	CORE_ESSENTIAL	CGGCAGCGGTTCCTGTCAAG
ARCN1_GCGGCAGCGGTTCCTGTCAA	ARCN1	CORE_ESSENTIAL	GCGGCAGCGGTTCCTGTCAA
ARCN1_GGCAGCGGTTCCTGTCAAGG	ARCN1	CORE_ESSENTIAL	GGCAGCGGTTCCTGTCAAGG
ARCN1_GTTCCTGTCAAGGGGGCAGC	ARCN1	CORE_ESSENTIAL	GTTCCTGTCAAGGGGGCAGC
BRIX1_ACCAAGAGGAAACGGCGTGG	BRIX1	CORE_ESSENTIAL	ACCAAGAGGAAACGGCGTGG
BRIX1_GCAACCAAGAGGAAACGGCG	BRIX1	CORE_ESSENTIAL	GCAACCAAGAGGAAACGGCG
BRIX1_GCAAGATGGCGGCAACCAAG	BRIX1	CORE_ESSENTIAL	GCAAGATGGCGGCAACCAAG
BRIX1_GCGTGGAGGCTTTGCAGTTC	BRIX1	CORE_ESSENTIAL	GCGTGGAGGCTTTGCAGTTC
BRIX1_TGGCGGCAACCAAGAGGAAA	BRIX1	CORE_ESSENTIAL	TGGCGGCAACCAAGAGGAAA
CCT3_AGAGCCGGGTACCCAGAGCT	CCT3	CORE_ESSENTIAL	AGAGCCGGGTACCCAGAGCT
CCT3_AGCCGGGTACCCAGAGCTGG	CCT3	CORE_ESSENTIAL	AGCCGGGTACCCAGAGCTGG
CCT3_CTCTCTCCAGAAGGTTCTGC	CCT3	CORE_ESSENTIAL	CTCTCTCCAGAAGGTTCTGC
CCT3_CTGCATCGCGTCGCCATGAT	CCT3	CORE_ESSENTIAL	CTGCATCGCGTCGCCATGAT
CCT3_TCTGCATCGCGTCGCCATGA	CCT3	CORE_ESSENTIAL	TCTGCATCGCGTCGCCATGA
CCT4_AACCTTCCAGAAAGCGGCGC	CCT4	CORE_ESSENTIAL	AACCTTCCAGAAAGCGGCGC
CCT4_AAGGTTCGTGAAGGCAGTGA	CCT4	CORE_ESSENTIAL	AAGGTTCGTGAAGGCAGTGA
CCT4_GAAGGTTCGTGAAGGCAGTG	CCT4	CORE_ESSENTIAL	GAAGGTTCGTGAAGGCAGTG
CCT4_GCTTTCTGGAAGGTTCGTGA	CCT4	CORE_ESSENTIAL	GCTTTCTGGAAGGTTCGTGA
CCT4_TTCACGAACCTTCCAGAAAG	CCT4	CORE_ESSENTIAL	TTCACGAACCTTCCAGAAAG
CCT6A_AGCTGCTCCAGCGGAGGAAA	CCT6A	CORE_ESSENTIAL	AGCTGCTCCAGCGGAGGAAA
CCT6A_CGATGCTGAGTGCCCAGAGC	CCT6A	CORE_ESSENTIAL	CGATGCTGAGTGCCCAGAGC
CCT6A_CGCCATAGCTGCTCCAGCGG	CCT6A	CORE_ESSENTIAL	CGCCATAGCTGCTCCAGCGG
CCT6A_CTGAGTGCCCAGAGCCGGCG	CCT6A	CORE_ESSENTIAL	CTGAGTGCCCAGAGCCGGCG
CCT6A_TCCTCCCGGCCACGCCGCGC	CCT6A	CORE_ESSENTIAL	TCCTCCCGGCCACGCCGCGC
CCT7_CGGAGAAGAGGGGAGAGTGG	CCT7	CORE_ESSENTIAL	CGGAGAAGAGGGGAGAGTGG
CCT7_GACGCCACTCACCATCATTT	CCT7	CORE_ESSENTIAL	GACGCCACTCACCATCATTT
CCT7_GCTTCCAAAATGATGGTGAG	CCT7	CORE_ESSENTIAL	GCTTCCAAAATGATGGTGAG
CCT7_GGCCCGGTCTCGGAGAAGAG	CCT7	CORE_ESSENTIAL	GGCCCGGTCTCGGAGAAGAG
CCT7_TGAATAAGCTTCCAAAATGA	CCT7	CORE_ESSENTIAL	TGAATAAGCTTCCAAAATGA
CCT8_CATGGCGCTTCACGTTCCCA	CCT8	CORE_ESSENTIAL	CATGGCGCTTCACGTTCCCA
CCT8_CTTCACGTTCCCAAGGCTCC	CCT8	CORE_ESSENTIAL	CTTCACGTTCCCAAGGCTCC
CCT8_CTTGGGAACGTGAAGCGCCA	CCT8	CORE_ESSENTIAL	CTTGGGAACGTGAAGCGCCA
CCT8_GTGAACTGCTTCCTGCAGGC	CCT8	CORE_ESSENTIAL	GTGAACTGCTTCCTGCAGGC
CCT8_TCGCGTGAACTGCTTCCTGC	CCT8	CORE_ESSENTIAL	TCGCGTGAACTGCTTCCTGC
CDC40_CTGGCCGCTTCCTATGGTTC	CDC40	CORE_ESSENTIAL	CTGGCCGCTTCCTATGGTTC
CDC40_CTTCCTATGGTTCGGGTTCA	CDC40	CORE_ESSENTIAL	CTTCCTATGGTTCGGGTTCA
CDC40_GGACCCTGAACCCGAACCAT	CDC40	CORE_ESSENTIAL	GGACCCTGAACCCGAACCAT
CDC40_TGAACCCGAACCATAGGAAG	CDC40	CORE_ESSENTIAL	TGAACCCGAACCATAGGAAG
CDC40_TTCGGGTTCAGGGTCCGAAT	CDC40	CORE_ESSENTIAL	TTCGGGTTCAGGGTCCGAAT
CDC5L_AGAGAAGTAGTAACAGCGAT	CDC5L	CORE_ESSENTIAL	AGAGAAGTAGTAACAGCGAT
CDC5L_AGTAACAGCGATTGGGCCAC	CDC5L	CORE_ESSENTIAL	AGTAACAGCGATTGGGCCAC
CDC5L_AGTGGCGGCTTTGAGTCCGG	CDC5L	CORE_ESSENTIAL	AGTGGCGGCTTTGAGTCCGG
CDC5L_GAGAAGTAGTAACAGCGATT	CDC5L	CORE_ESSENTIAL	GAGAAGTAGTAACAGCGATT
CDC5L_GGAAGTGGCGGCTTTGAGTC	CDC5L	CORE_ESSENTIAL	GGAAGTGGCGGCTTTGAGTC
CHD4_GAGCCGCCGCAGGTCGCGCT	CHD4	CORE_ESSENTIAL	GAGCCGCCGCAGGTCGCGCT
CHD4_GAGCGGGAGTGACACCGAGC	CHD4	CORE_ESSENTIAL	GAGCGGGAGTGACACCGAGC
CHD4_GCCGGACCCAGCGCGACCTG	CHD4	CORE_ESSENTIAL	GCCGGACCCAGCGCGACCTG
CHD4_GCTCGGTGTCACTCCCGCTC	CHD4	CORE_ESSENTIAL	GCTCGGTGTCACTCCCGCTC
CHD4_GGACCCAGCGCGACCTGCGG	CHD4	CORE_ESSENTIAL	GGACCCAGCGCGACCTGCGG
CHMP2A_ACCGAGGGGCCTTAGTTGGT	CHMP2A	CORE_ESSENTIAL	ACCGAGGGGCCTTAGTTGGT
CHMP2A_CCCGACTTGCCCACCAACTA	CHMP2A	CORE_ESSENTIAL	CCCGACTTGCCCACCAACTA
CHMP2A_CTTAGTTGGTGGGCAAGTCG	CHMP2A	CORE_ESSENTIAL	CTTAGTTGGTGGGCAAGTCG
CHMP2A_GCCCACCAACTAAGGCCCCT	CHMP2A	CORE_ESSENTIAL	GCCCACCAACTAAGGCCCCT
CHMP2A_GCGGCGGCGACAGGACCGAG	CHMP2A	CORE_ESSENTIAL	GCGGCGGCGACAGGACCGAG
CLTC_AGGGGCCAGGAGAGCCGCAA	CLTC	CORE_ESSENTIAL	AGGGGCCAGGAGAGCCGCAA
CLTC_GGCCAGGAGAGCCGCAATGG	CLTC	CORE_ESSENTIAL	GGCCAGGAGAGCCGCAATGG
CLTC_GGGCGGAGGCTCCAGGGGCC	CLTC	CORE_ESSENTIAL	GGGCGGAGGCTCCAGGGGCC
CLTC_TGCGCCCGGTTCCGCCATTG	CLTC	CORE_ESSENTIAL	TGCGCCCGGTTCCGCCATTG
CLTC_TTCCGCCATTGCGGCTCTCC	CLTC	CORE_ESSENTIAL	TTCCGCCATTGCGGCTCTCC
COPA_AAGGGCAGCAGGGTGTGTCG	COPA	CORE_ESSENTIAL	AAGGGCAGCAGGGTGTGTCG
COPA_CAGCAGGGTGTGTCGGGGCT	COPA	CORE_ESSENTIAL	CAGCAGGGTGTGTCGGGGCT
COPA_CGAAGGGCAGCAGGGTGTGT	COPA	CORE_ESSENTIAL	CGAAGGGCAGCAGGGTGTGT
COPA_GAAGGGCAGCAGGGTGTGTC	COPA	CORE_ESSENTIAL	GAAGGGCAGCAGGGTGTGTC
COPA_GAGGCGTCCGAAGGGCAGCA	COPA	CORE_ESSENTIAL	GAGGCGTCCGAAGGGCAGCA
COPB1_AGCCGCAGTAGACGGATCCG	COPB1	CORE_ESSENTIAL	AGCCGCAGTAGACGGATCCG
COPB1_AGCCGCGGATCCGTCTACTG	COPB1	CORE_ESSENTIAL	AGCCGCGGATCCGTCTACTG
COPB1_GCAGTGGTTTGGTGCAGCCG	COPB1	CORE_ESSENTIAL	GCAGTGGTTTGGTGCAGCCG
COPB1_GTAGACGGAGCCGCAGTAGA	COPB1	CORE_ESSENTIAL	GTAGACGGAGCCGCAGTAGA
COPB1_TACTGCGGCTCCGTCTACTC	COPB1	CORE_ESSENTIAL	TACTGCGGCTCCGTCTACTC
COPS2_AGGAGGACTACGACCTGGTG	COPS2	CORE_ESSENTIAL	AGGAGGACTACGACCTGGTG
COPS2_GGCCAAGATGTCTGACATGG	COPS2	CORE_ESSENTIAL	GGCCAAGATGTCTGACATGG
COPS2_TGATGAGGAGGACTACGACC	COPS2	CORE_ESSENTIAL	TGATGAGGAGGACTACGACC
COPS2_TGATTTCATGTGCGATGATG	COPS2	CORE_ESSENTIAL	TGATTTCATGTGCGATGATG
COPS2_TTTCATGTGCGATGATGAGG	COPS2	CORE_ESSENTIAL	TTTCATGTGCGATGATGAGG
COPS4_AGCCGCTCGAATTCATGAGC	COPS4	CORE_ESSENTIAL	AGCCGCTCGAATTCATGAGC
COPS4_CTGGGCCAAATCCTGTCGCA	COPS4	CORE_ESSENTIAL	CTGGGCCAAATCCTGTCGCA
COPS4_GCCCAGCTCATGAATTCGAG	COPS4	CORE_ESSENTIAL	GCCCAGCTCATGAATTCGAG
COPS4_GCCGCTCGAATTCATGAGCT	COPS4	CORE_ESSENTIAL	GCCGCTCGAATTCATGAGCT
COPS4_GGCAGCCGTGCGACAGGATT	COPS4	CORE_ESSENTIAL	GGCAGCCGTGCGACAGGATT
COPS6_AACGGGACCGGAGGAAGCAG	COPS6	CORE_ESSENTIAL	AACGGGACCGGAGGAAGCAG
COPS6_CGGCGGCTGCAGCTACGAAC	COPS6	CORE_ESSENTIAL	CGGCGGCTGCAGCTACGAAC
COPS6_GCAGCTACGAACGGGACCGG	COPS6	CORE_ESSENTIAL	GCAGCTACGAACGGGACCGG
COPS6_GCGGCGGCTGCAGCTACGAA	COPS6	CORE_ESSENTIAL	GCGGCGGCTGCAGCTACGAA
COPS6_GCTGCAGCTACGAACGGGAC	COPS6	CORE_ESSENTIAL	GCTGCAGCTACGAACGGGAC
COPS8_CACCGCCACTGGCATCTTCG	COPS8	CORE_ESSENTIAL	CACCGCCACTGGCATCTTCG
COPS8_GATGCCAGTGGCGGTGATGG	COPS8	CORE_ESSENTIAL	GATGCCAGTGGCGGTGATGG
COPS8_GCCGGCCGCGAAGATGCCAG	COPS8	CORE_ESSENTIAL	GCCGGCCGCGAAGATGCCAG
COPS8_GGCCGCGAAGATGCCAGTGG	COPS8	CORE_ESSENTIAL	GGCCGCGAAGATGCCAGTGG
COPS8_TGGCTGTCCGGACGGTGCAG	COPS8	CORE_ESSENTIAL	TGGCTGTCCGGACGGTGCAG
COPZ1_CAAGATGGAGGCGCTGATTT	COPZ1	CORE_ESSENTIAL	CAAGATGGAGGCGCTGATTT
COPZ1_CCACGTCGGCACCAGCTGCG	COPZ1	CORE_ESSENTIAL	CCACGTCGGCACCAGCTGCG
COPZ1_CCAGCTGCGGGGCAAGATGG	COPZ1	CORE_ESSENTIAL	CCAGCTGCGGGGCAAGATGG
COPZ1_GAGGGGCAGCAGAGATGCTG	COPZ1	CORE_ESSENTIAL	GAGGGGCAGCAGAGATGCTG
COPZ1_TCGGGCTGAACCCTGACTCC	COPZ1	CORE_ESSENTIAL	TCGGGCTGAACCCTGACTCC
CSE1L_ACCTCGTGGGGATACAGAAA	CSE1L	CORE_ESSENTIAL	ACCTCGTGGGGATACAGAAA
CSE1L_GGAGCGGGTAGTGCCAGCTA	CSE1L	CORE_ESSENTIAL	GGAGCGGGTAGTGCCAGCTA
CSE1L_GGGGATACAGAAACGGAGGA	CSE1L	CORE_ESSENTIAL	GGGGATACAGAAACGGAGGA
CSE1L_GTAGTGCCAGCTACGGTCCG	CSE1L	CORE_ESSENTIAL	GTAGTGCCAGCTACGGTCCG
CSE1L_TCGTGGGGATACAGAAACGG	CSE1L	CORE_ESSENTIAL	TCGTGGGGATACAGAAACGG
CTDNEP1_AAAATGGCGCCTGTCAGAGT	CTDNEP1	CORE_ESSENTIAL	AAAATGGCGCCTGTCAGAGT
CTDNEP1_AGTGGGAAACCCAGCTGCAG	CTDNEP1	CORE_ESSENTIAL	AGTGGGAAACCCAGCTGCAG
CTDNEP1_CGGGGGTCCTTTAGCCGCTG	CTDNEP1	CORE_ESSENTIAL	CGGGGGTCCTTTAGCCGCTG
CTDNEP1_GCTGGGTTTCCCACTCTGAC	CTDNEP1	CORE_ESSENTIAL	GCTGGGTTTCCCACTCTGAC
CTDNEP1_TAAAATGGCGCCTGTCAGAG	CTDNEP1	CORE_ESSENTIAL	TAAAATGGCGCCTGTCAGAG
DDB1_AGGGACACAAGCGAAAAGAC	DDB1	CORE_ESSENTIAL	AGGGACACAAGCGAAAAGAC
DDB1_AGTTCGCTGCGCGCTGTTGG	DDB1	CORE_ESSENTIAL	AGTTCGCTGCGCGCTGTTGG
DDB1_GACACAAGCGAAAAGACAGG	DDB1	CORE_ESSENTIAL	GACACAAGCGAAAAGACAGG
DDB1_GAGTTCGCTGCGCGCTGTTG	DDB1	CORE_ESSENTIAL	GAGTTCGCTGCGCGCTGTTG
DDB1_GGAGTTCGCTGCGCGCTGTT	DDB1	CORE_ESSENTIAL	GGAGTTCGCTGCGCGCTGTT
DDX18_AACTGAGTAGCTGTACTGTG	DDX18	CORE_ESSENTIAL	AACTGAGTAGCTGTACTGTG
DDX18_ACTGTGTGGCGCCTTATTCT	DDX18	CORE_ESSENTIAL	ACTGTGTGGCGCCTTATTCT
DDX18_CCCAACAAGTGCCTAGAATA	DDX18	CORE_ESSENTIAL	CCCAACAAGTGCCTAGAATA
DDX18_CCTTATTCTAGGCACTTGTT	DDX18	CORE_ESSENTIAL	CCTTATTCTAGGCACTTGTT
DDX18_GCCTTATTCTAGGCACTTGT	DDX18	CORE_ESSENTIAL	GCCTTATTCTAGGCACTTGT
DDX46_ACTAGCAGCACCTACAGCTG	DDX46	CORE_ESSENTIAL	ACTAGCAGCACCTACAGCTG
DDX46_AGCAGCACCTACAGCTGTGG	DDX46	CORE_ESSENTIAL	AGCAGCACCTACAGCTGTGG
DDX46_GTGCTGCTAGTGTTTAGCGC	DDX46	CORE_ESSENTIAL	GTGCTGCTAGTGTTTAGCGC
DDX46_GTTTAGCGCTGGTCTTTGCC	DDX46	CORE_ESSENTIAL	GTTTAGCGCTGGTCTTTGCC
DDX46_TGTTTAGCGCTGGTCTTTGC	DDX46	CORE_ESSENTIAL	TGTTTAGCGCTGGTCTTTGC
DDX49_CAAGCGGCCACAAGGATGGC	DDX49	CORE_ESSENTIAL	CAAGCGGCCACAAGGATGGC
DDX49_CCTACAAGCGGCCACAAGGA	DDX49	CORE_ESSENTIAL	CCTACAAGCGGCCACAAGGA
DDX49_CGCGAAGCCTGCCATCCTTG	DDX49	CORE_ESSENTIAL	CGCGAAGCCTGCCATCCTTG
DDX49_CGGAGCTCGGGCTGTCATCG	DDX49	CORE_ESSENTIAL	CGGAGCTCGGGCTGTCATCG
DDX49_TGGCAGGCTTCGCGGAGCTC	DDX49	CORE_ESSENTIAL	TGGCAGGCTTCGCGGAGCTC
DDX51_CCGCCGCAGCTGCCGCATCG	DDX51	CORE_ESSENTIAL	CCGCCGCAGCTGCCGCATCG
DDX51_GCGGTACCCGGGCCCCGATG	DDX51	CORE_ESSENTIAL	GCGGTACCCGGGCCCCGATG
DDX51_GTTCTACGTCGCGCGGTACC	DDX51	CORE_ESSENTIAL	GTTCTACGTCGCGCGGTACC
DDX51_TGGCGCTGTTCTACGTCGCG	DDX51	CORE_ESSENTIAL	TGGCGCTGTTCTACGTCGCG
DDX51_TTCTACGTCGCGCGGTACCC	DDX51	CORE_ESSENTIAL	TTCTACGTCGCGCGGTACCC
DNM2_CAAGACGCCCGCTCCCGGCT	DNM2	CORE_ESSENTIAL	CAAGACGCCCGCTCCCGGCT
DNM2_CCGCTCCCGGCTCGGCCTCA	DNM2	CORE_ESSENTIAL	CCGCTCCCGGCTCGGCCTCA
DNM2_CGGCGACCGTGAGGCCGAGC	DNM2	CORE_ESSENTIAL	CGGCGACCGTGAGGCCGAGC
DNM2_CGGGAGCGGGCGTCTTGCCG	DNM2	CORE_ESSENTIAL	CGGGAGCGGGCGTCTTGCCG
DNM2_CTCGGCAAGACGCCCGCTCC	DNM2	CORE_ESSENTIAL	CTCGGCAAGACGCCCGCTCC
DYNC1H1_CAAGAGACAGAAACGGCCGC	DYNC1H1	CORE_ESSENTIAL	CAAGAGACAGAAACGGCCGC
DYNC1H1_CAGAAACGGCCGCCGGAAGC	DYNC1H1	CORE_ESSENTIAL	CAGAAACGGCCGCCGGAAGC
DYNC1H1_CAGCCAGCAAGAGACAGAAA	DYNC1H1	CORE_ESSENTIAL	CAGCCAGCAAGAGACAGAAA
DYNC1H1_CTGGCTGTCTCGCTGAGTCG	DYNC1H1	CORE_ESSENTIAL	CTGGCTGTCTCGCTGAGTCG
DYNC1H1_GCGGACGGTCCGGCTTCCGG	DYNC1H1	CORE_ESSENTIAL	GCGGACGGTCCGGCTTCCGG
EEF2_CTCACCATGGTGGCGGATGG	EEF2	CORE_ESSENTIAL	CTCACCATGGTGGCGGATGG
EEF2_GAAAGAAGCGAGTCGCGCCG	EEF2	CORE_ESSENTIAL	GAAAGAAGCGAGTCGCGCCG
EEF2_GAAGCGAGTCGCGCCGAGGA	EEF2	CORE_ESSENTIAL	GAAGCGAGTCGCGCCGAGGA
EEF2_GGATGGCGGTGGATTCTCCC	EEF2	CORE_ESSENTIAL	GGATGGCGGTGGATTCTCCC
EEF2_TCGGCGCGACTCGCTTCTTT	EEF2	CORE_ESSENTIAL	TCGGCGCGACTCGCTTCTTT
EFTUD2_AGCGGGTCAGCGGCACGGAA	EFTUD2	CORE_ESSENTIAL	AGCGGGTCAGCGGCACGGAA
EFTUD2_AGGCGAGAGGTAAGTTGAAG	EFTUD2	CORE_ESSENTIAL	AGGCGAGAGGTAAGTTGAAG
EFTUD2_CTCTTAGCTGAGCAGGCGAG	EFTUD2	CORE_ESSENTIAL	CTCTTAGCTGAGCAGGCGAG
EFTUD2_GGCGAGAGGTAAGTTGAAGC	EFTUD2	CORE_ESSENTIAL	GGCGAGAGGTAAGTTGAAGC
EFTUD2_GTTGAAGCGGGTCAGCGGCA	EFTUD2	CORE_ESSENTIAL	GTTGAAGCGGGTCAGCGGCA
EIF2B4_ACTGAGGGCGATGGCTGCTG	EIF2B4	CORE_ESSENTIAL	ACTGAGGGCGATGGCTGCTG
EIF2B4_CGCGTACCAGTAGGCAGGCC	EIF2B4	CORE_ESSENTIAL	CGCGTACCAGTAGGCAGGCC
EIF2B4_CTCACCCTCGCGAACAGCCA	EIF2B4	CORE_ESSENTIAL	CTCACCCTCGCGAACAGCCA
EIF2B4_GTGGCCGTGGCTGTTCGCGA	EIF2B4	CORE_ESSENTIAL	GTGGCCGTGGCTGTTCGCGA
EIF2B4_TGTGGCCGTGGCTGTTCGCG	EIF2B4	CORE_ESSENTIAL	TGTGGCCGTGGCTGTTCGCG
EIF3A_AGGCGCGTGGGACCTTACGC	EIF3A	CORE_ESSENTIAL	AGGCGCGTGGGACCTTACGC
EIF3A_CGACTGCTGGCGAGGCGCGT	EIF3A	CORE_ESSENTIAL	CGACTGCTGGCGAGGCGCGT
EIF3A_GACGAAGGGGAACCAGCGTA	EIF3A	CORE_ESSENTIAL	GACGAAGGGGAACCAGCGTA
EIF3A_GCGACTGCTGGCGAGGCGCG	EIF3A	CORE_ESSENTIAL	GCGACTGCTGGCGAGGCGCG
EIF3A_GGCGCGGGCGACTGCTGGCG	EIF3A	CORE_ESSENTIAL	GGCGCGGGCGACTGCTGGCG
EIF3B_ACGTTCTCCGCGTCCTGCAT	EIF3B	CORE_ESSENTIAL	ACGTTCTCCGCGTCCTGCAT
EIF3B_AGGCAGCGTTGGGCCCATGC	EIF3B	CORE_ESSENTIAL	AGGCAGCGTTGGGCCCATGC
EIF3B_CCCAACGCTGCCTACTCGCA	EIF3B	CORE_ESSENTIAL	CCCAACGCTGCCTACTCGCA
EIF3B_GGCCGCGGAGCCCTGCGAGT	EIF3B	CORE_ESSENTIAL	GGCCGCGGAGCCCTGCGAGT
EIF3B_TGCCTACTCGCAGGGCTCCG	EIF3B	CORE_ESSENTIAL	TGCCTACTCGCAGGGCTCCG
EIF3D_CAAGAGTGCTGCTGCTAACG	EIF3D	CORE_ESSENTIAL	CAAGAGTGCTGCTGCTAACG
EIF3D_CCGGCCGGGATGGCAACAGA	EIF3D	CORE_ESSENTIAL	CCGGCCGGGATGGCAACAGA
EIF3D_GCAACAGATGGTGCGTGCCG	EIF3D	CORE_ESSENTIAL	GCAACAGATGGTGCGTGCCG
EIF3D_GCTGCTGCTAACGCGGTCCC	EIF3D	CORE_ESSENTIAL	GCTGCTGCTAACGCGGTCCC
EIF3D_TGGCAACAGATGGTGCGTGC	EIF3D	CORE_ESSENTIAL	TGGCAACAGATGGTGCGTGC
EIF3F_ACTTACTGGTACCGCCGGTG	EIF3F	CORE_ESSENTIAL	ACTTACTGGTACCGCCGGTG
EIF3F_CACGCCAACCCCAGTCCCGG	EIF3F	CORE_ESSENTIAL	CACGCCAACCCCAGTCCCGG
EIF3F_GGAGCACTTACTGGTACCGC	EIF3F	CORE_ESSENTIAL	GGAGCACTTACTGGTACCGC
EIF3F_GGCCACGCCAACCCCAGTCC	EIF3F	CORE_ESSENTIAL	GGCCACGCCAACCCCAGTCC
EIF3F_GGTACCAGTAAGTGCTCCTC	EIF3F	CORE_ESSENTIAL	GGTACCAGTAAGTGCTCCTC
EIF3G_ACTCACTCAAAGTCTCCAGT	EIF3G	CORE_ESSENTIAL	ACTCACTCAAAGTCTCCAGT
EIF3G_ACTGGAGACTTTGAGTGAGT	EIF3G	CORE_ESSENTIAL	ACTGGAGACTTTGAGTGAGT
EIF3G_GAGTCGGCGATCGCGGAAAG	EIF3G	CORE_ESSENTIAL	GAGTCGGCGATCGCGGAAAG
EIF3G_GTGAGTCGGCGATCGCGGAA	EIF3G	CORE_ESSENTIAL	GTGAGTCGGCGATCGCGGAA
EIF3G_TTTGAGTGAGTCGGCGATCG	EIF3G	CORE_ESSENTIAL	TTTGAGTGAGTCGGCGATCG
EIF3I_AACTCTGAAACTCACCATCC	EIF3I	CORE_ESSENTIAL	AACTCTGAAACTCACCATCC
EIF3I_ATGGTGAGTTTCAGAGTTAG	EIF3I	CORE_ESSENTIAL	ATGGTGAGTTTCAGAGTTAG
EIF3I_CAGAGTTAGGGGTATTGCAG	EIF3I	CORE_ESSENTIAL	CAGAGTTAGGGGTATTGCAG
EIF3I_GATGGTGAGTTTCAGAGTTA	EIF3I	CORE_ESSENTIAL	GATGGTGAGTTTCAGAGTTA
EIF3I_GCCTTCCTCGCGTCACAGCC	EIF3I	CORE_ESSENTIAL	GCCTTCCTCGCGTCACAGCC
EIF4A3_AAGGCGTCTGTTCTCGGCAG	EIF4A3	CORE_ESSENTIAL	AAGGCGTCTGTTCTCGGCAG
EIF4A3_AGGTCGGCAGCGGCACAGCG	EIF4A3	CORE_ESSENTIAL	AGGTCGGCAGCGGCACAGCG
EIF4A3_ATACTTAAGGCGTCTGTTCT	EIF4A3	CORE_ESSENTIAL	ATACTTAAGGCGTCTGTTCT
EIF4A3_CGGCACAGCGAGGTCGGCAG	EIF4A3	CORE_ESSENTIAL	CGGCACAGCGAGGTCGGCAG
EIF4A3_CGGCAGCGGCACAGCGAGGT	EIF4A3	CORE_ESSENTIAL	CGGCAGCGGCACAGCGAGGT
ERH_CTGCTGTAGCGAAGAGAGTT	ERH	CORE_ESSENTIAL	CTGCTGTAGCGAAGAGAGTT
ERH_GATGGTGAGAAAGGCCTCCG	ERH	CORE_ESSENTIAL	GATGGTGAGAAAGGCCTCCG
ERH_GCGAAGAGAGTTTGGCGCGA	ERH	CORE_ESSENTIAL	GCGAAGAGAGTTTGGCGCGA
ERH_GTTTGGCGCGATGGTGAGAA	ERH	CORE_ESSENTIAL	GTTTGGCGCGATGGTGAGAA
ERH_TCGGACTCGGGTAGCCGCGG	ERH	CORE_ESSENTIAL	TCGGACTCGGGTAGCCGCGG
ETF1_CAGCGGCTGCTCCTCCCCGG	ETF1	CORE_ESSENTIAL	CAGCGGCTGCTCCTCCCCGG
ETF1_CCTCCCCGGCGGCGGCTCCG	ETF1	CORE_ESSENTIAL	CCTCCCCGGCGGCGGCTCCG
ETF1_GCGGCTCTGACGTAGGACAC	ETF1	CORE_ESSENTIAL	GCGGCTCTGACGTAGGACAC
ETF1_GCTGCCTGGAGAGAGGGAGC	ETF1	CORE_ESSENTIAL	GCTGCCTGGAGAGAGGGAGC
ETF1_GGCGGCGGCGGCTCTGACGT	ETF1	CORE_ESSENTIAL	GGCGGCGGCGGCTCTGACGT
EXOSC10_AAATGGCGCCACCCAGTACC	EXOSC10	CORE_ESSENTIAL	AAATGGCGCCACCCAGTACC
EXOSC10_AATGGCGCCACCCAGTACCC	EXOSC10	CORE_ESSENTIAL	AATGGCGCCACCCAGTACCC
EXOSC10_ACCCAGTACCCGGGAGCCCA	EXOSC10	CORE_ESSENTIAL	ACCCAGTACCCGGGAGCCCA
EXOSC10_CGACAGGACCCTGGGCTCCC	EXOSC10	CORE_ESSENTIAL	CGACAGGACCCTGGGCTCCC
EXOSC10_CTGGGCTCCCGGGTACTGGG	EXOSC10	CORE_ESSENTIAL	CTGGGCTCCCGGGTACTGGG
FTSJ3_AGTGTGGAGAAAGCGGCTCT	FTSJ3	CORE_ESSENTIAL	AGTGTGGAGAAAGCGGCTCT
FTSJ3_CTCTGGGTCTAGGTAGTGTG	FTSJ3	CORE_ESSENTIAL	CTCTGGGTCTAGGTAGTGTG
FTSJ3_GGTCTAGGTAGTGTGCGGAG	FTSJ3	CORE_ESSENTIAL	GGTCTAGGTAGTGTGCGGAG
FTSJ3_GGTTCCAAGTGTGGAGAAAG	FTSJ3	CORE_ESSENTIAL	GGTTCCAAGTGTGGAGAAAG
FTSJ3_TCTAGGTAGTGTGCGGAGAG	FTSJ3	CORE_ESSENTIAL	TCTAGGTAGTGTGCGGAGAG
GAR1_ACCACTAATTTACAACAGAG	GAR1	CORE_ESSENTIAL	ACCACTAATTTACAACAGAG
GAR1_CGGCTCAGCGTCAGGCAAGT	GAR1	CORE_ESSENTIAL	CGGCTCAGCGTCAGGCAAGT
GAR1_CTGTTGTAAATTAGTGGTTA	GAR1	CORE_ESSENTIAL	CTGTTGTAAATTAGTGGTTA
GAR1_GCCTCTCTGTTGTAAATTAG	GAR1	CORE_ESSENTIAL	GCCTCTCTGTTGTAAATTAG
GAR1_GCTGTTATACGTCACTTCCA	GAR1	CORE_ESSENTIAL	GCTGTTATACGTCACTTCCA
GNL3_ACACATCAACCTGCCTCCGC	GNL3	CORE_ESSENTIAL	ACACATCAACCTGCCTCCGC
GNL3_ATATGAAAAGGCCTAGTAAG	GNL3	CORE_ESSENTIAL	ATATGAAAAGGCCTAGTAAG
GNL3_ATGAAAAGGCCTAGTAAGTG	GNL3	CORE_ESSENTIAL	ATGAAAAGGCCTAGTAAGTG
GNL3_CAGTGGCTTCAGTTCACACG	GNL3	CORE_ESSENTIAL	CAGTGGCTTCAGTTCACACG
GNL3_CTTCTACAGCCAATATGAAA	GNL3	CORE_ESSENTIAL	CTTCTACAGCCAATATGAAA
GTF3C4_AAACCGCCGCGGAGGGCGCT	GTF3C4	CORE_ESSENTIAL	AAACCGCCGCGGAGGGCGCT
GTF3C4_AACCGCCGCGGAGGGCGCTG	GTF3C4	CORE_ESSENTIAL	AACCGCCGCGGAGGGCGCTG
GTF3C4_ACCGCCGCGGAGGGCGCTGG	GTF3C4	CORE_ESSENTIAL	ACCGCCGCGGAGGGCGCTGG
GTF3C4_GCAGTCGCGCGACCACCTCC	GTF3C4	CORE_ESSENTIAL	GCAGTCGCGCGACCACCTCC
GTF3C4_GGTGGCGGCGGCGGTCCGGG	GTF3C4	CORE_ESSENTIAL	GGTGGCGGCGGCGGTCCGGG
HEATR1_AATTCCCAGTTCCAGGTAAG	HEATR1	CORE_ESSENTIAL	AATTCCCAGTTCCAGGTAAG
HEATR1_CTGGGAATTTGGGTATATCT	HEATR1	CORE_ESSENTIAL	CTGGGAATTTGGGTATATCT
HEATR1_GAATTTGGGTATATCTTGGA	HEATR1	CORE_ESSENTIAL	GAATTTGGGTATATCTTGGA
HEATR1_TGTGCCGCTTACCTGGAACT	HEATR1	CORE_ESSENTIAL	TGTGCCGCTTACCTGGAACT
HEATR1_TTACCTGGAACTGGGAATTT	HEATR1	CORE_ESSENTIAL	TTACCTGGAACTGGGAATTT
HNRNPC_AGCCGACTGCTGCTGGAGGT	HNRNPC	CORE_ESSENTIAL	AGCCGACTGCTGCTGGAGGT
HNRNPC_GAGAAGCCGACTGCTGCTGG	HNRNPC	CORE_ESSENTIAL	GAGAAGCCGACTGCTGCTGG
HNRNPC_GCTGCTGGAGGTCGGCAACG	HNRNPC	CORE_ESSENTIAL	GCTGCTGGAGGTCGGCAACG
HNRNPC_GTAGAGAAGCCGACTGCTGC	HNRNPC	CORE_ESSENTIAL	GTAGAGAAGCCGACTGCTGC
HNRNPC_TGCCGACCTCCAGCAGCAGT	HNRNPC	CORE_ESSENTIAL	TGCCGACCTCCAGCAGCAGT
HNRNPK_CACGAGCCGCTCCCCCAACC	HNRNPK	CORE_ESSENTIAL	CACGAGCCGCTCCCCCAACC
HNRNPK_GACGGCAGTCTCGCGCGGTG	HNRNPK	CORE_ESSENTIAL	GACGGCAGTCTCGCGCGGTG
HNRNPK_GCGCGGTGAGGAGCCGGGTT	HNRNPK	CORE_ESSENTIAL	GCGCGGTGAGGAGCCGGGTT
HNRNPK_GCGGTGAGGAGCCGGGTTGG	HNRNPK	CORE_ESSENTIAL	GCGGTGAGGAGCCGGGTTGG
HNRNPK_GGAGGGACGGCAGTCTCGCG	HNRNPK	CORE_ESSENTIAL	GGAGGGACGGCAGTCTCGCG
HNRNPM_AATGGCGGCAGGGGTCGAAG	HNRNPM	CORE_ESSENTIAL	AATGGCGGCAGGGGTCGAAG
HNRNPM_ACGCGGAGAAAATGGCGGCA	HNRNPM	CORE_ESSENTIAL	ACGCGGAGAAAATGGCGGCA
HNRNPM_CCCAGACGCGGAGAAAATGG	HNRNPM	CORE_ESSENTIAL	CCCAGACGCGGAGAAAATGG
HNRNPM_CGCGGAGAAAATGGCGGCAG	HNRNPM	CORE_ESSENTIAL	CGCGGAGAAAATGGCGGCAG
HNRNPM_GGCGGCGACGGAGATCAAAA	HNRNPM	CORE_ESSENTIAL	GGCGGCGACGGAGATCAAAA
HNRNPU_CTCGGCCCGGGCGGCGGCTG	HNRNPU	CORE_ESSENTIAL	CTCGGCCCGGGCGGCGGCTG
HNRNPU_CTGCGGCTGCGGCTGGAGAT	HNRNPU	CORE_ESSENTIAL	CTGCGGCTGCGGCTGGAGAT
HNRNPU_GATGGGTTCGTGCTGCAGAG	HNRNPU	CORE_ESSENTIAL	GATGGGTTCGTGCTGCAGAG
HNRNPU_TGCTGCAGAGCGGATCCGCC	HNRNPU	CORE_ESSENTIAL	TGCTGCAGAGCGGATCCGCC
HNRNPU_TGGCGCCGTTCGACACCAGG	HNRNPU	CORE_ESSENTIAL	TGGCGCCGTTCGACACCAGG
HSPA9_ATCGCGCAGCTCTTTGCCGT	HSPA9	CORE_ESSENTIAL	ATCGCGCAGCTCTTTGCCGT
HSPA9_CGGATAAATGGAGGAGTACG	HSPA9	CORE_ESSENTIAL	CGGATAAATGGAGGAGTACG
HSPA9_GCAGCAAACAAGCGCTCCGA	HSPA9	CORE_ESSENTIAL	GCAGCAAACAAGCGCTCCGA
HSPA9_TCGGCTGGCACTTATCATGG	HSPA9	CORE_ESSENTIAL	TCGGCTGGCACTTATCATGG
HSPA9_TTATCATGGCGGATAAATGG	HSPA9	CORE_ESSENTIAL	TTATCATGGCGGATAAATGG
HSPE1_AGCAGAGTACGAGTCTGAGG	HSPE1	CORE_ESSENTIAL	AGCAGAGTACGAGTCTGAGG
HSPE1_CTGCAGGCCTCGGGGCCACG	HSPE1	CORE_ESSENTIAL	CTGCAGGCCTCGGGGCCACG
HSPE1_GAGTAATGGTGAGTCCCGCG	HSPE1	CORE_ESSENTIAL	GAGTAATGGTGAGTCCCGCG
HSPE1_GAGTACGAGTCTGAGGCGGA	HSPE1	CORE_ESSENTIAL	GAGTACGAGTCTGAGGCGGA
HSPE1_GTCTGAGGCGGAGGGAGTAA	HSPE1	CORE_ESSENTIAL	GTCTGAGGCGGAGGGAGTAA
INTS9_AAGACTCACCAGTTTCATAA	INTS9	CORE_ESSENTIAL	AAGACTCACCAGTTTCATAA
INTS9_ACTGGTGAGTCTTCGCTCCT	INTS9	CORE_ESSENTIAL	ACTGGTGAGTCTTCGCTCCT
INTS9_CCAAAAGTCCATTATGAAAC	INTS9	CORE_ESSENTIAL	CCAAAAGTCCATTATGAAAC
INTS9_CCAGTTTCATAATGGACTTT	INTS9	CORE_ESSENTIAL	CCAGTTTCATAATGGACTTT
INTS9_GTCTTCGCTCCTAGGTCAGA	INTS9	CORE_ESSENTIAL	GTCTTCGCTCCTAGGTCAGA
KARS_CGGGCCCTCCGGGAAGATGG	KARS	CORE_ESSENTIAL	CGGGCCCTCCGGGAAGATGG
KARS_GCAGGCGGCCGAGGTGAAAG	KARS	CORE_ESSENTIAL	GCAGGCGGCCGAGGTGAAAG
KARS_GCGGCCGAGGTGAAAGTGGA	KARS	CORE_ESSENTIAL	GCGGCCGAGGTGAAAGTGGA
KARS_GCTGCCATCCACTTTCACCT	KARS	CORE_ESSENTIAL	GCTGCCATCCACTTTCACCT
KARS_TTTCACCTCGGCCGCCTGCA	KARS	CORE_ESSENTIAL	TTTCACCTCGGCCGCCTGCA
KPNB1_CCCTCCAAATGGGCTGCTGG	KPNB1	CORE_ESSENTIAL	CCCTCCAAATGGGCTGCTGG
KPNB1_CCTCCCTCCAAATGGGCTGC	KPNB1	CORE_ESSENTIAL	CCTCCCTCCAAATGGGCTGC
KPNB1_CGCGCTCTGAGCTGCCCCCA	KPNB1	CORE_ESSENTIAL	CGCGCTCTGAGCTGCCCCCA
KPNB1_CGGCGGGGGAGGGACCCTGG	KPNB1	CORE_ESSENTIAL	CGGCGGGGGAGGGACCCTGG
KPNB1_GGGGGCAGCTCAGAGCGCGC	KPNB1	CORE_ESSENTIAL	GGGGGCAGCTCAGAGCGCGC
LSM6_GGAACCAGAACCCTCACTCC	LSM6	CORE_ESSENTIAL	GGAACCAGAACCCTCACTCC
LSM6_GGTGCGGCTCACCTCGCCGG	LSM6	CORE_ESSENTIAL	GGTGCGGCTCACCTCGCCGG
LSM6_GGTTCTGGTTCCCGCCGGCG	LSM6	CORE_ESSENTIAL	GGTTCTGGTTCCCGCCGGCG
LSM6_GTGAGGGTTCTGGTTCCCGC	LSM6	CORE_ESSENTIAL	GTGAGGGTTCTGGTTCCCGC
LSM6_TCGTGGGGCGCCTGGAGTGA	LSM6	CORE_ESSENTIAL	TCGTGGGGCGCCTGGAGTGA
MRPS31_ACAAAGGGTGGCGGGAAAGG	MRPS31	CORE_ESSENTIAL	ACAAAGGGTGGCGGGAAAGG
MRPS31_GGACAAAGGGTGGCGGGAAA	MRPS31	CORE_ESSENTIAL	GGACAAAGGGTGGCGGGAAA
MRPS31_GGGAAAGGGGGCGAAGAGGT	MRPS31	CORE_ESSENTIAL	GGGAAAGGGGGCGAAGAGGT
MRPS31_GGTAGGAACGTCGAGACTCT	MRPS31	CORE_ESSENTIAL	GGTAGGAACGTCGAGACTCT
MRPS31_TGGCGGGAAAGGGGGCGAAG	MRPS31	CORE_ESSENTIAL	TGGCGGGAAAGGGGGCGAAG
NACA_ACAGAAAGTACTTACTGTGC	NACA	CORE_ESSENTIAL	ACAGAAAGTACTTACTGTGC
NACA_CAGAAAGTACTTACTGTGCA	NACA	CORE_ESSENTIAL	CAGAAAGTACTTACTGTGCA
NACA_GAAAGAAAGGCGGATGGCTG	NACA	CORE_ESSENTIAL	GAAAGAAAGGCGGATGGCTG
NACA_TACTTACTGTGCAGGGAACG	NACA	CORE_ESSENTIAL	TACTTACTGTGCAGGGAACG
NACA_TGGCTGCGGATAGACAGTAG	NACA	CORE_ESSENTIAL	TGGCTGCGGATAGACAGTAG
NAPA_AAGCGCCTGACCCTGACCCT	NAPA	CORE_ESSENTIAL	AAGCGCCTGACCCTGACCCT
NAPA_ACCCTGGGAAGACTCAGCCG	NAPA	CORE_ESSENTIAL	ACCCTGGGAAGACTCAGCCG
NAPA_GCCGCGGCTGAGTCTTCCCA	NAPA	CORE_ESSENTIAL	GCCGCGGCTGAGTCTTCCCA
NAPA_GCTGAGTCTTCCCAGGGTCA	NAPA	CORE_ESSENTIAL	GCTGAGTCTTCCCAGGGTCA
NAPA_GTCTTCCCAGGGTCAGGGTC	NAPA	CORE_ESSENTIAL	GTCTTCCCAGGGTCAGGGTC
NAPG_ACTATTTCTCTGCTTTGGCG	NAPG	CORE_ESSENTIAL	ACTATTTCTCTGCTTTGGCG
NAPG_CGGCTCAGAAGATAAACGAG	NAPG	CORE_ESSENTIAL	CGGCTCAGAAGATAAACGAG
NAPG_GCGGCTCAGAAGATAAACGA	NAPG	CORE_ESSENTIAL	GCGGCTCAGAAGATAAACGA
NAPG_GGCGGCTCAGAAGATAAACG	NAPG	CORE_ESSENTIAL	GGCGGCTCAGAAGATAAACG
NAPG_TCAGAAGATAAACGAGGGGC	NAPG	CORE_ESSENTIAL	TCAGAAGATAAACGAGGGGC
NEDD8_AATTGCTGCTCCTACCGCTC	NEDD8	CORE_ESSENTIAL	AATTGCTGCTCCTACCGCTC
NEDD8_CAGGCAAGAGTGCTGGAGGG	NEDD8	CORE_ESSENTIAL	CAGGCAAGAGTGCTGGAGGG
NEDD8_CTTGCAGGCAAGAGTGCTGG	NEDD8	CORE_ESSENTIAL	CTTGCAGGCAAGAGTGCTGG
NEDD8_GGCGGCAGCGGCGACCGGAG	NEDD8	CORE_ESSENTIAL	GGCGGCAGCGGCGACCGGAG
NEDD8_TTGCAGGCAAGAGTGCTGGA	NEDD8	CORE_ESSENTIAL	TTGCAGGCAAGAGTGCTGGA
NUDT21_AGATAACCGCTTCCCGCACG	NUDT21	CORE_ESSENTIAL	AGATAACCGCTTCCCGCACG
NUDT21_ATGGCGGGCAGTAGCCGCTG	NUDT21	CORE_ESSENTIAL	ATGGCGGGCAGTAGCCGCTG
NUDT21_GGCGGGCAGTAGCCGCTGAG	NUDT21	CORE_ESSENTIAL	GGCGGGCAGTAGCCGCTGAG
NUDT21_GTTATCTGCAATCCCCTCAG	NUDT21	CORE_ESSENTIAL	GTTATCTGCAATCCCCTCAG
NUDT21_TGGCGGGCAGTAGCCGCTGA	NUDT21	CORE_ESSENTIAL	TGGCGGGCAGTAGCCGCTGA
NUP133_CAGCGAGGGATCTGGCCGTC	NUP133	CORE_ESSENTIAL	CAGCGAGGGATCTGGCCGTC
NUP133_CAGGCCAGGCTGCAACCTGA	NUP133	CORE_ESSENTIAL	CAGGCCAGGCTGCAACCTGA
NUP133_CGGCTGGGAACATGACTCCA	NUP133	CORE_ESSENTIAL	CGGCTGGGAACATGACTCCA
NUP133_CTGGCCGTCAGGTTGCAGCC	NUP133	CORE_ESSENTIAL	CTGGCCGTCAGGTTGCAGCC
NUP133_GACTAGGACAGCGAGGGATC	NUP133	CORE_ESSENTIAL	GACTAGGACAGCGAGGGATC
NUP205_ACGCCTTTGGCGGTAAATTC	NUP205	CORE_ESSENTIAL	ACGCCTTTGGCGGTAAATTC
NUP205_CTCTAAGATGGCGACGCCTT	NUP205	CORE_ESSENTIAL	CTCTAAGATGGCGACGCCTT
NUP205_GACGCCTTTGGCGGTAAATT	NUP205	CORE_ESSENTIAL	GACGCCTTTGGCGGTAAATT
NUP205_TAAGATGGCGACGCCTTTGG	NUP205	CORE_ESSENTIAL	TAAGATGGCGACGCCTTTGG
NUP205_TTACCCGAATTTACCGCCAA	NUP205	CORE_ESSENTIAL	TTACCCGAATTTACCGCCAA
NUP54_AGCGGTACCGGAGGTGCCCG	NUP54	CORE_ESSENTIAL	AGCGGTACCGGAGGTGCCCG
NUP54_CGAGGGAGCCCCAAAATTGA	NUP54	CORE_ESSENTIAL	CGAGGGAGCCCCAAAATTGA
NUP54_CGGTACCGCTGCAGCCACCG	NUP54	CORE_ESSENTIAL	CGGTACCGCTGCAGCCACCG
NUP54_GCGGTACCGGAGGTGCCCGA	NUP54	CORE_ESSENTIAL	GCGGTACCGGAGGTGCCCGA
NUP54_GGTGGCTGCAGCGGTACCGG	NUP54	CORE_ESSENTIAL	GGTGGCTGCAGCGGTACCGG
NUP93_CGGCACCTGAGCGGCGGAGA	NUP93	CORE_ESSENTIAL	CGGCACCTGAGCGGCGGAGA
NUP93_GACGGCTGTAGCACAAGGTA	NUP93	CORE_ESSENTIAL	GACGGCTGTAGCACAAGGTA
NUP93_GCCGCTCAGGTGCCGGCTTG	NUP93	CORE_ESSENTIAL	GCCGCTCAGGTGCCGGCTTG
NUP93_TCAAGCCGGCACCTGAGCGG	NUP93	CORE_ESSENTIAL	TCAAGCCGGCACCTGAGCGG
NUP93_TCCTCAAGCCGGCACCTGAG	NUP93	CORE_ESSENTIAL	TCCTCAAGCCGGCACCTGAG
NUP98_CCTGCCACCGACCGCCGCTT	NUP98	CORE_ESSENTIAL	CCTGCCACCGACCGCCGCTT
NUP98_GCGGCGGCGACGGTTTCGTG	NUP98	CORE_ESSENTIAL	GCGGCGGCGACGGTTTCGTG
NUP98_GCTGCGCCCGAAGCGGCGGT	NUP98	CORE_ESSENTIAL	GCTGCGCCCGAAGCGGCGGT
NUP98_GGCGGCGGCGACGGTTTCGT	NUP98	CORE_ESSENTIAL	GGCGGCGGCGACGGTTTCGT
NUP98_TCTGCGCGCTGCGCCCGAAG	NUP98	CORE_ESSENTIAL	TCTGCGCGCTGCGCCCGAAG
NXF1_CGAAGATCAAGGGCGGGCTC	NXF1	CORE_ESSENTIAL	CGAAGATCAAGGGCGGGCTC
NXF1_TAGGTTGTTTGCCGGCGTAG	NXF1	CORE_ESSENTIAL	TAGGTTGTTTGCCGGCGTAG
NXF1_TCAAGGGCGGGCTCAGGCGC	NXF1	CORE_ESSENTIAL	TCAAGGGCGGGCTCAGGCGC
NXF1_TCAGGCGCTGGCCGCTACGC	NXF1	CORE_ESSENTIAL	TCAGGCGCTGGCCGCTACGC
NXF1_TTGGGAGTTAGGTTGTTTGC	NXF1	CORE_ESSENTIAL	TTGGGAGTTAGGTTGTTTGC
PABPN1_ACAAGATGGCGCCGCCGCCC	PABPN1	CORE_ESSENTIAL	ACAAGATGGCGCCGCCGCCC
PABPN1_CTGCGGGCGGTCGGGGCTCC	PABPN1	CORE_ESSENTIAL	CTGCGGGCGGTCGGGGCTCC
PABPN1_GCAGCAGCAGCGGGGGCTGC	PABPN1	CORE_ESSENTIAL	GCAGCAGCAGCGGGGGCTGC
PABPN1_GCAGCAGCGGGGGCTGCGGG	PABPN1	CORE_ESSENTIAL	GCAGCAGCGGGGGCTGCGGG
PABPN1_GTCGGGGCTCCGGGCCGGGG	PABPN1	CORE_ESSENTIAL	GTCGGGGCTCCGGGCCGGGG
PFDN2_CAAGAGCAGCGGGAGCGGCG	PFDN2	CORE_ESSENTIAL	CAAGAGCAGCGGGAGCGGCG
PFDN2_GCCGGCAAGAGCAGCGGGAG	PFDN2	CORE_ESSENTIAL	GCCGGCAAGAGCAGCGGGAG
PFDN2_GCGGAGAACAGCGGTCGCGC	PFDN2	CORE_ESSENTIAL	GCGGAGAACAGCGGTCGCGC
PFDN2_GGTCGCGCCGGCAAGAGCAG	PFDN2	CORE_ESSENTIAL	GGTCGCGCCGGCAAGAGCAG
PFDN2_GTCGCGCCGGCAAGAGCAGC	PFDN2	CORE_ESSENTIAL	GTCGCGCCGGCAAGAGCAGC
PHB_AATTCATGTGGAGGTCAGAG	PHB	CORE_ESSENTIAL	AATTCATGTGGAGGTCAGAG
PHB_GGAAGCAGGTGAGAATGGAG	PHB	CORE_ESSENTIAL	GGAAGCAGGTGAGAATGGAG
PHB_GTGGAAGCAGGTGAGAATGG	PHB	CORE_ESSENTIAL	GTGGAAGCAGGTGAGAATGG
PHB_TGGAAGCAGGTGAGAATGGA	PHB	CORE_ESSENTIAL	TGGAAGCAGGTGAGAATGGA
PHB_TGGTTGGGGAATTCATGTGG	PHB	CORE_ESSENTIAL	TGGTTGGGGAATTCATGTGG
PHB2_GAAGGGTGCAGTACCTAAGC	PHB2	CORE_ESSENTIAL	GAAGGGTGCAGTACCTAAGC
PHB2_GGCCCGAACCCTCGTGTGAA	PHB2	CORE_ESSENTIAL	GGCCCGAACCCTCGTGTGAA
PHB2_GGTACTGCACCCTTCACACG	PHB2	CORE_ESSENTIAL	GGTACTGCACCCTTCACACG
PHB2_GTACTGCACCCTTCACACGA	PHB2	CORE_ESSENTIAL	GTACTGCACCCTTCACACGA
PHB2_GTGCAGTACCTAAGCCGGAG	PHB2	CORE_ESSENTIAL	GTGCAGTACCTAAGCCGGAG
PHF5A_CACCAACACCAGCCTGCTTG	PHF5A	CORE_ESSENTIAL	CACCAACACCAGCCTGCTTG
PHF5A_CTCCTAACTAAGCCGGCCAC	PHF5A	CORE_ESSENTIAL	CTCCTAACTAAGCCGGCCAC
PHF5A_GCCATAGCTCCTAACTAAGC	PHF5A	CORE_ESSENTIAL	GCCATAGCTCCTAACTAAGC
PHF5A_TGCCGCAAGCAGGCTGGTGT	PHF5A	CORE_ESSENTIAL	TGCCGCAAGCAGGCTGGTGT
PHF5A_TTGCGGCAAAAGATCAAATC	PHF5A	CORE_ESSENTIAL	TTGCGGCAAAAGATCAAATC
POLR2D_CGCGCGGCGCGGCGCGGCGA	POLR2D	CORE_ESSENTIAL	CGCGCGGCGCGGCGCGGCGA
POLR2D_GCGGCGCGGCGCGGCGATGG	POLR2D	CORE_ESSENTIAL	GCGGCGCGGCGCGGCGATGG
POLR2D_GCGGGCTGGCGACGTAGAGG	POLR2D	CORE_ESSENTIAL	GCGGGCTGGCGACGTAGAGG
POLR2D_TCCGCGGGCTGGCGACGTAG	POLR2D	CORE_ESSENTIAL	TCCGCGGGCTGGCGACGTAG
POLR2D_TCCTCTACGTCGCCAGCCCG	POLR2D	CORE_ESSENTIAL	TCCTCTACGTCGCCAGCCCG
POLR2I_AAGCGAATACCCACGAAGCC	POLR2I	CORE_ESSENTIAL	AAGCGAATACCCACGAAGCC
POLR2I_ACTTACGAGCCGGGCTTCGT	POLR2I	CORE_ESSENTIAL	ACTTACGAGCCGGGCTTCGT
POLR2I_CCCGACGGGACTTACGAGCC	POLR2I	CORE_ESSENTIAL	CCCGACGGGACTTACGAGCC
POLR2I_CCCGGCTCGTAAGTCCCGTC	POLR2I	CORE_ESSENTIAL	CCCGGCTCGTAAGTCCCGTC
POLR2I_GCCCGACGGGACTTACGAGC	POLR2I	CORE_ESSENTIAL	GCCCGACGGGACTTACGAGC
PPP2R1A_AAGGGACGGAGCCAAGATGG	PPP2R1A	CORE_ESSENTIAL	AAGGGACGGAGCCAAGATGG
PPP2R1A_GCAGTCTGACAGGAAAGGGA	PPP2R1A	CORE_ESSENTIAL	GCAGTCTGACAGGAAAGGGA
PPP2R1A_GGCCGCAGTCTGACAGGAAA	PPP2R1A	CORE_ESSENTIAL	GGCCGCAGTCTGACAGGAAA
PPP2R1A_GTACAGCGAGTCGTCGCCGT	PPP2R1A	CORE_ESSENTIAL	GTACAGCGAGTCGTCGCCGT
PPP2R1A_TGGCCGCAGTCTGACAGGAA	PPP2R1A	CORE_ESSENTIAL	TGGCCGCAGTCTGACAGGAA
PRPF19_AGCGCTACGCTAGCATCGCT	PRPF19	CORE_ESSENTIAL	AGCGCTACGCTAGCATCGCT
PRPF19_CTACGCTAGCATCGCTCGGC	PRPF19	CORE_ESSENTIAL	CTACGCTAGCATCGCTCGGC
PRPF19_GCTAGCGTAGCGCTTCACGT	PRPF19	CORE_ESSENTIAL	GCTAGCGTAGCGCTTCACGT
PRPF19_TAGCGCTTCACGTGGGAATG	PRPF19	CORE_ESSENTIAL	TAGCGCTTCACGTGGGAATG
PRPF19_TGCTAGCGTAGCGCTTCACG	PRPF19	CORE_ESSENTIAL	TGCTAGCGTAGCGCTTCACG
PRPF3_AATTACCCTCTGTGGGCCCG	PRPF3	CORE_ESSENTIAL	AATTACCCTCTGTGGGCCCG
PRPF3_AGTGGCCCCGGGCCCACAGA	PRPF3	CORE_ESSENTIAL	AGTGGCCCCGGGCCCACAGA
PRPF3_CTCAGGGGCTGAAGTTTGTG	PRPF3	CORE_ESSENTIAL	CTCAGGGGCTGAAGTTTGTG
PRPF3_GAAGTTTGTGAGGTGAGTAG	PRPF3	CORE_ESSENTIAL	GAAGTTTGTGAGGTGAGTAG
PRPF3_TAGTGGCCCCGGGCCCACAG	PRPF3	CORE_ESSENTIAL	TAGTGGCCCCGGGCCCACAG
PRPF31_AGAGGAGAGGTGAGTGTGAT	PRPF31	CORE_ESSENTIAL	AGAGGAGAGGTGAGTGTGAT
PRPF31_GAGGAGAGGTGAGTGTGATG	PRPF31	CORE_ESSENTIAL	GAGGAGAGGTGAGTGTGATG
PRPF31_GGTGAGTGTGATGGGGACCA	PRPF31	CORE_ESSENTIAL	GGTGAGTGTGATGGGGACCA
PRPF31_GTGAGTGTGATGGGGACCAC	PRPF31	CORE_ESSENTIAL	GTGAGTGTGATGGGGACCAC
PRPF31_TGAGTGTGATGGGGACCACG	PRPF31	CORE_ESSENTIAL	TGAGTGTGATGGGGACCACG
PRPF38A_AGAAAAAGCACCTAGAGGAA	PRPF38A	CORE_ESSENTIAL	AGAAAAAGCACCTAGAGGAA
PRPF38A_CCACCTTTCTCCATTCCTCT	PRPF38A	CORE_ESSENTIAL	CCACCTTTCTCCATTCCTCT
PRPF38A_CCTAGAGGAATGGAGAAAGG	PRPF38A	CORE_ESSENTIAL	CCTAGAGGAATGGAGAAAGG
PRPF38A_GAAGTTTCACTAAACAGCTT	PRPF38A	CORE_ESSENTIAL	GAAGTTTCACTAAACAGCTT
PRPF38A_GCACCTAGAGGAATGGAGAA	PRPF38A	CORE_ESSENTIAL	GCACCTAGAGGAATGGAGAA
PRPF8_ACGCCTGCCACGCACCCCAC	PRPF8	CORE_ESSENTIAL	ACGCCTGCCACGCACCCCAC
PRPF8_CCCACAGGCCCTCACACAAG	PRPF8	CORE_ESSENTIAL	CCCACAGGCCCTCACACAAG
PRPF8_CCTCTTGTGTGAGGGCCTGT	PRPF8	CORE_ESSENTIAL	CCTCTTGTGTGAGGGCCTGT
PRPF8_GAAAGCGGCCTCTTGTGTGA	PRPF8	CORE_ESSENTIAL	GAAAGCGGCCTCTTGTGTGA
PRPF8_GGAAAGCGGCCTCTTGTGTG	PRPF8	CORE_ESSENTIAL	GGAAAGCGGCCTCTTGTGTG
PSMA1_AGCAAAACTGAGAATCAAGG	PSMA1	CORE_ESSENTIAL	AGCAAAACTGAGAATCAAGG
PSMA1_CCATGGTGGCGGCGCGGGCC	PSMA1	CORE_ESSENTIAL	CCATGGTGGCGGCGCGGGCC
PSMA1_CGGGATTCAACGTACCATGG	PSMA1	CORE_ESSENTIAL	CGGGATTCAACGTACCATGG
PSMA1_TCCAGCAAAACTGAGAATCA	PSMA1	CORE_ESSENTIAL	TCCAGCAAAACTGAGAATCA
PSMA1_TGGCGGCGCGGGCCTGGTTG	PSMA1	CORE_ESSENTIAL	TGGCGGCGCGGGCCTGGTTG
PSMA2_ACTACATTCAGGTATGGAAG	PSMA2	CORE_ESSENTIAL	ACTACATTCAGGTATGGAAG
PSMA2_AGGTATGGAAGGGGCCCTCG	PSMA2	CORE_ESSENTIAL	AGGTATGGAAGGGGCCCTCG
PSMA2_GACTACATTCAGGTATGGAA	PSMA2	CORE_ESSENTIAL	GACTACATTCAGGTATGGAA
PSMA2_GACTACGCTGAAGACCTCGA	PSMA2	CORE_ESSENTIAL	GACTACGCTGAAGACCTCGA
PSMA2_TGACTACATTCAGGTATGGA	PSMA2	CORE_ESSENTIAL	TGACTACATTCAGGTATGGA
PSMA3_ACGCGTAGGGATTCCAGGCC	PSMA3	CORE_ESSENTIAL	ACGCGTAGGGATTCCAGGCC
PSMA3_CTAAACCCAAAGGGACGCGT	PSMA3	CORE_ESSENTIAL	CTAAACCCAAAGGGACGCGT
PSMA3_CTCATCGTGCTAAACCCAAA	PSMA3	CORE_ESSENTIAL	CTCATCGTGCTAAACCCAAA
PSMA3_TAAACCCAAAGGGACGCGTA	PSMA3	CORE_ESSENTIAL	TAAACCCAAAGGGACGCGTA
PSMA3_TAGGGGAAGCGCTCCGGGCC	PSMA3	CORE_ESSENTIAL	TAGGGGAAGCGCTCCGGGCC
PSMA6_AGGTGCTTGTGTGCCTGGTG	PSMA6	CORE_ESSENTIAL	AGGTGCTTGTGTGCCTGGTG
PSMA6_CTACTTTAAACACAATCCCT	PSMA6	CORE_ESSENTIAL	CTACTTTAAACACAATCCCT
PSMA6_GGCCCCGTAGCTCCCGCACC	PSMA6	CORE_ESSENTIAL	GGCCCCGTAGCTCCCGCACC
PSMA6_TGCCTGGTGCGGGAGCTACG	PSMA6	CORE_ESSENTIAL	TGCCTGGTGCGGGAGCTACG
PSMA6_TGCGGGAGCTACGGGGCCCA	PSMA6	CORE_ESSENTIAL	TGCGGGAGCTACGGGGCCCA
PSMB2_CACCGGTGAGACCTGGAAGC	PSMB2	CORE_ESSENTIAL	CACCGGTGAGACCTGGAAGC
PSMB2_CACGAGACTCGCCCGCTTCC	PSMB2	CORE_ESSENTIAL	CACGAGACTCGCCCGCTTCC
PSMB2_GCTGTCTCACCGGTGAGACC	PSMB2	CORE_ESSENTIAL	GCTGTCTCACCGGTGAGACC
PSMB2_GGGCGAGTCTCGTGCTGTGT	PSMB2	CORE_ESSENTIAL	GGGCGAGTCTCGTGCTGTGT
PSMB2_TCACCGGTGAGACCTGGAAG	PSMB2	CORE_ESSENTIAL	TCACCGGTGAGACCTGGAAG
PSMB3_ACACCGCAATCATGGTGAGA	PSMB3	CORE_ESSENTIAL	ACACCGCAATCATGGTGAGA
PSMB3_ACCGCAATCATGGTGAGATG	PSMB3	CORE_ESSENTIAL	ACCGCAATCATGGTGAGATG
PSMB3_ATCCTAGTACACCGCAATCA	PSMB3	CORE_ESSENTIAL	ATCCTAGTACACCGCAATCA
PSMB3_GGAATTGCTCTGGCGATCGA	PSMB3	CORE_ESSENTIAL	GGAATTGCTCTGGCGATCGA
PSMB3_TCCCCATCTCACCATGATTG	PSMB3	CORE_ESSENTIAL	TCCCCATCTCACCATGATTG
PSMC1_AGTCACTCACCATCTTGCCT	PSMC1	CORE_ESSENTIAL	AGTCACTCACCATCTTGCCT
PSMC1_GACTAAGGGTTTCTTTCCGC	PSMC1	CORE_ESSENTIAL	GACTAAGGGTTTCTTTCCGC
PSMC1_GCAAGATGGTGAGTGACTAA	PSMC1	CORE_ESSENTIAL	GCAAGATGGTGAGTGACTAA
PSMC1_GGCAAGATGGTGAGTGACTA	PSMC1	CORE_ESSENTIAL	GGCAAGATGGTGAGTGACTA
PSMC1_TCCGGCAGCGGCAGCTCAAG	PSMC1	CORE_ESSENTIAL	TCCGGCAGCGGCAGCTCAAG
PSMC2_AAGGTGCTGTGTAATCATTA	PSMC2	CORE_ESSENTIAL	AAGGTGCTGTGTAATCATTA
PSMC2_CATTAAGGAGCGGAGGCTTT	PSMC2	CORE_ESSENTIAL	CATTAAGGAGCGGAGGCTTT
PSMC2_GCTGTGTAATCATTAAGGAG	PSMC2	CORE_ESSENTIAL	GCTGTGTAATCATTAAGGAG
PSMC2_GTGTAATCATTAAGGAGCGG	PSMC2	CORE_ESSENTIAL	GTGTAATCATTAAGGAGCGG
PSMC2_TCTTCCGCTGATCGGCACCG	PSMC2	CORE_ESSENTIAL	TCTTCCGCTGATCGGCACCG
PSMC4_CTCCTCCATAGTGACCAAGC	PSMC4	CORE_ESSENTIAL	CTCCTCCATAGTGACCAAGC
PSMC4_GATAGGCATCTTGGTGGAGA	PSMC4	CORE_ESSENTIAL	GATAGGCATCTTGGTGGAGA
PSMC4_GGAGGAGATAGGCATCTTGG	PSMC4	CORE_ESSENTIAL	GGAGGAGATAGGCATCTTGG
PSMC4_GGCCGGCTTGGTCACTATGG	PSMC4	CORE_ESSENTIAL	GGCCGGCTTGGTCACTATGG
PSMC4_TTGGTCACTATGGAGGAGAT	PSMC4	CORE_ESSENTIAL	TTGGTCACTATGGAGGAGAT
PSMD1_ACTGACTGAGCAGCGCACCC	PSMD1	CORE_ESSENTIAL	ACTGACTGAGCAGCGCACCC
PSMD1_AGCAGCGCACCCGGGGAGCA	PSMD1	CORE_ESSENTIAL	AGCAGCGCACCCGGGGAGCA
PSMD1_AGGAGGCGCGGTGAACTGAG	PSMD1	CORE_ESSENTIAL	AGGAGGCGCGGTGAACTGAG
PSMD1_CTGACTGAGCAGCGCACCCG	PSMD1	CORE_ESSENTIAL	CTGACTGAGCAGCGCACCCG
PSMD1_GACTGACTGAGCAGCGCACC	PSMD1	CORE_ESSENTIAL	GACTGACTGAGCAGCGCACC
PSMD11_AGTCTCTACTCAGCACCGAC	PSMD11	CORE_ESSENTIAL	AGTCTCTACTCAGCACCGAC
PSMD11_GTCGGTGCTGAGTAGAGACT	PSMD11	CORE_ESSENTIAL	GTCGGTGCTGAGTAGAGACT
PSMD11_GTCTCTACTCAGCACCGACC	PSMD11	CORE_ESSENTIAL	GTCTCTACTCAGCACCGACC
PSMD11_TCTACTCAGCACCGACCGGG	PSMD11	CORE_ESSENTIAL	TCTACTCAGCACCGACCGGG
PSMD11_TGAGTAGAGACTGGGCTCTC	PSMD11	CORE_ESSENTIAL	TGAGTAGAGACTGGGCTCTC
PSMD7_AACTGGGCCTGAAAGGGTAC	PSMD7	CORE_ESSENTIAL	AACTGGGCCTGAAAGGGTAC
PSMD7_CCGGTGACCGCTACTGCTGC	PSMD7	CORE_ESSENTIAL	CCGGTGACCGCTACTGCTGC
PSMD7_CTGCTGCCGGTGTTTGCGTG	PSMD7	CORE_ESSENTIAL	CTGCTGCCGGTGTTTGCGTG
PSMD7_GCCGGTGTTTGCGTGTGGCA	PSMD7	CORE_ESSENTIAL	GCCGGTGTTTGCGTGTGGCA
PSMD7_TCCCTGCCACACGCAAACAC	PSMD7	CORE_ESSENTIAL	TCCCTGCCACACGCAAACAC
QARS_CCTCGGCCTGAGCGAGCAGA	QARS	CORE_ESSENTIAL	CCTCGGCCTGAGCGAGCAGA
QARS_CGAGGCTAGTGAAGAGCGAC	QARS	CORE_ESSENTIAL	CGAGGCTAGTGAAGAGCGAC
QARS_CGCGGGCCTTCTGCTCGCTC	QARS	CORE_ESSENTIAL	CGCGGGCCTTCTGCTCGCTC
QARS_CTGTCGCTCTTCACTAGCCT	QARS	CORE_ESSENTIAL	CTGTCGCTCTTCACTAGCCT
QARS_GAGGCTAGTGAAGAGCGACA	QARS	CORE_ESSENTIAL	GAGGCTAGTGAAGAGCGACA
RAN_CAGCCTCAGTCGGACGGGCG	RAN	CORE_ESSENTIAL	CAGCCTCAGTCGGACGGGCG
RAN_CTTTCCAGCCTCAGTCGGAC	RAN	CORE_ESSENTIAL	CTTTCCAGCCTCAGTCGGAC
RAN_GCCATCTTTCCAGCCTCAGT	RAN	CORE_ESSENTIAL	GCCATCTTTCCAGCCTCAGT
RAN_TCTTTCCAGCCTCAGTCGGA	RAN	CORE_ESSENTIAL	TCTTTCCAGCCTCAGTCGGA
RAN_TGGAAGGTATCGCGACCCGG	RAN	CORE_ESSENTIAL	TGGAAGGTATCGCGACCCGG
RPA1_CAGCTCCAGCTTCCCCACCC	RPA1	CORE_ESSENTIAL	CAGCTCCAGCTTCCCCACCC
RPA1_CCACCGCCAAGACTTCCCCG	RPA1	CORE_ESSENTIAL	CCACCGCCAAGACTTCCCCG
RPA1_GAGCTGTTGCGGGGTCCGCG	RPA1	CORE_ESSENTIAL	GAGCTGTTGCGGGGTCCGCG
RPA1_GGGAAGCTGGAGCTGTTGCG	RPA1	CORE_ESSENTIAL	GGGAAGCTGGAGCTGTTGCG
RPA1_TGGAGCTGTTGCGGGGTCCG	RPA1	CORE_ESSENTIAL	TGGAGCTGTTGCGGGGTCCG
RPA2_AAGTAGCCAGAGCGGCGCAG	RPA2	CORE_ESSENTIAL	AAGTAGCCAGAGCGGCGCAG
RPA2_CCAGAGAAAAGTAGCCAGAG	RPA2	CORE_ESSENTIAL	CCAGAGAAAAGTAGCCAGAG
RPA2_GCAGTGGCGGCCGCGTTCTG	RPA2	CORE_ESSENTIAL	GCAGTGGCGGCCGCGTTCTG
RPA2_TAGCCAGAGCGGCGCAGTGG	RPA2	CORE_ESSENTIAL	TAGCCAGAGCGGCGCAGTGG
RPA2_TAGCGGAAAACCACAGAACG	RPA2	CORE_ESSENTIAL	TAGCGGAAAACCACAGAACG
RPL10A_AGGCGCGGATGAACGCGGAT	RPL10A	CORE_ESSENTIAL	AGGCGCGGATGAACGCGGAT
RPL10A_CCTGAAGGCGCGGATGAACG	RPL10A	CORE_ESSENTIAL	CCTGAAGGCGCGGATGAACG
RPL10A_GCGCGGCGTGAGAAGCCATG	RPL10A	CORE_ESSENTIAL	GCGCGGCGTGAGAAGCCATG
RPL10A_GGCGCGGATGAACGCGGATA	RPL10A	CORE_ESSENTIAL	GGCGCGGATGAACGCGGATA
RPL10A_TTCAGGACCAACTCACCTCA	RPL10A	CORE_ESSENTIAL	TTCAGGACCAACTCACCTCA
RPL11_CATCATGGCGGTGAGTAGCT	RPL11	CORE_ESSENTIAL	CATCATGGCGGTGAGTAGCT
RPL11_CCATCATGGCGGTGAGTAGC	RPL11	CORE_ESSENTIAL	CCATCATGGCGGTGAGTAGC
RPL11_CCATGGATGGCGACGGATAA	RPL11	CORE_ESSENTIAL	CCATGGATGGCGACGGATAA
RPL11_GGATAAAGGAAAGCAAATCC	RPL11	CORE_ESSENTIAL	GGATAAAGGAAAGCAAATCC
RPL11_GGCGGTGAGTAGCTGGGACC	RPL11	CORE_ESSENTIAL	GGCGGTGAGTAGCTGGGACC
RPL12_CCCGGATTCGGGACGACCGA	RPL12	CORE_ESSENTIAL	CCCGGATTCGGGACGACCGA
RPL12_CCTTCGGTCGTCCCGAATCC	RPL12	CORE_ESSENTIAL	CCTTCGGTCGTCCCGAATCC
RPL12_CGGCTGGTGTCGGATGAACC	RPL12	CORE_ESSENTIAL	CGGCTGGTGTCGGATGAACC
RPL12_GACCGAAGGAAGTTGCACCT	RPL12	CORE_ESSENTIAL	GACCGAAGGAAGTTGCACCT
RPL12_GGCCAAGGTGCAACTTCCTT	RPL12	CORE_ESSENTIAL	GGCCAAGGTGCAACTTCCTT
RPL13_CGCAGGAGGTGAGGGAGACT	RPL13	CORE_ESSENTIAL	CGCAGGAGGTGAGGGAGACT
RPL13_CTGGATGATGCCCAAAGGCC	RPL13	CORE_ESSENTIAL	CTGGATGATGCCCAAAGGCC
RPL13_GAGACTGGGTCCTGGCCTTT	RPL13	CORE_ESSENTIAL	GAGACTGGGTCCTGGCCTTT
RPL13_GTCTCCCTCACCTCCTGCGC	RPL13	CORE_ESSENTIAL	GTCTCCCTCACCTCCTGCGC
RPL13_TGGCGCTGGATGATGCCCAA	RPL13	CORE_ESSENTIAL	TGGCGCTGGATGATGCCCAA
RPL14_AGTCTTACTGTTGCGGGCTC	RPL14	CORE_ESSENTIAL	AGTCTTACTGTTGCGGGCTC
RPL14_ATGGTGAGTCTTACTGTTGC	RPL14	CORE_ESSENTIAL	ATGGTGAGTCTTACTGTTGC
RPL14_CATGGTGAGTCTTACTGTTG	RPL14	CORE_ESSENTIAL	CATGGTGAGTCTTACTGTTG
RPL14_GTCTTACTGTTGCGGGCTCC	RPL14	CORE_ESSENTIAL	GTCTTACTGTTGCGGGCTCC
RPL14_TCTTACTGTTGCGGGCTCCG	RPL14	CORE_ESSENTIAL	TCTTACTGTTGCGGGCTCCG
RPL18_AGCTCGCTTTGCGGCGTTCG	RPL18	CORE_ESSENTIAL	AGCTCGCTTTGCGGCGTTCG
RPL18_ATCATGGTGAGCTCGCTTTG	RPL18	CORE_ESSENTIAL	ATCATGGTGAGCTCGCTTTG
RPL18_CCGAGCAGGAGGCGCCATCA	RPL18	CORE_ESSENTIAL	CCGAGCAGGAGGCGCCATCA
RPL18_GCAAAGCGAGCTCACCATGA	RPL18	CORE_ESSENTIAL	GCAAAGCGAGCTCACCATGA
RPL18_TGAGCTCGCTTTGCGGCGTT	RPL18	CORE_ESSENTIAL	TGAGCTCGCTTTGCGGCGTT
RPL18A_AGGCCTCGGGCACGGTAAGG	RPL18A	CORE_ESSENTIAL	AGGCCTCGGGCACGGTAAGG
RPL18A_CGCCATGAAGGCCTCGGGCA	RPL18A	CORE_ESSENTIAL	CGCCATGAAGGCCTCGGGCA
RPL18A_CGCCCGCCTTACCGTGCCCG	RPL18A	CORE_ESSENTIAL	CGCCCGCCTTACCGTGCCCG
RPL18A_GGCCTCGGGCACGGTAAGGC	RPL18A	CORE_ESSENTIAL	GGCCTCGGGCACGGTAAGGC
RPL18A_TGAAGGCCTCGGGCACGGTA	RPL18A	CORE_ESSENTIAL	TGAAGGCCTCGGGCACGGTA
RPL19_AGGGCGAGCTGGTCTCCATC	RPL19	CORE_ESSENTIAL	AGGGCGAGCTGGTCTCCATC
RPL19_CGACACGCGTCAGCGCCTGA	RPL19	CORE_ESSENTIAL	CGACACGCGTCAGCGCCTGA
RPL19_CGGCCGCAGCCATGAGGTGA	RPL19	CORE_ESSENTIAL	CGGCCGCAGCCATGAGGTGA
RPL19_GCGGCCGCAGCCATGAGGTG	RPL19	CORE_ESSENTIAL	GCGGCCGCAGCCATGAGGTG
RPL19_TCGCCCTCACCTCATGGCTG	RPL19	CORE_ESSENTIAL	TCGCCCTCACCTCATGGCTG
RPL23A_AATCCCCGGTAAACCAGCTG	RPL23A	CORE_ESSENTIAL	AATCCCCGGTAAACCAGCTG
RPL23A_CGAAGAAGGAAGGTGTGTGT	RPL23A	CORE_ESSENTIAL	CGAAGAAGGAAGGTGTGTGT
RPL23A_GAAGGTGTGTGTTGGTGATG	RPL23A	CORE_ESSENTIAL	GAAGGTGTGTGTTGGTGATG
RPL23A_GCGCCGAAAGCGAAGAAGGA	RPL23A	CORE_ESSENTIAL	GCGCCGAAAGCGAAGAAGGA
RPL23A_GGAAGGTGTGTGTTGGTGAT	RPL23A	CORE_ESSENTIAL	GGAAGGTGTGTGTTGGTGAT
RPL24_ACTTCATGGCGACAGCTCCA	RPL24	CORE_ESSENTIAL	ACTTCATGGCGACAGCTCCA
RPL24_CATGAAGTAAGCACGACCCG	RPL24	CORE_ESSENTIAL	CATGAAGTAAGCACGACCCG
RPL24_GCCCGAGGATGTAAGCGGAT	RPL24	CORE_ESSENTIAL	GCCCGAGGATGTAAGCGGAT
RPL24_GTAAGCGGATTGGGAACCAC	RPL24	CORE_ESSENTIAL	GTAAGCGGATTGGGAACCAC
RPL24_TGTAAGCGGATTGGGAACCA	RPL24	CORE_ESSENTIAL	TGTAAGCGGATTGGGAACCA
RPL26_ATCCTTACCCGCTCCCGCTT	RPL26	CORE_ESSENTIAL	ATCCTTACCCGCTCCCGCTT
RPL26_GCCATCACCGAAGCGGGAGC	RPL26	CORE_ESSENTIAL	GCCATCACCGAAGCGGGAGC
RPL26_GGAGCGGGTAAGGATTCGGC	RPL26	CORE_ESSENTIAL	GGAGCGGGTAAGGATTCGGC
RPL26_GGCCATCACCGAAGCGGGAG	RPL26	CORE_ESSENTIAL	GGCCATCACCGAAGCGGGAG
RPL26_TTTGCGGCCATCACCGAAGC	RPL26	CORE_ESSENTIAL	TTTGCGGCCATCACCGAAGC
RPL3_CATTGTCACCGGCGTCGGCA	RPL3	CORE_ESSENTIAL	CATTGTCACCGGCGTCGGCA
RPL3_CGTGATGGTATGTGTTGTAA	RPL3	CORE_ESSENTIAL	CGTGATGGTATGTGTTGTAA
RPL3_CGTTTCATTGTCACCGGCGT	RPL3	CORE_ESSENTIAL	CGTTTCATTGTCACCGGCGT
RPL3_GATGGTATGTGTTGTAATGG	RPL3	CORE_ESSENTIAL	GATGGTATGTGTTGTAATGG
RPL3_GGATTCAGCCGTGCCGACGC	RPL3	CORE_ESSENTIAL	GGATTCAGCCGTGCCGACGC
RPL31_CGCTGCAGAGTGAGTATGGG	RPL31	CORE_ESSENTIAL	CGCTGCAGAGTGAGTATGGG
RPL31_GAGTATGGGTGGCGGAGTCT	RPL31	CORE_ESSENTIAL	GAGTATGGGTGGCGGAGTCT
RPL31_GGACGCTGCAGAGTGAGTAT	RPL31	CORE_ESSENTIAL	GGACGCTGCAGAGTGAGTAT
RPL31_TGAGTATGGGTGGCGGAGTC	RPL31	CORE_ESSENTIAL	TGAGTATGGGTGGCGGAGTC
RPL31_TGCAGAGTGAGTATGGGTGG	RPL31	CORE_ESSENTIAL	TGCAGAGTGAGTATGGGTGG
RPL32_AACACTTACCGAGAAGGAGA	RPL32	CORE_ESSENTIAL	AACACTTACCGAGAAGGAGA
RPL32_CGCAGGAATGCGGATTGCCA	RPL32	CORE_ESSENTIAL	CGCAGGAATGCGGATTGCCA
RPL32_CGGATTAACACTTACCGAGA	RPL32	CORE_ESSENTIAL	CGGATTAACACTTACCGAGA
RPL32_GGTGGCAGCCATCTCCTTCT	RPL32	CORE_ESSENTIAL	GGTGGCAGCCATCTCCTTCT
RPL32_TTCCTCGGCGCTGCCTACGG	RPL32	CORE_ESSENTIAL	TTCCTCGGCGCTGCCTACGG
RPL34_ATTGGTAAGGAAATAAAGAC	RPL34	CORE_ESSENTIAL	ATTGGTAAGGAAATAAAGAC
RPL34_CGGATGGCAGCCGATTGGTA	RPL34	CORE_ESSENTIAL	CGGATGGCAGCCGATTGGTA
RPL34_CTCCTCGGATGGCAGCCGAT	RPL34	CORE_ESSENTIAL	CTCCTCGGATGGCAGCCGAT
RPL34_GGGGACGTTGTCTGCAGGTA	RPL34	CORE_ESSENTIAL	GGGGACGTTGTCTGCAGGTA
RPL34_TTGGTAAGGAAATAAAGACA	RPL34	CORE_ESSENTIAL	TTGGTAAGGAAATAAAGACA
RPL35_AATGGTGAGAGCTGCGGAAT	RPL35	CORE_ESSENTIAL	AATGGTGAGAGCTGCGGAAT
RPL35_ATGGTGAGAGCTGCGGAATC	RPL35	CORE_ESSENTIAL	ATGGTGAGAGCTGCGGAATC
RPL35_CGCGCCTCACAGCGCTCGGA	RPL35	CORE_ESSENTIAL	CGCGCCTCACAGCGCTCGGA
RPL35_GTTGGCGGCTTGTGCAGCAA	RPL35	CORE_ESSENTIAL	GTTGGCGGCTTGTGCAGCAA
RPL35_TGCAGCAATGGTGAGAGCTG	RPL35	CORE_ESSENTIAL	TGCAGCAATGGTGAGAGCTG
RPL36_GCGGCGGATACCGGCAGTGC	RPL36	CORE_ESSENTIAL	GCGGCGGATACCGGCAGTGC
RPL36_GGACCCGGGAGTCCGGATGG	RPL36	CORE_ESSENTIAL	GGACCCGGGAGTCCGGATGG
RPL36_GGCGGCGGATACCGGCAGTG	RPL36	CORE_ESSENTIAL	GGCGGCGGATACCGGCAGTG
RPL36_TAAGTGGTTTCCCGCACTGC	RPL36	CORE_ESSENTIAL	TAAGTGGTTTCCCGCACTGC
RPL36_TCTGGAGAGCAGCAGGTAAG	RPL36	CORE_ESSENTIAL	TCTGGAGAGCAGCAGGTAAG
RPL37_AACTCACCATCTCGCTTCTG	RPL37	CORE_ESSENTIAL	AACTCACCATCTCGCTTCTG
RPL37_ACAGAGAGGCACAAAGGACG	RPL37	CORE_ESSENTIAL	ACAGAGAGGCACAAAGGACG
RPL37_AGAGGCACAAAGGACGAGGA	RPL37	CORE_ESSENTIAL	AGAGGCACAAAGGACGAGGA
RPL37_CAGCAAACAGAGAGGCACAA	RPL37	CORE_ESSENTIAL	CAGCAAACAGAGAGGCACAA
RPL37_GAGATGGTGAGTTGTGACTG	RPL37	CORE_ESSENTIAL	GAGATGGTGAGTTGTGACTG
RPL37A_ATGCAGGCAGATAGAGTTCT	RPL37A	CORE_ESSENTIAL	ATGCAGGCAGATAGAGTTCT
RPL37A_CGCGGCGACATGGTGAGTGT	RPL37A	CORE_ESSENTIAL	CGCGGCGACATGGTGAGTGT
RPL37A_GGACCTAGGTCGCGGCGACA	RPL37A	CORE_ESSENTIAL	GGACCTAGGTCGCGGCGACA
RPL37A_GGTGAGTGTGGGTCTCTGTG	RPL37A	CORE_ESSENTIAL	GGTGAGTGTGGGTCTCTGTG
RPL37A_TCGCGGCGACATGGTGAGTG	RPL37A	CORE_ESSENTIAL	TCGCGGCGACATGGTGAGTG
RPL38_AGTGTCTCTAGGGTGATACG	RPL38	CORE_ESSENTIAL	AGTGTCTCTAGGGTGATACG
RPL38_GCTTGCTGTGAGTGTCTCTA	RPL38	CORE_ESSENTIAL	GCTTGCTGTGAGTGTCTCTA
RPL38_GGGTGATACGTGGGTGAGAA	RPL38	CORE_ESSENTIAL	GGGTGATACGTGGGTGAGAA
RPL38_GTGTCTCTAGGGTGATACGT	RPL38	CORE_ESSENTIAL	GTGTCTCTAGGGTGATACGT
RPL38_TGCTTGCTGTGAGTGTCTCT	RPL38	CORE_ESSENTIAL	TGCTTGCTGTGAGTGTCTCT
RPL4_AAGAGAACTTCCACTCACCA	RPL4	CORE_ESSENTIAL	AAGAGAACTTCCACTCACCA
RPL4_AGAACTTCCACTCACCATGG	RPL4	CORE_ESSENTIAL	AGAACTTCCACTCACCATGG
RPL4_CAGCCACGCTCCTCTCAGCC	RPL4	CORE_ESSENTIAL	CAGCCACGCTCCTCTCAGCC
RPL4_CCACTCACCATGGCGGAGAG	RPL4	CORE_ESSENTIAL	CCACTCACCATGGCGGAGAG
RPL4_CCTCTCTCCGCCATGGTGAG	RPL4	CORE_ESSENTIAL	CCTCTCTCCGCCATGGTGAG
RPL5_ACAGAGACCTGCAGGCCCAG	RPL5	CORE_ESSENTIAL	ACAGAGACCTGCAGGCCCAG
RPL5_CTCTGTCGAGCAGCGGACGC	RPL5	CORE_ESSENTIAL	CTCTGTCGAGCAGCGGACGC
RPL5_GACGCCGGTCTCTGTTCCGC	RPL5	CORE_ESSENTIAL	GACGCCGGTCTCTGTTCCGC
RPL5_GGCATCCACTCACCATCCTG	RPL5	CORE_ESSENTIAL	GGCATCCACTCACCATCCTG
RPL5_TGCAGGTCTCTGTCGAGCAG	RPL5	CORE_ESSENTIAL	TGCAGGTCTCTGTCGAGCAG
RPL6_CCTCCAGGTTCGGATGGCGA	RPL6	CORE_ESSENTIAL	CCTCCAGGTTCGGATGGCGA
RPL6_CCTTCGCCATCCGAACCTGG	RPL6	CORE_ESSENTIAL	CCTTCGCCATCCGAACCTGG
RPL6_CTTCGCCATCCGAACCTGGA	RPL6	CORE_ESSENTIAL	CTTCGCCATCCGAACCTGGA
RPL6_GACTGGATGCCCTCCAGGTT	RPL6	CORE_ESSENTIAL	GACTGGATGCCCTCCAGGTT
RPL6_GGATGCCCTCCAGGTTCGGA	RPL6	CORE_ESSENTIAL	GGATGCCCTCCAGGTTCGGA
RPL7_AAAGTATCTGGCTCTGGAGA	RPL7	CORE_ESSENTIAL	AAAGTATCTGGCTCTGGAGA
RPL7_AACTCACTCTACACCCTCCA	RPL7	CORE_ESSENTIAL	AACTCACTCTACACCCTCCA
RPL7_GATGGAGAAGGATTCTCAAG	RPL7	CORE_ESSENTIAL	GATGGAGAAGGATTCTCAAG
RPL7_GGTGTAGAGTGAGTTGCTTC	RPL7	CORE_ESSENTIAL	GGTGTAGAGTGAGTTGCTTC
RPL7_TCTGGCTCTGGAGATGGAGA	RPL7	CORE_ESSENTIAL	TCTGGCTCTGGAGATGGAGA
RPL7A_AGGATGGCAGCGGATACAGC	RPL7A	CORE_ESSENTIAL	AGGATGGCAGCGGATACAGC
RPL7A_AGTTCCGTGGCACTATAGCC	RPL7A	CORE_ESSENTIAL	AGTTCCGTGGCACTATAGCC
RPL7A_CAGCGGATACAGCCGGAACC	RPL7A	CORE_ESSENTIAL	CAGCGGATACAGCCGGAACC
RPL7A_GGAACCTGGCTATAGTGCCA	RPL7A	CORE_ESSENTIAL	GGAACCTGGCTATAGTGCCA
RPL7A_GTGAGTGAGCTGTAGTTCCG	RPL7A	CORE_ESSENTIAL	GTGAGTGAGCTGTAGTTCCG
RPN2_ACGCGCAACTCCTCACCCGG	RPN2	CORE_ESSENTIAL	ACGCGCAACTCCTCACCCGG
RPN2_AGGAGTTGCGCGTGGCTTTG	RPN2	CORE_ESSENTIAL	AGGAGTTGCGCGTGGCTTTG
RPN2_CTCGGAGGAATGGCGCCGCC	RPN2	CORE_ESSENTIAL	CTCGGAGGAATGGCGCCGCC
RPN2_GCCACGCGCAACTCCTCACC	RPN2	CORE_ESSENTIAL	GCCACGCGCAACTCCTCACC
RPN2_GCCGGGTGAGGAGTTGCGCG	RPN2	CORE_ESSENTIAL	GCCGGGTGAGGAGTTGCGCG
RPS11_AGATGGCGGACATTCAGGTG	RPS11	CORE_ESSENTIAL	AGATGGCGGACATTCAGGTG
RPS11_CGCGCCCCTGAAGGCCAAGG	RPS11	CORE_ESSENTIAL	CGCGCCCCTGAAGGCCAAGG
RPS11_CGGACATTCAGGTGCGGACT	RPS11	CORE_ESSENTIAL	CGGACATTCAGGTGCGGACT
RPS11_GACATTCAGGTGCGGACTCG	RPS11	CORE_ESSENTIAL	GACATTCAGGTGCGGACTCG
RPS11_GGGTTGGATGCCAGGGTGCG	RPS11	CORE_ESSENTIAL	GGGTTGGATGCCAGGGTGCG
RPS13_CATGCTCCCGGGTGAGCTCG	RPS13	CORE_ESSENTIAL	CATGCTCCCGGGTGAGCTCG
RPS13_GGGCATCAAGCCGGATTGCT	RPS13	CORE_ESSENTIAL	GGGCATCAAGCCGGATTGCT
RPS13_GTGAGCTCGGGGCATCAAGC	RPS13	CORE_ESSENTIAL	GTGAGCTCGGGGCATCAAGC
RPS13_TGGGTCGCATGCATGCTCCC	RPS13	CORE_ESSENTIAL	TGGGTCGCATGCATGCTCCC
RPS13_TTGATGCCCCGAGCTCACCC	RPS13	CORE_ESSENTIAL	TTGATGCCCCGAGCTCACCC
RPS14_GACAATCGGGGGGCATCCTG	RPS14	CORE_ESSENTIAL	GACAATCGGGGGGCATCCTG
RPS14_GAGGCCCGGGCGCGACAATC	RPS14	CORE_ESSENTIAL	GAGGCCCGGGCGCGACAATC
RPS14_GCCCGGGCGCGACAATCGGG	RPS14	CORE_ESSENTIAL	GCCCGGGCGCGACAATCGGG
RPS14_GGAGGCCCGGGCGCGACAAT	RPS14	CORE_ESSENTIAL	GGAGGCCCGGGCGCGACAAT
RPS14_GGCCCGGGCGCGACAATCGG	RPS14	CORE_ESSENTIAL	GGCCCGGGCGCGACAATCGG
RPS15_AGATGGTGAGTGTTGCGATT	RPS15	CORE_ESSENTIAL	AGATGGTGAGTGTTGCGATT
RPS15_CGCAACACTCACCATCTTGC	RPS15	CORE_ESSENTIAL	CGCAACACTCACCATCTTGC
RPS15_CTTCTGAGGATCCGGCAAGA	RPS15	CORE_ESSENTIAL	CTTCTGAGGATCCGGCAAGA
RPS15_GAGGTTGGATGGAGCCGGAT	RPS15	CORE_ESSENTIAL	GAGGTTGGATGGAGCCGGAT
RPS15_TGGATGGAGCCGGATAGGCC	RPS15	CORE_ESSENTIAL	TGGATGGAGCCGGATAGGCC
RPS15A_AGATTGCAGGATGGCGCCGA	RPS15A	CORE_ESSENTIAL	AGATTGCAGGATGGCGCCGA
RPS15A_AGGATGGCGCCGATGGCAGA	RPS15A	CORE_ESSENTIAL	AGGATGGCGCCGATGGCAGA
RPS15A_CAATTTCATCCGTCTGCCAT	RPS15A	CORE_ESSENTIAL	CAATTTCATCCGTCTGCCAT
RPS15A_CCGAACCTTAGATTGCAGGA	RPS15A	CORE_ESSENTIAL	CCGAACCTTAGATTGCAGGA
RPS15A_CGATGGCAGACGGATGAAAT	RPS15A	CORE_ESSENTIAL	CGATGGCAGACGGATGAAAT
RPS17_AGCCAAAACACCTACCATGT	RPS17	CORE_ESSENTIAL	AGCCAAAACACCTACCATGT
RPS17_CAAGGACCCGCCAACATGGT	RPS17	CORE_ESSENTIAL	CAAGGACCCGCCAACATGGT
RPS17_CAGATGGGGGACGATTGTGG	RPS17	CORE_ESSENTIAL	CAGATGGGGGACGATTGTGG
RPS17_CTGCAGATGGGGGACGATTG	RPS17	CORE_ESSENTIAL	CTGCAGATGGGGGACGATTG
RPS17_GGGACGATTGTGGAGGATGG	RPS17	CORE_ESSENTIAL	GGGACGATTGTGGAGGATGG
RPS18_CACGGATTCCAGTCTTACCA	RPS18	CORE_ESSENTIAL	CACGGATTCCAGTCTTACCA
RPS18_GAATCCGTGCCGTGATCCAG	RPS18	CORE_ESSENTIAL	GAATCCGTGCCGTGATCCAG
RPS18_GATGCCGCTGGATCACGGCA	RPS18	CORE_ESSENTIAL	GATGCCGCTGGATCACGGCA
RPS18_GCTGCGATGCCGCTGGATCA	RPS18	CORE_ESSENTIAL	GCTGCGATGCCGCTGGATCA
RPS18_TGCTGCAGCCATGGTAAGAC	RPS18	CORE_ESSENTIAL	TGCTGCAGCCATGGTAAGAC
RPS19_CGGAGCCCCCGCTTACCGTG	RPS19	CORE_ESSENTIAL	CGGAGCCCCCGCTTACCGTG
RPS19_CGGAGGCCGCACGGTAAGCG	RPS19	CORE_ESSENTIAL	CGGAGGCCGCACGGTAAGCG
RPS19_CTGGCAGCGCGGAGGCCGCA	RPS19	CORE_ESSENTIAL	CTGGCAGCGCGGAGGCCGCA
RPS19_GCGGAGGCCGCACGGTAAGC	RPS19	CORE_ESSENTIAL	GCGGAGGCCGCACGGTAAGC
RPS19_GGAGGCCGCACGGTAAGCGG	RPS19	CORE_ESSENTIAL	GGAGGCCGCACGGTAAGCGG
RPS20_AGAGCGAACAGCGGTGAGTC	RPS20	CORE_ESSENTIAL	AGAGCGAACAGCGGTGAGTC
RPS20_CGCGTCTTCCTCAAAAAGAA	RPS20	CORE_ESSENTIAL	CGCGTCTTCCTCAAAAAGAA
RPS20_GAGTCAGGAGCAGGAGCGTG	RPS20	CORE_ESSENTIAL	GAGTCAGGAGCAGGAGCGTG
RPS20_TCCTCGGCGAGAGCGAACAG	RPS20	CORE_ESSENTIAL	TCCTCGGCGAGAGCGAACAG
RPS20_TTGAGGAAGACGCGGTCGTA	RPS20	CORE_ESSENTIAL	TTGAGGAAGACGCGGTCGTA
RPS24_ATACGCGGCAGATGACTGCA	RPS24	CORE_ESSENTIAL	ATACGCGGCAGATGACTGCA
RPS24_CAGATGACTGCACGGGCCCA	RPS24	CORE_ESSENTIAL	CAGATGACTGCACGGGCCCA
RPS24_CCATCATGGTGAGTCTCCCT	RPS24	CORE_ESSENTIAL	CCATCATGGTGAGTCTCCCT
RPS24_CTGAAGATAGATCGCCATCA	RPS24	CORE_ESSENTIAL	CTGAAGATAGATCGCCATCA
RPS24_TACGCGGCAGATGACTGCAC	RPS24	CORE_ESSENTIAL	TACGCGGCAGATGACTGCAC
RPS27A_AGGTCAGGGATCACAAGAGA	RPS27A	CORE_ESSENTIAL	AGGTCAGGGATCACAAGAGA
RPS27A_ATCACAAGAGAAGGCACCAT	RPS27A	CORE_ESSENTIAL	ATCACAAGAGAAGGCACCAT
RPS27A_GCTCTCGGGTTAGCACCCTA	RPS27A	CORE_ESSENTIAL	GCTCTCGGGTTAGCACCCTA
RPS27A_GGAAGAGACAGGTTAGGTCA	RPS27A	CORE_ESSENTIAL	GGAAGAGACAGGTTAGGTCA
RPS27A_TCACAAGAGAAGGCACCATA	RPS27A	CORE_ESSENTIAL	TCACAAGAGAAGGCACCATA
RPS3_AAGAGGAAGGTGAGCCTCTG	RPS3	CORE_ESSENTIAL	AAGAGGAAGGTGAGCCTCTG
RPS3_AGAAGAGGAAGGTGAGCCTC	RPS3	CORE_ESSENTIAL	AGAAGAGGAAGGTGAGCCTC
RPS3_CAGTGCAAATATCCAAGAAG	RPS3	CORE_ESSENTIAL	CAGTGCAAATATCCAAGAAG
RPS3_GAAGAGGAAGGTGAGCCTCT	RPS3	CORE_ESSENTIAL	GAAGAGGAAGGTGAGCCTCT
RPS3_GCAAATATCCAAGAAGAGGA	RPS3	CORE_ESSENTIAL	GCAAATATCCAAGAAGAGGA
RPS3A_AACAAGCGCCTTACGAAAGG	RPS3A	CORE_ESSENTIAL	AACAAGCGCCTTACGAAAGG
RPS3A_AAGAACAAGCGCCTTACGAA	RPS3A	CORE_ESSENTIAL	AAGAACAAGCGCCTTACGAA
RPS3A_CTCTCTGACCAGCACCATGG	RPS3A	CORE_ESSENTIAL	CTCTCTGACCAGCACCATGG
RPS3A_CTGACCAGCACCATGGCGGT	RPS3A	CORE_ESSENTIAL	CTGACCAGCACCATGGCGGT
RPS3A_CTTACGAAAGGCGGCAAAAA	RPS3A	CORE_ESSENTIAL	CTTACGAAAGGCGGCAAAAA
RPS5_GACGCTCAGGCTGTGTTCTC	RPS5	CORE_ESSENTIAL	GACGCTCAGGCTGTGTTCTC
RPS5_GCCTCTTCCTGTCTGTACCA	RPS5	CORE_ESSENTIAL	GCCTCTTCCTGTCTGTACCA
RPS5_GTCTGTACCAGGGCGGCGCG	RPS5	CORE_ESSENTIAL	GTCTGTACCAGGGCGGCGCG
RPS5_GTTCTCAGGTGAGACCGCCG	RPS5	CORE_ESSENTIAL	GTTCTCAGGTGAGACCGCCG
RPS5_TCTTCCTGTCTGTACCAGGG	RPS5	CORE_ESSENTIAL	TCTTCCTGTCTGTACCAGGG
RPS6_AAGATGAAGGTAGGTGATGG	RPS6	CORE_ESSENTIAL	AAGATGAAGGTAGGTGATGG
RPS6_AGCTGCTTCAAGATGAAGGT	RPS6	CORE_ESSENTIAL	AGCTGCTTCAAGATGAAGGT
RPS6_ATGGTGGCGAGTGTTAGACT	RPS6	CORE_ESSENTIAL	ATGGTGGCGAGTGTTAGACT
RPS6_GATGGTGGCGAGTGTTAGAC	RPS6	CORE_ESSENTIAL	GATGGTGGCGAGTGTTAGAC
RPS6_TTCAAGATGAAGGTAGGTGA	RPS6	CORE_ESSENTIAL	TTCAAGATGAAGGTAGGTGA
RPS7_AAGCCGGCGCTCGGCAAGGT	RPS7	CORE_ESSENTIAL	AAGCCGGCGCTCGGCAAGGT
RPS7_ATTTGGGTCTCTTCCTAAGC	RPS7	CORE_ESSENTIAL	ATTTGGGTCTCTTCCTAAGC
RPS7_CAACCTACCTTGCCGAGCGC	RPS7	CORE_ESSENTIAL	CAACCTACCTTGCCGAGCGC
RPS7_CGGCGCTCGGCAAGGTAGGT	RPS7	CORE_ESSENTIAL	CGGCGCTCGGCAAGGTAGGT
RPS7_TCCTAAGCCGGCGCTCGGCA	RPS7	CORE_ESSENTIAL	TCCTAAGCCGGCGCTCGGCA
RPS8_ACTCACCCATCGCTCGGCGC	RPS8	CORE_ESSENTIAL	ACTCACCCATCGCTCGGCGC
RPS8_AGCGACACTCACCCATCGCT	RPS8	CORE_ESSENTIAL	AGCGACACTCACCCATCGCT
RPS8_GTGAGTGTCGCTCTGCATTG	RPS8	CORE_ESSENTIAL	GTGAGTGTCGCTCTGCATTG
RPS8_TCCAGCCAGCGCCGAGCGAT	RPS8	CORE_ESSENTIAL	TCCAGCCAGCGCCGAGCGAT
RPS8_TTCCAGCCAGCGCCGAGCGA	RPS8	CORE_ESSENTIAL	TTCCAGCCAGCGCCGAGCGA
RPS9_ACGGACTAGATAGAGTACAT	RPS9	CORE_ESSENTIAL	ACGGACTAGATAGAGTACAT
RPS9_GAAGTGGTTCGGCTTCCGGG	RPS9	CORE_ESSENTIAL	GAAGTGGTTCGGCTTCCGGG
RPS9_GGAGAGAAGTGTGAGCGTAA	RPS9	CORE_ESSENTIAL	GGAGAGAAGTGTGAGCGTAA
RPS9_GTGAGCGTAAGGGATCCAAA	RPS9	CORE_ESSENTIAL	GTGAGCGTAAGGGATCCAAA
RPS9_TCCGGGAGGCGGTTAGCACG	RPS9	CORE_ESSENTIAL	TCCGGGAGGCGGTTAGCACG
RPSA_AAGGCGCCAGGGACGCTACA	RPSA	CORE_ESSENTIAL	AAGGCGCCAGGGACGCTACA
RPSA_GGTCCATACGGCGTTGTTCT	RPSA	CORE_ESSENTIAL	GGTCCATACGGCGTTGTTCT
RPSA_TCACCCAGAACAACGCCGTA	RPSA	CORE_ESSENTIAL	TCACCCAGAACAACGCCGTA
RPSA_TCTAGCCCTGGAAGGCGCCA	RPSA	CORE_ESSENTIAL	TCTAGCCCTGGAAGGCGCCA
RPSA_TGAGTTCCGTGTAGCGTCCC	RPSA	CORE_ESSENTIAL	TGAGTTCCGTGTAGCGTCCC
RRM1_AGGTTCCAGGCGCTGCTCAG	RRM1	CORE_ESSENTIAL	AGGTTCCAGGCGCTGCTCAG
RRM1_GCTCTGAAGAAAGTGCTGTC	RRM1	CORE_ESSENTIAL	GCTCTGAAGAAAGTGCTGTC
RRM1_TAGGTTCCAGGCGCTGCTCA	RRM1	CORE_ESSENTIAL	TAGGTTCCAGGCGCTGCTCA
RRM1_TCTTTCCCCTGAGCAGCGCC	RRM1	CORE_ESSENTIAL	TCTTTCCCCTGAGCAGCGCC
RRM1_TTAGGTTCCAGGCGCTGCTC	RRM1	CORE_ESSENTIAL	TTAGGTTCCAGGCGCTGCTC
RUVBL1_AGCAGCTAGGACAGTGCGCC	RUVBL1	CORE_ESSENTIAL	AGCAGCTAGGACAGTGCGCC
RUVBL1_AGCGTGGAAAACCAGCAGCT	RUVBL1	CORE_ESSENTIAL	AGCGTGGAAAACCAGCAGCT
RUVBL1_CGCATGGTAACTCAGGCGCC	RUVBL1	CORE_ESSENTIAL	CGCATGGTAACTCAGGCGCC
RUVBL1_GCCGGGAGCTAAAACCAGCG	RUVBL1	CORE_ESSENTIAL	GCCGGGAGCTAAAACCAGCG
RUVBL1_GGGCGCACTGTCCTAGCTGC	RUVBL1	CORE_ESSENTIAL	GGGCGCACTGTCCTAGCTGC
RUVBL2_ATGGCAACCGTTGTAAGTGT	RUVBL2	CORE_ESSENTIAL	ATGGCAACCGTTGTAAGTGT
RUVBL2_CATGGCAACCGTTGTAAGTG	RUVBL2	CORE_ESSENTIAL	CATGGCAACCGTTGTAAGTG
RUVBL2_CCATGCACCCACACTTACAA	RUVBL2	CORE_ESSENTIAL	CCATGCACCCACACTTACAA
RUVBL2_CCGTTGTAAGTGTGGGTGCA	RUVBL2	CORE_ESSENTIAL	CCGTTGTAAGTGTGGGTGCA
RUVBL2_TTGTAAGTGTGGGTGCATGG	RUVBL2	CORE_ESSENTIAL	TTGTAAGTGTGGGTGCATGG
SF3A1_CGAGCGGGGAGGCTGTCTTG	SF3A1	CORE_ESSENTIAL	CGAGCGGGGAGGCTGTCTTG
SF3A1_CTCAAGACAGCCTCCCCGCT	SF3A1	CORE_ESSENTIAL	CTCAAGACAGCCTCCCCGCT
SF3A1_CTCGTCGTACTGACCGAGCG	SF3A1	CORE_ESSENTIAL	CTCGTCGTACTGACCGAGCG
SF3A1_GGCACCGCTCACCGACACCG	SF3A1	CORE_ESSENTIAL	GGCACCGCTCACCGACACCG
SF3A1_GTCGTACTGACCGAGCGGGG	SF3A1	CORE_ESSENTIAL	GTCGTACTGACCGAGCGGGG
SF3A2_AGGAGGAGATAACGCGGCCT	SF3A2	CORE_ESSENTIAL	AGGAGGAGATAACGCGGCCT
SF3A2_GAAACGAGGAGGAGATAACG	SF3A2	CORE_ESSENTIAL	GAAACGAGGAGGAGATAACG
SF3A2_GTCGTGGAGGTGGCGAAACG	SF3A2	CORE_ESSENTIAL	GTCGTGGAGGTGGCGAAACG
SF3A2_GTGGAGGTGGCGAAACGAGG	SF3A2	CORE_ESSENTIAL	GTGGAGGTGGCGAAACGAGG
SF3A2_TGGGCTCTGGTGAGGAGTAG	SF3A2	CORE_ESSENTIAL	TGGGCTCTGGTGAGGAGTAG
SF3B1_AAGATCGCCAAGACTCACGA	SF3B1	CORE_ESSENTIAL	AAGATCGCCAAGACTCACGA
SF3B1_ACGAAGAAAACACGTAAGCA	SF3B1	CORE_ESSENTIAL	ACGAAGAAAACACGTAAGCA
SF3B1_CCAAGACTCACGAAGGTAAG	SF3B1	CORE_ESSENTIAL	CCAAGACTCACGAAGGTAAG
SF3B1_CCGCTTACCTTCGTGAGTCT	SF3B1	CORE_ESSENTIAL	CCGCTTACCTTCGTGAGTCT
SF3B1_GTGTGTTCGAGTGGACAAAA	SF3B1	CORE_ESSENTIAL	GTGTGTTCGAGTGGACAAAA
SF3B2_AATTCTGCTTTGGGAGGCTC	SF3B2	CORE_ESSENTIAL	AATTCTGCTTTGGGAGGCTC
SF3B2_AGCTGCAATTCTGCTTTGGG	SF3B2	CORE_ESSENTIAL	AGCTGCAATTCTGCTTTGGG
SF3B2_CGGCAGCTGCAATTCTGCTT	SF3B2	CORE_ESSENTIAL	CGGCAGCTGCAATTCTGCTT
SF3B2_GGCAGCTGCAATTCTGCTTT	SF3B2	CORE_ESSENTIAL	GGCAGCTGCAATTCTGCTTT
SF3B2_TCCTGCGGCTAAGATGGCGA	SF3B2	CORE_ESSENTIAL	TCCTGCGGCTAAGATGGCGA
SF3B3_AATGGCGGACGCCAGTATGT	SF3B3	CORE_ESSENTIAL	AATGGCGGACGCCAGTATGT
SF3B3_CACCACCAACTCCAACATAC	SF3B3	CORE_ESSENTIAL	CACCACCAACTCCAACATAC
SF3B3_CAGTATGTTGGAGTTGGTGG	SF3B3	CORE_ESSENTIAL	CAGTATGTTGGAGTTGGTGG
SF3B3_CGCCAGTATGTTGGAGTTGG	SF3B3	CORE_ESSENTIAL	CGCCAGTATGTTGGAGTTGG
SF3B3_GGACGCCAGTATGTTGGAGT	SF3B3	CORE_ESSENTIAL	GGACGCCAGTATGTTGGAGT
SF3B4_CCAGTTACCCTGATTCCGCT	SF3B4	CORE_ESSENTIAL	CCAGTTACCCTGATTCCGCT
SF3B4_CCCTGATTCCGCTCGGAGAT	SF3B4	CORE_ESSENTIAL	CCCTGATTCCGCTCGGAGAT
SF3B4_CCGATCTCCGAGCGGAATCA	SF3B4	CORE_ESSENTIAL	CCGATCTCCGAGCGGAATCA
SF3B4_CGGCGGGATCTCTTTCGCCA	SF3B4	CORE_ESSENTIAL	CGGCGGGATCTCTTTCGCCA
SF3B4_GCCGATCTCCGAGCGGAATC	SF3B4	CORE_ESSENTIAL	GCCGATCTCCGAGCGGAATC
SF3B5_CCCCTTCGCTCTCAGGTCAG	SF3B5	CORE_ESSENTIAL	CCCCTTCGCTCTCAGGTCAG
SF3B5_CCTCTGACCTGAGAGCGAAG	SF3B5	CORE_ESSENTIAL	CCTCTGACCTGAGAGCGAAG
SF3B5_GCTCTCAGGTCAGAGGACGC	SF3B5	CORE_ESSENTIAL	GCTCTCAGGTCAGAGGACGC
SF3B5_GTCCTCTGACCTGAGAGCGA	SF3B5	CORE_ESSENTIAL	GTCCTCTGACCTGAGAGCGA
SF3B5_TCCTCTGACCTGAGAGCGAA	SF3B5	CORE_ESSENTIAL	TCCTCTGACCTGAGAGCGAA
SFPQ_AAGAAGACGCTCAGGAAACG	SFPQ	CORE_ESSENTIAL	AAGAAGACGCTCAGGAAACG
SFPQ_AAGACGCTCAGGAAACGTGG	SFPQ	CORE_ESSENTIAL	AAGACGCTCAGGAAACGTGG
SFPQ_ACATGTCTGTGGTCAAGGGG	SFPQ	CORE_ESSENTIAL	ACATGTCTGTGGTCAAGGGG
SFPQ_CAAAAGCGAAGAAGACGCTC	SFPQ	CORE_ESSENTIAL	CAAAAGCGAAGAAGACGCTC
SFPQ_CTTGACCACAGACATGTCTC	SFPQ	CORE_ESSENTIAL	CTTGACCACAGACATGTCTC
SHFM1_CGTTTCCTTGAGGAAGAGTG	SHFM1	CORE_ESSENTIAL	CGTTTCCTTGAGGAAGAGTG
SHFM1_CTGCTTATCTGGGAGGTGTT	SHFM1	CORE_ESSENTIAL	CTGCTTATCTGGGAGGTGTT
SHFM1_GTTTCCTTGAGGAAGAGTGA	SHFM1	CORE_ESSENTIAL	GTTTCCTTGAGGAAGAGTGA
SHFM1_TATCTGGGAGGTGTTGGGCG	SHFM1	CORE_ESSENTIAL	TATCTGGGAGGTGTTGGGCG
SHFM1_TCTGCTTATCTGGGAGGTGT	SHFM1	CORE_ESSENTIAL	TCTGCTTATCTGGGAGGTGT
SMC3_AGGGGAGCGAGCGGCGCTTT	SMC3	CORE_ESSENTIAL	AGGGGAGCGAGCGGCGCTTT
SMC3_CTTTGGGGGAGGGGTCGCGT	SMC3	CORE_ESSENTIAL	CTTTGGGGGAGGGGTCGCGT
SMC3_GCGAGCGGCGCTTTGGGGGA	SMC3	CORE_ESSENTIAL	GCGAGCGGCGCTTTGGGGGA
SMC3_GGGAGCGAGCGGCGCTTTGG	SMC3	CORE_ESSENTIAL	GGGAGCGAGCGGCGCTTTGG
SMC3_GGGGAGCGAGCGGCGCTTTG	SMC3	CORE_ESSENTIAL	GGGGAGCGAGCGGCGCTTTG
SNRNP200_CTGCGGCCGTTTGCAGCTTG	SNRNP200	CORE_ESSENTIAL	CTGCGGCCGTTTGCAGCTTG
SNRNP200_GCGGCGGGAGCAGAGATCTG	SNRNP200	CORE_ESSENTIAL	GCGGCGGGAGCAGAGATCTG
SNRNP200_GGCCGTTTGCAGCTTGCGGT	SNRNP200	CORE_ESSENTIAL	GGCCGTTTGCAGCTTGCGGT
SNRNP200_GTTTGCAGCTTGCGGTAGGG	SNRNP200	CORE_ESSENTIAL	GTTTGCAGCTTGCGGTAGGG
SNRNP200_TCCCTACCGCAAGCTGCAAA	SNRNP200	CORE_ESSENTIAL	TCCCTACCGCAAGCTGCAAA
SNRNP27_ACTCACCCCTCCGTGGAGAG	SNRNP27	CORE_ESSENTIAL	ACTCACCCCTCCGTGGAGAG
SNRNP27_CATATCCTCCGAATTGCTAC	SNRNP27	CORE_ESSENTIAL	CATATCCTCCGAATTGCTAC
SNRNP27_CGCAGCCGCTCTCCACGGAG	SNRNP27	CORE_ESSENTIAL	CGCAGCCGCTCTCCACGGAG
SNRNP27_CTACAGGACTCACCCCTCCG	SNRNP27	CORE_ESSENTIAL	CTACAGGACTCACCCCTCCG
SNRNP27_TCGCAGCCGCTCTCCACGGA	SNRNP27	CORE_ESSENTIAL	TCGCAGCCGCTCTCCACGGA
SNRPD1_CTGTCGGACCCAGAGGGTGA	SNRPD1	CORE_ESSENTIAL	CTGTCGGACCCAGAGGGTGA
SNRPD1_CTGTGTGCTGTCGGACCCAG	SNRPD1	CORE_ESSENTIAL	CTGTGTGCTGTCGGACCCAG
SNRPD1_TACTGCAGTCGGTCAGTGTT	SNRPD1	CORE_ESSENTIAL	TACTGCAGTCGGTCAGTGTT
SNRPD1_TGAAGGATTCTGTGTGCTGT	SNRPD1	CORE_ESSENTIAL	TGAAGGATTCTGTGTGCTGT
SNRPD1_TGTGTGCTGTCGGACCCAGA	SNRPD1	CORE_ESSENTIAL	TGTGTGCTGTCGGACCCAGA
SNRPD2_AGCGTAGTGACCATCATGTG	SNRPD2	CORE_ESSENTIAL	AGCGTAGTGACCATCATGTG
SNRPD2_AGTGACCATCATGTGAGGCC	SNRPD2	CORE_ESSENTIAL	AGTGACCATCATGTGAGGCC
SNRPD2_CCCGCCGCCTAAGCCTAGCC	SNRPD2	CORE_ESSENTIAL	CCCGCCGCCTAAGCCTAGCC
SNRPD2_CCTAGCCCGGCCTCACATGA	SNRPD2	CORE_ESSENTIAL	CCTAGCCCGGCCTCACATGA
SNRPD2_TAGTGACCATCATGTGAGGC	SNRPD2	CORE_ESSENTIAL	TAGTGACCATCATGTGAGGC
SRCAP_AACCGCCGCTGCCGCTCCCG	SRCAP	CORE_ESSENTIAL	AACCGCCGCTGCCGCTCCCG
SRCAP_AGCGGCAGCGGCGGTTCGCT	SRCAP	CORE_ESSENTIAL	AGCGGCAGCGGCGGTTCGCT
SRCAP_CTCCCGAGGCCTCACCAAAA	SRCAP	CORE_ESSENTIAL	CTCCCGAGGCCTCACCAAAA
SRCAP_GGCCTCGGGAGCGGCAGCGG	SRCAP	CORE_ESSENTIAL	GGCCTCGGGAGCGGCAGCGG
SRCAP_TGAGGCCTCGGGAGCGGCAG	SRCAP	CORE_ESSENTIAL	TGAGGCCTCGGGAGCGGCAG
SRFBP1_CAGAGTTCCCGGCTGAGCCA	SRFBP1	CORE_ESSENTIAL	CAGAGTTCCCGGCTGAGCCA
SRFBP1_GGCTGAGCCATGGTAGATGA	SRFBP1	CORE_ESSENTIAL	GGCTGAGCCATGGTAGATGA
SRFBP1_GGTTCACGTGCAGGCAGCGG	SRFBP1	CORE_ESSENTIAL	GGTTCACGTGCAGGCAGCGG
SRFBP1_TCATCTACCATGGCTCAGCC	SRFBP1	CORE_ESSENTIAL	TCATCTACCATGGCTCAGCC
SRFBP1_TTCATCTACCATGGCTCAGC	SRFBP1	CORE_ESSENTIAL	TTCATCTACCATGGCTCAGC
SRSF1_AAAAGCGCGGACTCGAGAAC	SRSF1	CORE_ESSENTIAL	AAAAGCGCGGACTCGAGAAC
SRSF1_CATGGCGGTGACGAAAAGCG	SRSF1	CORE_ESSENTIAL	CATGGCGGTGACGAAAAGCG
SRSF1_GGCTCGCTCTGCCGTGCGCT	SRSF1	CORE_ESSENTIAL	GGCTCGCTCTGCCGTGCGCT
SRSF1_TGCCGTGCGCTAGGCTTGGT	SRSF1	CORE_ESSENTIAL	TGCCGTGCGCTAGGCTTGGT
SRSF1_TTCCCACCAAGCCTAGCGCA	SRSF1	CORE_ESSENTIAL	TTCCCACCAAGCCTAGCGCA
SRSF3_AGAGTTGGTTGGTGTTGGGC	SRSF3	CORE_ESSENTIAL	AGAGTTGGTTGGTGTTGGGC
SRSF3_AGGAAAGCGGGAAGACTCAT	SRSF3	CORE_ESSENTIAL	AGGAAAGCGGGAAGACTCAT
SRSF3_CGCCGGGTGAGTGAGAGAGT	SRSF3	CORE_ESSENTIAL	CGCCGGGTGAGTGAGAGAGT
SRSF3_GGGTGAGTGAGAGAGTTGGT	SRSF3	CORE_ESSENTIAL	GGGTGAGTGAGAGAGTTGGT
SRSF3_GGTGTTGGGCCGGAGGAAAG	SRSF3	CORE_ESSENTIAL	GGTGTTGGGCCGGAGGAAAG
SUPT5H_ACAGCAGCTGGTACCGAAGG	SUPT5H	CORE_ESSENTIAL	ACAGCAGCTGGTACCGAAGG
SUPT5H_CGAACAGCAGCTGGTACCGA	SUPT5H	CORE_ESSENTIAL	CGAACAGCAGCTGGTACCGA
SUPT5H_GCAGCTGGTACCGAAGGCGG	SUPT5H	CORE_ESSENTIAL	GCAGCTGGTACCGAAGGCGG
SUPT5H_GCTGGTACCGAAGGCGGAGG	SUPT5H	CORE_ESSENTIAL	GCTGGTACCGAAGGCGGAGG
SUPT5H_TCGGGCTCCACCTCCGCCTT	SUPT5H	CORE_ESSENTIAL	TCGGGCTCCACCTCCGCCTT
SUPT6H_CGGCGGAGGGGCCGTGCGGT	SUPT6H	CORE_ESSENTIAL	CGGCGGAGGGGCCGTGCGGT
SUPT6H_GAGACTGGGAAAAGATAGTA	SUPT6H	CORE_ESSENTIAL	GAGACTGGGAAAAGATAGTA
SUPT6H_GATAGTACGGACCCACCGCA	SUPT6H	CORE_ESSENTIAL	GATAGTACGGACCCACCGCA
SUPT6H_GGAGTCGTCGAACCGAGACT	SUPT6H	CORE_ESSENTIAL	GGAGTCGTCGAACCGAGACT
SUPT6H_GTGGCGGCGGAGGGGCCGTG	SUPT6H	CORE_ESSENTIAL	GTGGCGGCGGAGGGGCCGTG
SUPV3L1_CCACAATAGGGCACGGGAGA	SUPV3L1	CORE_ESSENTIAL	CCACAATAGGGCACGGGAGA
SUPV3L1_CCGAGCCCACAATAGGGCAC	SUPV3L1	CORE_ESSENTIAL	CCGAGCCCACAATAGGGCAC
SUPV3L1_CGGGAGCCGAGCCCACAATA	SUPV3L1	CORE_ESSENTIAL	CGGGAGCCGAGCCCACAATA
SUPV3L1_GCCGAGCCCACAATAGGGCA	SUPV3L1	CORE_ESSENTIAL	GCCGAGCCCACAATAGGGCA
SUPV3L1_GGCACGGGAGAAGGACATCG	SUPV3L1	CORE_ESSENTIAL	GGCACGGGAGAAGGACATCG
TFIP11_AATTTGGTACGCTGGACCCT	TFIP11	CORE_ESSENTIAL	AATTTGGTACGCTGGACCCT
TFIP11_AGGAGCGGCGTCTTCTCGCG	TFIP11	CORE_ESSENTIAL	AGGAGCGGCGTCTTCTCGCG
TFIP11_GCGGATGGTGAAGCTGAATT	TFIP11	CORE_ESSENTIAL	GCGGATGGTGAAGCTGAATT
TFIP11_GCGGCGTCTTCTCGCGCGGA	TFIP11	CORE_ESSENTIAL	GCGGCGTCTTCTCGCGCGGA
TFIP11_TGAAGCTGAATTTGGTACGC	TFIP11	CORE_ESSENTIAL	TGAAGCTGAATTTGGTACGC
TIMM10_ATAGTATTTGTCAGAAGTTG	TIMM10	CORE_ESSENTIAL	ATAGTATTTGTCAGAAGTTG
TIMM10_GGGACGGATCACAATGCCCA	TIMM10	CORE_ESSENTIAL	GGGACGGATCACAATGCCCA
TIMM10_GTCAGAAGTTGGGGTCTCCG	TIMM10	CORE_ESSENTIAL	GTCAGAAGTTGGGGTCTCCG
TIMM10_TCAGAAGTTGGGGTCTCCGT	TIMM10	CORE_ESSENTIAL	TCAGAAGTTGGGGTCTCCGT
TIMM10_TTATAGTATTTGTCAGAAGT	TIMM10	CORE_ESSENTIAL	TTATAGTATTTGTCAGAAGT
TSTA3_ACCCGGCCGGAAGCCGCTGT	TSTA3	CORE_ESSENTIAL	ACCCGGCCGGAAGCCGCTGT
TSTA3_CACCGCCGGCTCCCCGACAG	TSTA3	CORE_ESSENTIAL	CACCGCCGGCTCCCCGACAG
TSTA3_CCGGCCGGAAGCCGCTGTCG	TSTA3	CORE_ESSENTIAL	CCGGCCGGAAGCCGCTGTCG
TSTA3_CCTGCGTCCAGCCCCACCGC	TSTA3	CORE_ESSENTIAL	CCTGCGTCCAGCCCCACCGC
TSTA3_GGACGCAGGTGAGGTGGCAC	TSTA3	CORE_ESSENTIAL	GGACGCAGGTGAGGTGGCAC
TUBA1B_AGGCGACAGGAGCAGACACC	TUBA1B	CORE_ESSENTIAL	AGGCGACAGGAGCAGACACC
TUBA1B_CAGGAGCAGACACCGGGTCC	TUBA1B	CORE_ESSENTIAL	CAGGAGCAGACACCGGGTCC
TUBA1B_CCTCGACTCTTAGCTTGTCG	TUBA1B	CORE_ESSENTIAL	CCTCGACTCTTAGCTTGTCG
TUBA1B_GACTCTTAGCTTGTCGGGGA	TUBA1B	CORE_ESSENTIAL	GACTCTTAGCTTGTCGGGGA
TUBA1B_GCTTGTCGGGGACGGTAACC	TUBA1B	CORE_ESSENTIAL	GCTTGTCGGGGACGGTAACC
TUBGCP2_ATCACGCCCGCGCCCGCGTT	TUBGCP2	CORE_ESSENTIAL	ATCACGCCCGCGCCCGCGTT
TUBGCP2_CGGTGAGTCCTGGCCGAACG	TUBGCP2	CORE_ESSENTIAL	CGGTGAGTCCTGGCCGAACG
TUBGCP2_GCCAGGACTCACCGCAGTCC	TUBGCP2	CORE_ESSENTIAL	GCCAGGACTCACCGCAGTCC
TUBGCP2_GGGCTGTGGCTCCGGGACTG	TUBGCP2	CORE_ESSENTIAL	GGGCTGTGGCTCCGGGACTG
TUBGCP2_GGTGAGTCCTGGCCGAACGC	TUBGCP2	CORE_ESSENTIAL	GGTGAGTCCTGGCCGAACGC
U2AF1_AGCAGTGTCGACGGCAGCGG	U2AF1	CORE_ESSENTIAL	AGCAGTGTCGACGGCAGCGG
U2AF1_AGTGTCGACGGCAGCGGCGG	U2AF1	CORE_ESSENTIAL	AGTGTCGACGGCAGCGGCGG
U2AF1_CGGCAGCGGCGGCGGCGGGT	U2AF1	CORE_ESSENTIAL	CGGCAGCGGCGGCGGCGGGT
U2AF1_GGCAGCAGTGTCGACGGCAG	U2AF1	CORE_ESSENTIAL	GGCAGCAGTGTCGACGGCAG
U2AF1_GGCGTCGGCAGCAGTGTCGA	U2AF1	CORE_ESSENTIAL	GGCGTCGGCAGCAGTGTCGA
U2AF2_AAGCTGCACAGGGCCCTACG	U2AF2	CORE_ESSENTIAL	AAGCTGCACAGGGCCCTACG
U2AF2_ACGCGGCCGCCTCAGCATGT	U2AF2	CORE_ESSENTIAL	ACGCGGCCGCCTCAGCATGT
U2AF2_CATGCTGAGGCGGCCGCGTA	U2AF2	CORE_ESSENTIAL	CATGCTGAGGCGGCCGCGTA
U2AF2_CGAAGTCCGACATGCTGAGG	U2AF2	CORE_ESSENTIAL	CGAAGTCCGACATGCTGAGG
U2AF2_CGTCGAAGTCCGACATGCTG	U2AF2	CORE_ESSENTIAL	CGTCGAAGTCCGACATGCTG
USP39_AAGCGAGAGTCTGAGTCGCG	USP39	CORE_ESSENTIAL	AAGCGAGAGTCTGAGTCGCG
USP39_AGATGTCCGGCCGGTCTAAG	USP39	CORE_ESSENTIAL	AGATGTCCGGCCGGTCTAAG
USP39_CGGTCTAAGCGGGAGTCTCG	USP39	CORE_ESSENTIAL	CGGTCTAAGCGGGAGTCTCG
USP39_GAGTCTCGCGGTTCCACTCG	USP39	CORE_ESSENTIAL	GAGTCTCGCGGTTCCACTCG
USP39_GATGTCCGGCCGGTCTAAGC	USP39	CORE_ESSENTIAL	GATGTCCGGCCGGTCTAAGC
VCP_ACGCTGGCTCCTGATCCGCG	VCP	CORE_ESSENTIAL	ACGCTGGCTCCTGATCCGCG
VCP_CCACTGCCACTGCCACCTCG	VCP	CORE_ESSENTIAL	CCACTGCCACTGCCACCTCG
VCP_CCTGATCCGCGAGGTGGCAG	VCP	CORE_ESSENTIAL	CCTGATCCGCGAGGTGGCAG
VCP_CTGGCTCCTGATCCGCGAGG	VCP	CORE_ESSENTIAL	CTGGCTCCTGATCCGCGAGG
VCP_GGCAGCGACGACTCAAACGA	VCP	CORE_ESSENTIAL	GGCAGCGACGACTCAAACGA
WDR12_CAACCTCGTGCTTTCTGCAG	WDR12	CORE_ESSENTIAL	CAACCTCGTGCTTTCTGCAG
WDR12_CTTTCTGCAGAGGAGACCGG	WDR12	CORE_ESSENTIAL	CTTTCTGCAGAGGAGACCGG
WDR12_GAGGAACTGCAGTCTAAGCC	WDR12	CORE_ESSENTIAL	GAGGAACTGCAGTCTAAGCC
WDR12_GGACTCTGCCTTCTGCCCTC	WDR12	CORE_ESSENTIAL	GGACTCTGCCTTCTGCCCTC
WDR12_TTTCTGCAGAGGAGACCGGA	WDR12	CORE_ESSENTIAL	TTTCTGCAGAGGAGACCGGA
WDR61_CAACTCACCACTGCACTGCC	WDR61	CORE_ESSENTIAL	CAACTCACCACTGCACTGCC
WDR61_CCGGCTTCCGACGTGCAGCC	WDR61	CORE_ESSENTIAL	CCGGCTTCCGACGTGCAGCC
WDR61_CGTGCAGCCTGGCAGTGCAG	WDR61	CORE_ESSENTIAL	CGTGCAGCCTGGCAGTGCAG
WDR61_CTAATGACCCCAATCCCCAA	WDR61	CORE_ESSENTIAL	CTAATGACCCCAATCCCCAA
WDR61_TGCACTGCCAGGCTGCACGT	WDR61	CORE_ESSENTIAL	TGCACTGCCAGGCTGCACGT
XAB2_AAGACAAGGTCCGGCCGCTC	XAB2	CORE_ESSENTIAL	AAGACAAGGTCCGGCCGCTC
XAB2_GAAGACAAGGTCCGGCCGCT	XAB2	CORE_ESSENTIAL	GAAGACAAGGTCCGGCCGCT
XAB2_GGACTCACGAAGACAAGGTC	XAB2	CORE_ESSENTIAL	GGACTCACGAAGACAAGGTC
XAB2_TCTGTGGACTCACGAAGACA	XAB2	CORE_ESSENTIAL	TCTGTGGACTCACGAAGACA
XAB2_TGGTGATGGCGCGACTCTCG	XAB2	CORE_ESSENTIAL	TGGTGATGGCGCGACTCTCG
XPO1_AACAGTAGCTACAGCCCCGG	XPO1	CORE_ESSENTIAL	AACAGTAGCTACAGCCCCGG
XPO1_AGCAACAGTAGCTACAGCCC	XPO1	CORE_ESSENTIAL	AGCAACAGTAGCTACAGCCC
XPO1_AGCGGCCGCGGCAGGAGCAG	XPO1	CORE_ESSENTIAL	AGCGGCCGCGGCAGGAGCAG
XPO1_CGGACTGCAGCAGCAAAGAC	XPO1	CORE_ESSENTIAL	CGGACTGCAGCAGCAAAGAC
XPO1_GCGGCCGCGGCAGGAGCAGC	XPO1	CORE_ESSENTIAL	GCGGCCGCGGCAGGAGCAGC
YY1_CCGCGGCGGCCTCGGCTCCT	YY1	CORE_ESSENTIAL	CCGCGGCGGCCTCGGCTCCT
YY1_CGCCCGCAGCCGAGGAGCCG	YY1	CORE_ESSENTIAL	CGCCCGCAGCCGAGGAGCCG
YY1_CGGCCTCGGCTCCTCGGCTG	YY1	CORE_ESSENTIAL	CGGCCTCGGCTCCTCGGCTG
YY1_CTCGGCTCCTCGGCTGCGGG	YY1	CORE_ESSENTIAL	CTCGGCTCCTCGGCTGCGGG
YY1_GCGAGGAGGCGGCCGGCCGT	YY1	CORE_ESSENTIAL	GCGAGGAGGCGGCCGGCCGT
ZNF207_CCCTCACTTTCCCAACCCAA	ZNF207	CORE_ESSENTIAL	CCCTCACTTTCCCAACCCAA
ZNF207_CGGCTACCACCACGTCCCAC	ZNF207	CORE_ESSENTIAL	CGGCTACCACCACGTCCCAC
ZNF207_CTGCTTCCTGTGGGACGTGG	ZNF207	CORE_ESSENTIAL	CTGCTTCCTGTGGGACGTGG
ZNF207_GGGACGTGGTGGTAGCCGTT	ZNF207	CORE_ESSENTIAL	GGGACGTGGTGGTAGCCGTT
ZNF207_GTGGTGGTAGCCGTTGGGTT	ZNF207	CORE_ESSENTIAL	GTGGTGGTAGCCGTTGGGTT
FOXA1_CAGGCGGCTGCCGCGGAGCG	FOXA1	DEP_MAP	CAGGCGGCTGCCGCGGAGCG
FOXA1_CCGCGGCAGCCGCCTGCCCC	FOXA1	DEP_MAP	CCGCGGCAGCCGCCTGCCCC
FOXA1_CCGGGGGCAGGCGGCTGCCG	FOXA1	DEP_MAP	CCGGGGGCAGGCGGCTGCCG
FOXA1_CTCCCCGGCGCCGCGCTCCG	FOXA1	DEP_MAP	CTCCCCGGCGCCGCGCTCCG
FOXA1_TGCCGCGGAGCGCGGCGCCG	FOXA1	DEP_MAP	TGCCGCGGAGCGCGGCGCCG
LMX1B_ACCATGGCACTGGAGTAGCG	LMX1B	DEP_MAP	ACCATGGCACTGGAGTAGCG
LMX1B_CATGGCACTGGAGTAGCGCG	LMX1B	DEP_MAP	CATGGCACTGGAGTAGCGCG
LMX1B_CCATGGCACTGGAGTAGCGC	LMX1B	DEP_MAP	CCATGGCACTGGAGTAGCGC
LMX1B_CCCGCGCTACTCCAGTGCCA	LMX1B	DEP_MAP	CCCGCGCTACTCCAGTGCCA
LMX1B_GCGGCTCAGCGGGCGCACCA	LMX1B	DEP_MAP	GCGGCTCAGCGGGCGCACCA
SART3_AACCTCGGCTTCAGAACCCG	SART3	DEP_MAP	AACCTCGGCTTCAGAACCCG
SART3_AGCCTCGGGTTCTGAAGCCG	SART3	DEP_MAP	AGCCTCGGGTTCTGAAGCCG
SART3_CCCGAGGCTGAGTCCAAGGC	SART3	DEP_MAP	CCCGAGGCTGAGTCCAAGGC
SART3_CCGAGGCTGAGTCCAAGGCT	SART3	DEP_MAP	CCGAGGCTGAGTCCAAGGCT
SART3_GGCGACTGCGGCCGAAACCT	SART3	DEP_MAP	GGCGACTGCGGCCGAAACCT
SDHB_CGGTGGTCGCCCTCTCCTTG	SDHB	DEP_MAP	CGGTGGTCGCCCTCTCCTTG
SDHB_CTGCAGGCAGGCTCCGCCAA	SDHB	DEP_MAP	CTGCAGGCAGGCTCCGCCAA
SDHB_GCAACCGGCGCCTCAAGGAG	SDHB	DEP_MAP	GCAACCGGCGCCTCAAGGAG
SDHB_GCTCCGCCAAGGGTTGTGGC	SDHB	DEP_MAP	GCTCCGCCAAGGGTTGTGGC
SDHB_TTGCCGGCCACAACCCTTGG	SDHB	DEP_MAP	TTGCCGGCCACAACCCTTGG
SPDEF_ACTGGGTCTGTGGGGCAGTG	SPDEF	DEP_MAP	ACTGGGTCTGTGGGGCAGTG
SPDEF_GAGTGCAGGAATGTGCTGGG	SPDEF	DEP_MAP	GAGTGCAGGAATGTGCTGGG
SPDEF_GCAGAGTGCAGGAATGTGCT	SPDEF	DEP_MAP	GCAGAGTGCAGGAATGTGCT
SPDEF_GGCAGAGTGCAGGAATGTGC	SPDEF	DEP_MAP	GGCAGAGTGCAGGAATGTGC
SPDEF_GTGTGGACACGGCAGAGTGC	SPDEF	DEP_MAP	GTGTGGACACGGCAGAGTGC
TFAP2A_CCGAAGGAGAGAGCGCAGAG	TFAP2A	DEP_MAP	CCGAAGGAGAGAGCGCAGAG
TFAP2A_CCTCTCTGCGCTCTCTCCTT	TFAP2A	DEP_MAP	CCTCTCTGCGCTCTCTCCTT
TFAP2A_CGAAGGAGAGAGCGCAGAGA	TFAP2A	DEP_MAP	CGAAGGAGAGAGCGCAGAGA
TFAP2A_GAGGCAGAGAGGGAGACCGA	TFAP2A	DEP_MAP	GAGGCAGAGAGGGAGACCGA
TFAP2A_GTGTGTGAGAAAGAAAGTGT	TFAP2A	DEP_MAP	GTGTGTGAGAAAGAAAGTGT
TFAP2C_AGCGGTCTTGACACTCGCGG	TFAP2C	DEP_MAP	AGCGGTCTTGACACTCGCGG
TFAP2C_CGGAGCGGTCTTGACACTCG	TFAP2C	DEP_MAP	CGGAGCGGTCTTGACACTCG
TFAP2C_GGCTTTCCCCGTCCGCGGAG	TFAP2C	DEP_MAP	GGCTTTCCCCGTCCGCGGAG
TFAP2C_TCAAGACCGCTCCGCGGACG	TFAP2C	DEP_MAP	TCAAGACCGCTCCGCGGACG
TFAP2C_TGTCAAGACCGCTCCGCGGA	TFAP2C	DEP_MAP	TGTCAAGACCGCTCCGCGGA
ZNF652_CGGCCCTGAGGACAGACGTT	ZNF652	DEP_MAP	CGGCCCTGAGGACAGACGTT
ZNF652_CTGAGGACAGACGTTGGGCA	ZNF652	DEP_MAP	CTGAGGACAGACGTTGGGCA
ZNF652_GCGGCCCTGAGGACAGACGT	ZNF652	DEP_MAP	GCGGCCCTGAGGACAGACGT
ZNF652_GGGTCTGAGGAGCGGCCCTG	ZNF652	DEP_MAP	GGGTCTGAGGAGCGGCCCTG
ZNF652_TCAGGGCCGCTCCTCAGACC	ZNF652	DEP_MAP	TCAGGGCCGCTCCTCAGACC
AAMP_ATGGAGTCCGAATCGGAAAG	AAMP	GWAS_Target	ATGGAGTCCGAATCGGAAAG
AAMP_CGGACTCCATGCGGCGCAAG	AAMP	GWAS_Target	CGGACTCCATGCGGCGCAAG
AAMP_GCGCCGCATGGAGTCCGAAT	AAMP	GWAS_Target	GCGCCGCATGGAGTCCGAAT
AAMP_GGAGTCCGAATCGGAAAGCG	AAMP	GWAS_Target	GGAGTCCGAATCGGAAAGCG
AAMP_TTTCCGATTCGGACTCCATG	AAMP	GWAS_Target	TTTCCGATTCGGACTCCATG
ABHD8_CCGGGTGCGTCTACGCGGGC	ABHD8	GWAS_Target	CCGGGTGCGTCTACGCGGGC
ABHD8_CGCGGGCGGGCACCTGCCCC	ABHD8	GWAS_Target	CGCGGGCGGGCACCTGCCCC
ABHD8_CTGCGCTGACCGCCAGGGGC	ABHD8	GWAS_Target	CTGCGCTGACCGCCAGGGGC
ABHD8_GCCGTTTACATGGTGGCGCG	ABHD8	GWAS_Target	GCCGTTTACATGGTGGCGCG
ABHD8_TCAGGCCGGGTGCGTCTACG	ABHD8	GWAS_Target	TCAGGCCGGGTGCGTCTACG
ABI3BP_ATGCAACATGCTCTCCAGTT	ABI3BP	GWAS_Target	ATGCAACATGCTCTCCAGTT
ABI3BP_GAGAAGTAGACACCCCAAAC	ABI3BP	GWAS_Target	GAGAAGTAGACACCCCAAAC
ABI3BP_GCAACATGCTCTCCAGTTTG	ABI3BP	GWAS_Target	GCAACATGCTCTCCAGTTTG
ABI3BP_TGCAACATGCTCTCCAGTTT	ABI3BP	GWAS_Target	TGCAACATGCTCTCCAGTTT
ABI3BP_TTGGGGTGTCTACTTCTCTG	ABI3BP	GWAS_Target	TTGGGGTGTCTACTTCTCTG
ABRAXAS1_AGTACGTCGGCGGTGCTCTC	ABRAXAS1	GWAS_Target	AGTACGTCGGCGGTGCTCTC
ABRAXAS1_CATGGAGGGGGAGAGTACGT	ABRAXAS1	GWAS_Target	CATGGAGGGGGAGAGTACGT
ABRAXAS1_GAGGCGGCGGTAGCATGGAG	ABRAXAS1	GWAS_Target	GAGGCGGCGGTAGCATGGAG
ABRAXAS1_GGAGGGGGAGAGTACGTCGG	ABRAXAS1	GWAS_Target	GGAGGGGGAGAGTACGTCGG
ABRAXAS1_GTGCTCTCGGGCTTTGTGCT	ABRAXAS1	GWAS_Target	GTGCTCTCGGGCTTTGTGCT
AC000032.2_ENST00000562538.1_CCACAGGCGAGGGGCCAGGC	AC000032.2	GWAS_Target	CCACAGGCGAGGGGCCAGGC
AC000032.2_ENST00000562538.1_CCTGCCTGGCCCCTCGCCTG	AC000032.2	GWAS_Target	CCTGCCTGGCCCCTCGCCTG
AC000032.2_ENST00000562538.1_CTGCTCCTTCATGCAACACG	AC000032.2	GWAS_Target	CTGCTCCTTCATGCAACACG
AC000032.2_ENST00000562538.1_GGGACCATGCTGCAGGAGCA	AC000032.2	GWAS_Target	GGGACCATGCTGCAGGAGCA
AC000032.2_ENST00000562538.1_TGCAACACGGGGACAGCTCG	AC000032.2	GWAS_Target	TGCAACACGGGGACAGCTCG
AC000120.7_ENST00000414227.1_GTTAGGCATTTCAAAATTTG	AC000120.7	GWAS_Target	GTTAGGCATTTCAAAATTTG
AC000120.7_ENST00000414227.1_TAGGCATTTCAAAATTTGGG	AC000120.7	GWAS_Target	TAGGCATTTCAAAATTTGGG
AC000120.7_ENST00000414227.1_TGTTAGGCATTTCAAAATTT	AC000120.7	GWAS_Target	TGTTAGGCATTTCAAAATTT
AC000120.7_ENST00000414227.1_TTAGGCATTTCAAAATTTGG	AC000120.7	GWAS_Target	TTAGGCATTTCAAAATTTGG
AC000120.7_ENST00000414227.1_TTGTTAGGCATTTCAAAATT	AC000120.7	GWAS_Target	TTGTTAGGCATTTCAAAATT
AC002306.1_ENST00000559614.2_GACCTTTGTGCTTCAACTGC	AC002306.1	GWAS_Target	GACCTTTGTGCTTCAACTGC
AC002306.1_ENST00000559614.2_GAGAACCCCATGCTCTGGAT	AC002306.1	GWAS_Target	GAGAACCCCATGCTCTGGAT
AC002306.1_ENST00000559614.2_TCCATCAACCATGCGACACT	AC002306.1	GWAS_Target	TCCATCAACCATGCGACACT
AC002306.1_ENST00000559614.2_TCCCAGTGTCGCATGGTTGA	AC002306.1	GWAS_Target	TCCCAGTGTCGCATGGTTGA
AC002306.1_ENST00000559614.2_TTCCTGCAGTTGAAGCACAA	AC002306.1	GWAS_Target	TTCCTGCAGTTGAAGCACAA
AC004009.3_ENST00000412413.1_CAGCCAAGCTCCATGGAAGA	AC004009.3	GWAS_Target	CAGCCAAGCTCCATGGAAGA
AC004009.3_ENST00000412413.1_GAACAGTGAGCTCCAAGGAG	AC004009.3	GWAS_Target	GAACAGTGAGCTCCAAGGAG
AC004009.3_ENST00000412413.1_GTTCCCTCTTCCATGGAGCT	AC004009.3	GWAS_Target	GTTCCCTCTTCCATGGAGCT
AC004009.3_ENST00000412413.1_TGGGAACAGAAGCCAAGGGC	AC004009.3	GWAS_Target	TGGGAACAGAAGCCAAGGGC
AC004009.3_ENST00000412413.1_TGTTCCCAGGGCGAGTGTGA	AC004009.3	GWAS_Target	TGTTCCCAGGGCGAGTGTGA
AC004012.1_ENST00000416593.1_ACTAGTAGTTGTGCACCCTT	AC004012.1	GWAS_Target	ACTAGTAGTTGTGCACCCTT
AC004012.1_ENST00000416593.1_CAAGTTATTTAACCTCTGTG	AC004012.1	GWAS_Target	CAAGTTATTTAACCTCTGTG
AC004012.1_ENST00000416593.1_GAAGAAACCGAGCCACACAG	AC004012.1	GWAS_Target	GAAGAAACCGAGCCACACAG
AC004012.1_ENST00000416593.1_TACTAGTAGTTGTGCACCCT	AC004012.1	GWAS_Target	TACTAGTAGTTGTGCACCCT
AC004012.1_ENST00000416593.1_TATTTAACCTCTGTGTGGCT	AC004012.1	GWAS_Target	TATTTAACCTCTGTGTGGCT
AC004069.2_ENST00000504082.1_AACAATGCCCTGAAGCAGTG	AC004069.2	GWAS_Target	AACAATGCCCTGAAGCAGTG
AC004069.2_ENST00000504082.1_AGTAGTGAATAAGAATGATT	AC004069.2	GWAS_Target	AGTAGTGAATAAGAATGATT
AC004069.2_ENST00000504082.1_AGTGAATAAGAATGATTAGG	AC004069.2	GWAS_Target	AGTGAATAAGAATGATTAGG
AC004069.2_ENST00000504082.1_TAGGGGGAAATGTAAGTGAC	AC004069.2	GWAS_Target	TAGGGGGAAATGTAAGTGAC
AC004069.2_ENST00000504082.1_TAGTGAATAAGAATGATTAG	AC004069.2	GWAS_Target	TAGTGAATAAGAATGATTAG
AC004549.6_ENST00000441955.1_AGCCCTAAAAGAGATGCAGC	AC004549.6	GWAS_Target	AGCCCTAAAAGAGATGCAGC
AC004549.6_ENST00000441955.1_CAAGGCGCTGGGGTGGACCG	AC004549.6	GWAS_Target	CAAGGCGCTGGGGTGGACCG
AC004549.6_ENST00000441955.1_GGGAGTCTTTCCACTGGGTA	AC004549.6	GWAS_Target	GGGAGTCTTTCCACTGGGTA
AC004549.6_ENST00000441955.1_GTCCACCCCAGCGCCTTGTG	AC004549.6	GWAS_Target	GTCCACCCCAGCGCCTTGTG
AC004549.6_ENST00000441955.1_TTACCCAGTGGAAAGACTCC	AC004549.6	GWAS_Target	TTACCCAGTGGAAAGACTCC
AC004593.3_ENST00000446246.1_AAGAGGGCAGCGCTAAGAGA	AC004593.3	GWAS_Target	AAGAGGGCAGCGCTAAGAGA
AC004593.3_ENST00000446246.1_ACAAGGCCCCCCGACCAAGA	AC004593.3	GWAS_Target	ACAAGGCCCCCCGACCAAGA
AC004593.3_ENST00000446246.1_CTGTAAAGACAGTGAGGCTG	AC004593.3	GWAS_Target	CTGTAAAGACAGTGAGGCTG
AC004593.3_ENST00000446246.1_TCAGCCTCACTGTCTTTACA	AC004593.3	GWAS_Target	TCAGCCTCACTGTCTTTACA
AC004593.3_ENST00000446246.1_TTGACCCTGTAAAGACAGTG	AC004593.3	GWAS_Target	TTGACCCTGTAAAGACAGTG
AC004812.1_ENST00000582675.1_AAAAAAATAGCTGGGCATGG	AC004812.1	GWAS_Target	AAAAAAATAGCTGGGCATGG
AC004812.1_ENST00000582675.1_CAGGAGTTTGAGACCAGCCT	AC004812.1	GWAS_Target	CAGGAGTTTGAGACCAGCCT
AC004812.1_ENST00000582675.1_CAGGCTGGTCTCAAACTCCT	AC004812.1	GWAS_Target	CAGGCTGGTCTCAAACTCCT
AC004812.1_ENST00000582675.1_CCAGGAGTTTGAGACCAGCC	AC004812.1	GWAS_Target	CCAGGAGTTTGAGACCAGCC
AC004812.1_ENST00000582675.1_TGGGAGGATTGCTTGAGCCC	AC004812.1	GWAS_Target	TGGGAGGATTGCTTGAGCCC
AC005013.5_ENST00000436594.1_AGACCTTCGAGAAGCTCTCG	AC005013.5	GWAS_Target	AGACCTTCGAGAAGCTCTCG
AC005013.5_ENST00000436594.1_CAGCCGCGAGAGCTTCTCGA	AC005013.5	GWAS_Target	CAGCCGCGAGAGCTTCTCGA
AC005013.5_ENST00000436594.1_CCGGGGCGAGCGCCTGCAAG	AC005013.5	GWAS_Target	CCGGGGCGAGCGCCTGCAAG
AC005013.5_ENST00000436594.1_GGCTGGAAGAGCTGTACCTG	AC005013.5	GWAS_Target	GGCTGGAAGAGCTGTACCTG
AC005013.5_ENST00000436594.1_TGGGGTGCAGAGAGCGGATC	AC005013.5	GWAS_Target	TGGGGTGCAGAGAGCGGATC
AC005037.2_ENST00000408603.1_ACATCTTTATTAATCAAAAT	AC005037.2	GWAS_Target	ACATCTTTATTAATCAAAAT
AC005037.2_ENST00000408603.1_CCAAACTCATTCTATTAAGT	AC005037.2	GWAS_Target	CCAAACTCATTCTATTAAGT
AC005037.2_ENST00000408603.1_CCAACTTAATAGAATGAGTT	AC005037.2	GWAS_Target	CCAACTTAATAGAATGAGTT
AC005037.2_ENST00000408603.1_GTTATAATGATTTAAAATTC	AC005037.2	GWAS_Target	GTTATAATGATTTAAAATTC
AC005037.2_ENST00000408603.1_TTATAATGATTTAAAATTCA	AC005037.2	GWAS_Target	TTATAATGATTTAAAATTCA
AC005037.3_ENST00000332935.6_AGTCCTGAGATGCGCGACTT	AC005037.3	GWAS_Target	AGTCCTGAGATGCGCGACTT
AC005037.3_ENST00000332935.6_CGCATCTCAGGACTTTCCCT	AC005037.3	GWAS_Target	CGCATCTCAGGACTTTCCCT
AC005037.3_ENST00000332935.6_CGTCCCAAGTCGCGCATCTC	AC005037.3	GWAS_Target	CGTCCCAAGTCGCGCATCTC
AC005037.3_ENST00000332935.6_GGACTTTCCCTCGGCACTTG	AC005037.3	GWAS_Target	GGACTTTCCCTCGGCACTTG
AC005037.3_ENST00000332935.6_TGCGCGACTTGGGACGCTAG	AC005037.3	GWAS_Target	TGCGCGACTTGGGACGCTAG
AC005037.3_ENST00000413848.1_GCAGCCTGCGGGGGGCAGCG	AC005037.3	GWAS_Target	GCAGCCTGCGGGGGGCAGCG
AC005037.3_ENST00000413848.1_GGCTCGAGAACCCTTACTGG	AC005037.3	GWAS_Target	GGCTCGAGAACCCTTACTGG
AC005037.3_ENST00000413848.1_GTAAGGGTTCTCGAGCCCCC	AC005037.3	GWAS_Target	GTAAGGGTTCTCGAGCCCCC
AC005088.1_ENST00000580604.1_CTAGAGGTAACGCCAGCGTC	AC005088.1	GWAS_Target	CTAGAGGTAACGCCAGCGTC
AC005088.1_ENST00000580604.1_CTGAGGCTACCGCTAGACCA	AC005088.1	GWAS_Target	CTGAGGCTACCGCTAGACCA
AC005088.1_ENST00000580604.1_CTGGCGTTACCTCTAGACCA	AC005088.1	GWAS_Target	CTGGCGTTACCTCTAGACCA
AC005088.1_ENST00000580604.1_TAGACCAAGGAGTCCTCTGG	AC005088.1	GWAS_Target	TAGACCAAGGAGTCCTCTGG
AC005088.1_ENST00000580604.1_TAGAGGTAACGCCAGCGTCT	AC005088.1	GWAS_Target	TAGAGGTAACGCCAGCGTCT
AC005162.4_ENST00000416513.1_ATACAAAAATTAGGCGGGCA	AC005162.4	GWAS_Target	ATACAAAAATTAGGCGGGCA
AC005162.4_ENST00000416513.1_ATCACCCAGTCAGGAGTTCA	AC005162.4	GWAS_Target	ATCACCCAGTCAGGAGTTCA
AC005162.4_ENST00000416513.1_CAAAAATTAGGCGGGCATGG	AC005162.4	GWAS_Target	CAAAAATTAGGCGGGCATGG
AC005162.4_ENST00000416513.1_CTAAAAATACAAAAATTAGG	AC005162.4	GWAS_Target	CTAAAAATACAAAAATTAGG
AC005162.4_ENST00000416513.1_TAAAAATACAAAAATTAGGC	AC005162.4	GWAS_Target	TAAAAATACAAAAATTAGGC
AC005162.5_ENST00000411479.1_AGCTGTTGATGGTAAGAATG	AC005162.5	GWAS_Target	AGCTGTTGATGGTAAGAATG
AC005162.5_ENST00000411479.1_CACTGGGTGAATATAAAAGA	AC005162.5	GWAS_Target	CACTGGGTGAATATAAAAGA
AC005162.5_ENST00000411479.1_GAAGAAGAGTAAACAGACTT	AC005162.5	GWAS_Target	GAAGAAGAGTAAACAGACTT
AC005162.5_ENST00000411479.1_GGACAAGAGAAAGCTGTTGA	AC005162.5	GWAS_Target	GGACAAGAGAAAGCTGTTGA
AC005162.5_ENST00000411479.1_GTAAACAGACTTTGGCCACT	AC005162.5	GWAS_Target	GTAAACAGACTTTGGCCACT
AC005195.1_ENST00000579330.1_ATATATATGGAATATATATA	AC005195.1	GWAS_Target	ATATATATGGAATATATATA
AC005195.1_ENST00000579330.1_ATATATGGAATATATATATA	AC005195.1	GWAS_Target	ATATATGGAATATATATATA
AC005195.1_ENST00000579330.1_ATATGGAATATATATATATA	AC005195.1	GWAS_Target	ATATGGAATATATATATATA
AC005253.4_ENST00000593791.1_CAACAGCATCTGTAAACATC	AC005253.4	GWAS_Target	CAACAGCATCTGTAAACATC
AC005253.4_ENST00000593791.1_CACCTCGGGAAAGAGTTTAA	AC005253.4	GWAS_Target	CACCTCGGGAAAGAGTTTAA
AC005253.4_ENST00000593791.1_GGGCCAGCAGGCCTCTCTGA	AC005253.4	GWAS_Target	GGGCCAGCAGGCCTCTCTGA
AC005253.4_ENST00000593791.1_TGGCTCCGTTTGCTCCATGG	AC005253.4	GWAS_Target	TGGCTCCGTTTGCTCCATGG
AC005253.4_ENST00000593791.1_TTCCATTAAACTCTTTCCCG	AC005253.4	GWAS_Target	TTCCATTAAACTCTTTCCCG
AC005387.2_ENST00000596596.1_AATTGATGGCGCAGAGCACA	AC005387.2	GWAS_Target	AATTGATGGCGCAGAGCACA
AC005387.2_ENST00000596596.1_ACTTTGCTAAGCCCAGAAAG	AC005387.2	GWAS_Target	ACTTTGCTAAGCCCAGAAAG
AC005387.2_ENST00000596596.1_GCGCCATCAATTGGCTCCCT	AC005387.2	GWAS_Target	GCGCCATCAATTGGCTCCCT
AC005387.2_ENST00000596596.1_TTCTGGGCTTAGCAAAGTCA	AC005387.2	GWAS_Target	TTCTGGGCTTAGCAAAGTCA
AC005387.2_ENST00000596596.1_TTGGCTCCCTAGGAGGGATG	AC005387.2	GWAS_Target	TTGGCTCCCTAGGAGGGATG
AC005387.3_ENST00000597837.2_GATGCATCACAGGCTGTCTC	AC005387.3	GWAS_Target	GATGCATCACAGGCTGTCTC
AC005387.3_ENST00000597837.2_GTGGATGTGGTTGAGCCAGC	AC005387.3	GWAS_Target	GTGGATGTGGTTGAGCCAGC
AC005387.3_ENST00000597837.2_TCTGGAGTCACACAGCATGG	AC005387.3	GWAS_Target	TCTGGAGTCACACAGCATGG
AC005387.3_ENST00000597837.2_TGAGTATGTTGTGCCCGGAG	AC005387.3	GWAS_Target	TGAGTATGTTGTGCCCGGAG
AC005387.3_ENST00000597837.2_TGTGACTCCAGATGCATCAC	AC005387.3	GWAS_Target	TGTGACTCCAGATGCATCAC
AC007096.1_ENST00000411120.1_AGTATATTCCATGCAATATT	AC007096.1	GWAS_Target	AGTATATTCCATGCAATATT
AC007096.1_ENST00000411120.1_AGTATGTCCCAAATATTGCA	AC007096.1	GWAS_Target	AGTATGTCCCAAATATTGCA
AC007096.1_ENST00000411120.1_CCTGAAATTCAAATTTAACT	AC007096.1	GWAS_Target	CCTGAAATTCAAATTTAACT
AC007096.1_ENST00000411120.1_GAATTTCAGATAACAAATAA	AC007096.1	GWAS_Target	GAATTTCAGATAACAAATAA
AC007096.1_ENST00000411120.1_GTATATTCCATGCAATATTT	AC007096.1	GWAS_Target	GTATATTCCATGCAATATTT
AC007163.6_ENST00000447972.3_CGAACGGAGGTCGCCTCTTG	AC007163.6	GWAS_Target	CGAACGGAGGTCGCCTCTTG
AC007163.6_ENST00000447972.3_CGCTGCGGGTCGTGGACGCC	AC007163.6	GWAS_Target	CGCTGCGGGTCGTGGACGCC
AC007163.6_ENST00000447972.3_CGTTCGGGCCCATCCAAGCC	AC007163.6	GWAS_Target	CGTTCGGGCCCATCCAAGCC
AC007163.6_ENST00000447972.3_GCTTGGATGGGCCCGAACGG	AC007163.6	GWAS_Target	GCTTGGATGGGCCCGAACGG
AC007163.6_ENST00000447972.3_GGACGCCGGGCAGAGGGAGA	AC007163.6	GWAS_Target	GGACGCCGGGCAGAGGGAGA
AC007283.5_ENST00000434645.1_ATCATAAAATATTTAAAAAG	AC007283.5	GWAS_Target	ATCATAAAATATTTAAAAAG
AC007283.5_ENST00000434645.1_TATTCTGACACACTGCCCAG	AC007283.5	GWAS_Target	TATTCTGACACACTGCCCAG
AC007283.5_ENST00000434645.1_TGCTGAACAGGGGTACCTCT	AC007283.5	GWAS_Target	TGCTGAACAGGGGTACCTCT
AC007283.5_ENST00000434645.1_TTGCTGAACAGGGGTACCTC	AC007283.5	GWAS_Target	TTGCTGAACAGGGGTACCTC
AC007563.5_ENST00000447289.1_CCGCTGCACGCCCTGCTGCA	AC007563.5	GWAS_Target	CCGCTGCACGCCCTGCTGCA
AC007563.5_ENST00000447289.1_CCGTGCAGCAGGGCGTGCAG	AC007563.5	GWAS_Target	CCGTGCAGCAGGGCGTGCAG
AC007563.5_ENST00000447289.1_CGCCCTGCTGCACGGCCGCG	AC007563.5	GWAS_Target	CGCCCTGCTGCACGGCCGCG
AC007563.5_ENST00000447289.1_GGCTTCTCCTCGTCCTGCCG	AC007563.5	GWAS_Target	GGCTTCTCCTCGTCCTGCCG
AC007563.5_ENST00000447289.1_TACACCGAGCGCTGCGCCCA	AC007563.5	GWAS_Target	TACACCGAGCGCTGCGCCCA
AC007563.5_ENST00000607591.1_AAAGCAGGAATTGAGAAATT	AC007563.5	GWAS_Target	AAAGCAGGAATTGAGAAATT
AC007563.5_ENST00000607591.1_CAGAGGTCCCTGCTTTCATG	AC007563.5	GWAS_Target	CAGAGGTCCCTGCTTTCATG
AC007563.5_ENST00000607591.1_CTCAATTCCTGCTTTCACAG	AC007563.5	GWAS_Target	CTCAATTCCTGCTTTCACAG
AC007563.5_ENST00000607591.1_CTCACTACTGAATATTCCCT	AC007563.5	GWAS_Target	CTCACTACTGAATATTCCCT
AC007563.5_ENST00000607591.1_CTGAGCTTCTATTCTGTGGC	AC007563.5	GWAS_Target	CTGAGCTTCTATTCTGTGGC
AC007566.10_ENST00000427458.1_ATTTCTAGAAACTCATAAAA	AC007566.10	GWAS_Target	ATTTCTAGAAACTCATAAAA
AC007566.10_ENST00000427458.1_CCAGAGAGACCATTAGGAAC	AC007566.10	GWAS_Target	CCAGAGAGACCATTAGGAAC
AC007566.10_ENST00000427458.1_CCTGTTCCTAATGGTCTCTC	AC007566.10	GWAS_Target	CCTGTTCCTAATGGTCTCTC
AC007566.10_ENST00000427458.1_GAGTTTCTAGAAATAAATAA	AC007566.10	GWAS_Target	GAGTTTCTAGAAATAAATAA
AC007566.10_ENST00000427458.1_TAGATACTACCTGTTCCTAA	AC007566.10	GWAS_Target	TAGATACTACCTGTTCCTAA
AC007566.10_ENST00000441539.1_AAATTGCCATAACACAGGGT	AC007566.10	GWAS_Target	AAATTGCCATAACACAGGGT
AC007566.10_ENST00000441539.1_AGTGAAAATTGCCATAACAC	AC007566.10	GWAS_Target	AGTGAAAATTGCCATAACAC
AC007566.10_ENST00000441539.1_GTCCTTGGGCATTAGTGTGT	AC007566.10	GWAS_Target	GTCCTTGGGCATTAGTGTGT
AC007566.10_ENST00000441539.1_GTGAAAATTGCCATAACACA	AC007566.10	GWAS_Target	GTGAAAATTGCCATAACACA
AC007566.10_ENST00000441539.1_TGATGGTGGTTCTATAACAC	AC007566.10	GWAS_Target	TGATGGTGGTTCTATAACAC
AC007787.2_ENST00000588095.1_AGCCAAGAGGTCTACGGAGC	AC007787.2	GWAS_Target	AGCCAAGAGGTCTACGGAGC
AC007787.2_ENST00000588095.1_GACCTCTTGGCTGTCACTCC	AC007787.2	GWAS_Target	GACCTCTTGGCTGTCACTCC
AC007787.2_ENST00000588095.1_GTCCGGGAGTGACAGCCAAG	AC007787.2	GWAS_Target	GTCCGGGAGTGACAGCCAAG
AC007787.2_ENST00000588095.1_TGGGGTCTGAGGAGGCCCTG	AC007787.2	GWAS_Target	TGGGGTCTGAGGAGGCCCTG
AC007787.2_ENST00000588095.1_TGTCACTCCCGGACTGGCTG	AC007787.2	GWAS_Target	TGTCACTCCCGGACTGGCTG
AC008073.9_ENST00000429717.1_AGTCCTGTCGTATCTAGCAG	AC008073.9	GWAS_Target	AGTCCTGTCGTATCTAGCAG
AC008073.9_ENST00000429717.1_CCTGTGTTCCCAGGGCTGCG	AC008073.9	GWAS_Target	CCTGTGTTCCCAGGGCTGCG
AC008073.9_ENST00000429717.1_GGAACCGTCCTGTGTTCCCA	AC008073.9	GWAS_Target	GGAACCGTCCTGTGTTCCCA
AC008073.9_ENST00000429717.1_GGGGACCGTAATCCTCACTG	AC008073.9	GWAS_Target	GGGGACCGTAATCCTCACTG
AC008073.9_ENST00000429717.1_TTTGGTCAGATTTAGGGCAG	AC008073.9	GWAS_Target	TTTGGTCAGATTTAGGGCAG
AC008391.1_ENST00000577951.1_AAAACAAAAATGTAATGGGC	AC008391.1	GWAS_Target	AAAACAAAAATGTAATGGGC
AC008391.1_ENST00000577951.1_AAAACAAAACAAAAATGTAA	AC008391.1	GWAS_Target	AAAACAAAACAAAAATGTAA
AC008391.1_ENST00000577951.1_AAACAAAACAAAAATGTAAT	AC008391.1	GWAS_Target	AAACAAAACAAAAATGTAAT
AC008391.1_ENST00000577951.1_CAGGAGAATCGCTTGAACCC	AC008391.1	GWAS_Target	CAGGAGAATCGCTTGAACCC
AC008391.1_ENST00000577951.1_GAGAATCGCTTGAACCCAGG	AC008391.1	GWAS_Target	GAGAATCGCTTGAACCCAGG
AC008397.1_ENST00000408240.1_CACGTGAGGCCAGCAATTTG	AC008397.1	GWAS_Target	CACGTGAGGCCAGCAATTTG
AC008397.1_ENST00000408240.1_CAGCAATTTGAGGCCAGCCT	AC008397.1	GWAS_Target	CAGCAATTTGAGGCCAGCCT
AC008397.1_ENST00000408240.1_CCAGCAATTTGAGGCCAGCC	AC008397.1	GWAS_Target	CCAGCAATTTGAGGCCAGCC
AC008397.1_ENST00000408240.1_CGAGGAGGGAGGATCACGTG	AC008397.1	GWAS_Target	CGAGGAGGGAGGATCACGTG
AC008397.1_ENST00000408240.1_CTCACGTGATCCTCCCTCCT	AC008397.1	GWAS_Target	CTCACGTGATCCTCCCTCCT
AC008937.2_ENST00000415589.1_ACGAATCTGCAGATTGGGCA	AC008937.2	GWAS_Target	ACGAATCTGCAGATTGGGCA
AC008937.2_ENST00000415589.1_AGCTCACGAATCTGCAGATT	AC008937.2	GWAS_Target	AGCTCACGAATCTGCAGATT
AC008937.2_ENST00000415589.1_CACGAATCTGCAGATTGGGC	AC008937.2	GWAS_Target	CACGAATCTGCAGATTGGGC
AC008937.2_ENST00000415589.1_GATTGGGCAGGGCTCAGCAG	AC008937.2	GWAS_Target	GATTGGGCAGGGCTCAGCAG
AC008937.2_ENST00000415589.1_TAGCTCACGAATCTGCAGAT	AC008937.2	GWAS_Target	TAGCTCACGAATCTGCAGAT
AC008937.3_ENST00000453721.1_AAGACGTTAGTCGTCCTGGA	AC008937.3	GWAS_Target	AAGACGTTAGTCGTCCTGGA
AC008937.3_ENST00000453721.1_AGGTTGTAATTCCCGCCTCA	AC008937.3	GWAS_Target	AGGTTGTAATTCCCGCCTCA
AC008937.3_ENST00000453721.1_ATAATGATTATGGAAATAAG	AC008937.3	GWAS_Target	ATAATGATTATGGAAATAAG
AC008937.3_ENST00000453721.1_GAAGACGTTAGTCGTCCTGG	AC008937.3	GWAS_Target	GAAGACGTTAGTCGTCCTGG
AC008937.3_ENST00000453721.1_GTACAAAAAGATAATGATTA	AC008937.3	GWAS_Target	GTACAAAAAGATAATGATTA
AC008940.1_ENST00000438117.2_ATAGATGCTTCTCTTTGATG	AC008940.1	GWAS_Target	ATAGATGCTTCTCTTTGATG
AC008940.1_ENST00000438117.2_ATCAAAGAGAAGCATCTATG	AC008940.1	GWAS_Target	ATCAAAGAGAAGCATCTATG
AC008940.1_ENST00000438117.2_CAAAGAGAAGCATCTATGAG	AC008940.1	GWAS_Target	CAAAGAGAAGCATCTATGAG
AC008940.1_ENST00000438117.2_CAGCAAGAAGGTTGGCATTA	AC008940.1	GWAS_Target	CAGCAAGAAGGTTGGCATTA
AC008940.1_ENST00000438117.2_TCAAAGCACAGCAAGAAGGT	AC008940.1	GWAS_Target	TCAAAGCACAGCAAGAAGGT
AC010136.2_ENST00000450996.1_AGGCCAAGGTAAGGGGCCGC	AC010136.2	GWAS_Target	AGGCCAAGGTAAGGGGCCGC
AC010136.2_ENST00000450996.1_CTCCTGTCATCGGAAATGCC	AC010136.2	GWAS_Target	CTCCTGTCATCGGAAATGCC
AC010136.2_ENST00000450996.1_GAAATGCCAGGCCAAGGTAA	AC010136.2	GWAS_Target	GAAATGCCAGGCCAAGGTAA
AC010136.2_ENST00000450996.1_TCTGCAGCTTCTCCTGTCAT	AC010136.2	GWAS_Target	TCTGCAGCTTCTCCTGTCAT
AC010136.2_ENST00000450996.1_TGGCGGGCCCGGGAGGACTT	AC010136.2	GWAS_Target	TGGCGGGCCCGGGAGGACTT
AC010646.3_ENST00000594059.1_AAAAAAGGCTGTGATTGACA	AC010646.3	GWAS_Target	AAAAAAGGCTGTGATTGACA
AC010646.3_ENST00000594059.1_AAAAAGGCTGTGATTGACAA	AC010646.3	GWAS_Target	AAAAAGGCTGTGATTGACAA
AC010646.3_ENST00000594059.1_GGACGAGGAAGAGTGGTATC	AC010646.3	GWAS_Target	GGACGAGGAAGAGTGGTATC
AC010646.3_ENST00000594059.1_TAGTAAGCTACTCCCCTACC	AC010646.3	GWAS_Target	TAGTAAGCTACTCCCCTACC
AC010646.3_ENST00000594059.1_TCCCCTACCAGGTTCAGGCA	AC010646.3	GWAS_Target	TCCCCTACCAGGTTCAGGCA
AC012363.13_ENST00000437837.1_AAACAGACCTGGCAAAACAA	AC012363.13	GWAS_Target	AAACAGACCTGGCAAAACAA
AC012363.13_ENST00000437837.1_AATATAATGGGAAGGGTGTG	AC012363.13	GWAS_Target	AATATAATGGGAAGGGTGTG
AC012363.13_ENST00000437837.1_AGGGTGTGTGGAAACAGACC	AC012363.13	GWAS_Target	AGGGTGTGTGGAAACAGACC
AC012363.13_ENST00000437837.1_CAAAGCTTCCCATCTTTGCT	AC012363.13	GWAS_Target	CAAAGCTTCCCATCTTTGCT
AC012363.13_ENST00000437837.1_GTTTCTGTTTGTGATACCAG	AC012363.13	GWAS_Target	GTTTCTGTTTGTGATACCAG
AC015933.2_ENST00000423367.1_ACGAAGACGACATATGGATC	AC015933.2	GWAS_Target	ACGAAGACGACATATGGATC
AC015933.2_ENST00000423367.1_AGATGGGAAGTTTATCTGCC	AC015933.2	GWAS_Target	AGATGGGAAGTTTATCTGCC
AC015933.2_ENST00000423367.1_ATAAACTTCCCATCTGGAGC	AC015933.2	GWAS_Target	ATAAACTTCCCATCTGGAGC
AC015933.2_ENST00000423367.1_CCTGAAACGAAGACGACATA	AC015933.2	GWAS_Target	CCTGAAACGAAGACGACATA
AC015933.2_ENST00000423367.1_TCGTCTTCGTTTCAGGATCC	AC015933.2	GWAS_Target	TCGTCTTCGTTTCAGGATCC
AC018816.3_ENST00000441894.1_CATCTGTAAAGGTGCGTGCA	AC018816.3	GWAS_Target	CATCTGTAAAGGTGCGTGCA
AC018816.3_ENST00000441894.1_CGCACCTTTACAGATGCAGG	AC018816.3	GWAS_Target	CGCACCTTTACAGATGCAGG
AC018816.3_ENST00000441894.1_CTGATGCCAAGGAGCTTCTG	AC018816.3	GWAS_Target	CTGATGCCAAGGAGCTTCTG
AC018816.3_ENST00000441894.1_GAAGGAAGGGATTTCCACAG	AC018816.3	GWAS_Target	GAAGGAAGGGATTTCCACAG
AC018816.3_ENST00000441894.1_TTGGCATCAGAAGTGAGTGG	AC018816.3	GWAS_Target	TTGGCATCAGAAGTGAGTGG
AC018816.3_ENST00000449914.1_ATTCTGGCCAAAACTCCAAA	AC018816.3	GWAS_Target	ATTCTGGCCAAAACTCCAAA
AC018816.3_ENST00000449914.1_CTGCGGATATGTTTGGAATA	AC018816.3	GWAS_Target	CTGCGGATATGTTTGGAATA
AC018816.3_ENST00000449914.1_GACGGCACTGCGGATATGTT	AC018816.3	GWAS_Target	GACGGCACTGCGGATATGTT
AC018816.3_ENST00000449914.1_TCCAAAAGGCATAAAAACTG	AC018816.3	GWAS_Target	TCCAAAAGGCATAAAAACTG
AC018816.3_ENST00000449914.1_TGCTTAAGCTCTGTTCATTC	AC018816.3	GWAS_Target	TGCTTAAGCTCTGTTCATTC
AC018816.3_ENST00000489771.1_ACTTCAGTGTTTGCCTTCGC	AC018816.3	GWAS_Target	ACTTCAGTGTTTGCCTTCGC
AC018816.3_ENST00000489771.1_AGTTGGAAAAGTCCCTGCGA	AC018816.3	GWAS_Target	AGTTGGAAAAGTCCCTGCGA
AC018816.3_ENST00000489771.1_CAGGCTGACCACAAGTGCTA	AC018816.3	GWAS_Target	CAGGCTGACCACAAGTGCTA
AC018816.3_ENST00000489771.1_CTTCAGTGTTTGCCTTCGCA	AC018816.3	GWAS_Target	CTTCAGTGTTTGCCTTCGCA
AC018816.3_ENST00000489771.1_GACCACAAGTGCTAAGGTTC	AC018816.3	GWAS_Target	GACCACAAGTGCTAAGGTTC
AC020934.1_ENST00000578125.1_CGAGGTGGGTGGATCACCTG	AC020934.1	GWAS_Target	CGAGGTGGGTGGATCACCTG
AC020934.1_ENST00000578125.1_CTCAGGTGATCCACCCACCT	AC020934.1	GWAS_Target	CTCAGGTGATCCACCCACCT
AC020934.1_ENST00000578125.1_GAGATGGGGTTTCACCATGT	AC020934.1	GWAS_Target	GAGATGGGGTTTCACCATGT
AC020934.1_ENST00000578125.1_GGTCTCAAACTCCTGACCTC	AC020934.1	GWAS_Target	GGTCTCAAACTCCTGACCTC
AC020934.1_ENST00000578125.1_TGAGACCAGCCTGACCAACA	AC020934.1	GWAS_Target	TGAGACCAGCCTGACCAACA
AC022431.3_ENST00000431789.1_AAGACTGTATTCAAGATGGC	AC022431.3	GWAS_Target	AAGACTGTATTCAAGATGGC
AC022431.3_ENST00000431789.1_ATCAAAGACTGTATTCAAGA	AC022431.3	GWAS_Target	ATCAAAGACTGTATTCAAGA
AC022431.3_ENST00000431789.1_GTCTTTGATCAACAGGTGAA	AC022431.3	GWAS_Target	GTCTTTGATCAACAGGTGAA
AC022431.3_ENST00000431789.1_TAGTTTATTGAGAAACTACT	AC022431.3	GWAS_Target	TAGTTTATTGAGAAACTACT
AC022431.3_ENST00000431789.1_TGTATTCAAGATGGCAGGCA	AC022431.3	GWAS_Target	TGTATTCAAGATGGCAGGCA
AC026202.1_ENST00000600805.1_CAGATGCGCGACCTGGCACG	AC026202.1	GWAS_Target	CAGATGCGCGACCTGGCACG
AC026202.1_ENST00000600805.1_CCGTGCCAGGTCGCGCATCT	AC026202.1	GWAS_Target	CCGTGCCAGGTCGCGCATCT
AC026202.1_ENST00000600805.1_CTTTGGCTACGACAACTACA	AC026202.1	GWAS_Target	CTTTGGCTACGACAACTACA
AC026202.1_ENST00000600805.1_GCACGGGGCATGTTCGTCTT	AC026202.1	GWAS_Target	GCACGGGGCATGTTCGTCTT
AC026202.1_ENST00000600805.1_TCTGGGCACGCAGCTGCGGA	AC026202.1	GWAS_Target	TCTGGGCACGCAGCTGCGGA
AC026202.3_ENST00000439325.1_AAAGATATATAAGGAAAAGA	AC026202.3	GWAS_Target	AAAGATATATAAGGAAAAGA
AC026202.3_ENST00000439325.1_CTCCTAACCTAGACCTAGAG	AC026202.3	GWAS_Target	CTCCTAACCTAGACCTAGAG
AC026202.3_ENST00000439325.1_GAAAAAGCCACTCTAGGTCT	AC026202.3	GWAS_Target	GAAAAAGCCACTCTAGGTCT
AC026202.3_ENST00000439325.1_GGACCGGAAAAAGCCACTCT	AC026202.3	GWAS_Target	GGACCGGAAAAAGCCACTCT
AC026202.3_ENST00000439325.1_TGACAGTTAAAAGATATATA	AC026202.3	GWAS_Target	TGACAGTTAAAAGATATATA
AC068039.1_ENST00000598148.1_AAAAGGAAAAAAGGAACAAG	AC068039.1	GWAS_Target	AAAAGGAAAAAAGGAACAAG
AC068039.1_ENST00000598148.1_ATTATTCAGTGGGGTAATCC	AC068039.1	GWAS_Target	ATTATTCAGTGGGGTAATCC
AC068039.1_ENST00000598148.1_CACGCCATTGCACCCCAGCC	AC068039.1	GWAS_Target	CACGCCATTGCACCCCAGCC
AC068039.1_ENST00000598148.1_GAAAAAAGGAACAAGAGGCC	AC068039.1	GWAS_Target	GAAAAAAGGAACAAGAGGCC
AC068039.1_ENST00000598148.1_GGGGTGCAATGGCGTGATCT	AC068039.1	GWAS_Target	GGGGTGCAATGGCGTGATCT
AC068499.10_ENST00000594805.3_AAGGGGCTGATGGACTCTCT	AC068499.10	GWAS_Target	AAGGGGCTGATGGACTCTCT
AC068499.10_ENST00000594805.3_CCCACCATTCCCAGAAAAGG	AC068499.10	GWAS_Target	CCCACCATTCCCAGAAAAGG
AC068499.10_ENST00000594805.3_CTTCTTGATGACGGGGCGCA	AC068499.10	GWAS_Target	CTTCTTGATGACGGGGCGCA
AC068499.10_ENST00000594805.3_GAAAAGGAGGAAGGGGCTGA	AC068499.10	GWAS_Target	GAAAAGGAGGAAGGGGCTGA
AC068499.10_ENST00000594805.3_GACGGGGCGCAGGGAGGGGA	AC068499.10	GWAS_Target	GACGGGGCGCAGGGAGGGGA
AC068499.10_ENST00000599416.2_CATTCCCAGAAAAGGAGGAA	AC068499.10	GWAS_Target	CATTCCCAGAAAAGGAGGAA
AC068499.10_ENST00000599416.2_CTCCCCACCATTCCCAGAAA	AC068499.10	GWAS_Target	CTCCCCACCATTCCCAGAAA
AC068499.10_ENST00000599416.2_CTTGATGACGGGGCGCAGGG	AC068499.10	GWAS_Target	CTTGATGACGGGGCGCAGGG
AC068499.10_ENST00000599416.2_GAAGGGGCTGATGGACTCTC	AC068499.10	GWAS_Target	GAAGGGGCTGATGGACTCTC
AC068499.10_ENST00000599416.2_TTGATGACGGGGCGCAGGGA	AC068499.10	GWAS_Target	TTGATGACGGGGCGCAGGGA
AC068580.1_ENST00000580120.1_CCGCGTGTTTGCACCCGGAC	AC068580.1	GWAS_Target	CCGCGTGTTTGCACCCGGAC
AC068580.1_ENST00000580120.1_CCGGTCCGGGTGCAAACACG	AC068580.1	GWAS_Target	CCGGTCCGGGTGCAAACACG
AC068580.1_ENST00000580120.1_GAGGTTGCCCCGCCCAGGCC	AC068580.1	GWAS_Target	GAGGTTGCCCCGCCCAGGCC
AC068580.1_ENST00000580120.1_GGGCGCGGCCGGCGTGCGCG	AC068580.1	GWAS_Target	GGGCGCGGCCGGCGTGCGCG
AC068580.1_ENST00000580120.1_TGCACCCGGACCGGTCACGT	AC068580.1	GWAS_Target	TGCACCCGGACCGGTCACGT
AC068580.5_ENST00000446489.1_CGTAGGCGGGTGGTCCGTGC	AC068580.5	GWAS_Target	CGTAGGCGGGTGGTCCGTGC
AC068580.5_ENST00000446489.1_GCACGGACCACCCGCCTACG	AC068580.5	GWAS_Target	GCACGGACCACCCGCCTACG
AC068580.5_ENST00000446489.1_GGCACAGGTGCATTCCAGCG	AC068580.5	GWAS_Target	GGCACAGGTGCATTCCAGCG
AC068580.5_ENST00000446489.1_GGGGGCGCAAGGGGCTCGTG	AC068580.5	GWAS_Target	GGGGGCGCAAGGGGCTCGTG
AC068580.5_ENST00000446489.1_GTGCAGGAGGCCGCGCAGGG	AC068580.5	GWAS_Target	GTGCAGGAGGCCGCGCAGGG
AC068831.10_ENST00000417221.4_AAGGGACATTTGAAAAACGG	AC068831.10	GWAS_Target	AAGGGACATTTGAAAAACGG
AC068831.10_ENST00000417221.4_CAACGCGTCTATTAATTAGG	AC068831.10	GWAS_Target	CAACGCGTCTATTAATTAGG
AC068831.10_ENST00000417221.4_GAAGGGGACGGCGTCCTGAA	AC068831.10	GWAS_Target	GAAGGGGACGGCGTCCTGAA
AC068831.10_ENST00000417221.4_GCGCTTCGCGTACCAGGAAG	AC068831.10	GWAS_Target	GCGCTTCGCGTACCAGGAAG
AC068831.10_ENST00000417221.4_TAATTAGGTGGCGGCGCCTG	AC068831.10	GWAS_Target	TAATTAGGTGGCGGCGCCTG
AC068831.10_ENST00000556904.1_CAGCGCTTCGCGTACCAGGA	AC068831.10	GWAS_Target	CAGCGCTTCGCGTACCAGGA
AC068831.10_ENST00000557804.1_AAGGGGACGGCGTCCTGAAA	AC068831.10	GWAS_Target	AAGGGGACGGCGTCCTGAAA
AC068831.10_ENST00000557804.1_CGCGTCTATTAATTAGGTGG	AC068831.10	GWAS_Target	CGCGTCTATTAATTAGGTGG
AC068831.10_ENST00000557804.1_TGAAAGGGACATTTGAAAAA	AC068831.10	GWAS_Target	TGAAAGGGACATTTGAAAAA
AC068831.10_ENST00000557804.1_TTAATTAGGTGGCGGCGCCT	AC068831.10	GWAS_Target	TTAATTAGGTGGCGGCGCCT
AC068831.6_ENST00000553321.1_AAACCGGGGGCGTTGGACCA	AC068831.6	GWAS_Target	AAACCGGGGGCGTTGGACCA
AC068831.6_ENST00000553321.1_AAATGGGCTGAAACCTCCGA	AC068831.6	GWAS_Target	AAATGGGCTGAAACCTCCGA
AC068831.6_ENST00000553321.1_AAGGCCCTGGAGGAAACCGG	AC068831.6	GWAS_Target	AAGGCCCTGGAGGAAACCGG
AC068831.6_ENST00000553321.1_CTCCGAGGGGCGTTGGACCA	AC068831.6	GWAS_Target	CTCCGAGGGGCGTTGGACCA
AC068831.6_ENST00000553321.1_TTCAGCCCATTTCACAGACC	AC068831.6	GWAS_Target	TTCAGCCCATTTCACAGACC
AC084262.3_ENST00000577225.1_ATATTACTGATAAAATTCTA	AC084262.3	GWAS_Target	ATATTACTGATAAAATTCTA
AC084262.3_ENST00000577225.1_ATATTACTTGTAATACACTA	AC084262.3	GWAS_Target	ATATTACTTGTAATACACTA
AC084262.3_ENST00000577225.1_GATATTACTGATAAAATTCT	AC084262.3	GWAS_Target	GATATTACTGATAAAATTCT
AC084262.3_ENST00000577225.1_GATATTACTTGTAATACACT	AC084262.3	GWAS_Target	GATATTACTTGTAATACACT
AC084262.3_ENST00000577225.1_TATTACAAGTAATATCACAG	AC084262.3	GWAS_Target	TATTACAAGTAATATCACAG
AC092069.1_ENST00000410560.3_AGAGTCTCACTCTGTCACCC	AC092069.1	GWAS_Target	AGAGTCTCACTCTGTCACCC
AC092069.1_ENST00000410560.3_CGTGCCATTGCACTCTACCC	AC092069.1	GWAS_Target	CGTGCCATTGCACTCTACCC
AC092069.1_ENST00000410560.3_GAGTCTCACTCTGTCACCCT	AC092069.1	GWAS_Target	GAGTCTCACTCTGTCACCCT
AC092069.1_ENST00000410560.3_GTGCCATTGCACTCTACCCA	AC092069.1	GWAS_Target	GTGCCATTGCACTCTACCCA
AC092069.1_ENST00000410560.3_TCACCCTGGGTAGAGTGCAA	AC092069.1	GWAS_Target	TCACCCTGGGTAGAGTGCAA
AC096645.1_ENST00000390128.2_AAGGTATTAGATGAGCTTTA	AC096645.1	GWAS_Target	AAGGTATTAGATGAGCTTTA
AC096645.1_ENST00000390128.2_ACTACTCAAAATGTTGTCTC	AC096645.1	GWAS_Target	ACTACTCAAAATGTTGTCTC
AC096645.1_ENST00000390128.2_TAAAATGCAGATGCTGATTC	AC096645.1	GWAS_Target	TAAAATGCAGATGCTGATTC
AC096645.1_ENST00000390128.2_TGCATTTCTATCAAGTTCTC	AC096645.1	GWAS_Target	TGCATTTCTATCAAGTTCTC
AC097724.3_ENST00000428036.1_AAGTCCACTGGGAAGCAGAC	AC097724.3	GWAS_Target	AAGTCCACTGGGAAGCAGAC
AC097724.3_ENST00000428036.1_CTAAACTCTGACTAATCCCA	AC097724.3	GWAS_Target	CTAAACTCTGACTAATCCCA
AC097724.3_ENST00000428036.1_GGAAATGGAAATAAGAGGGA	AC097724.3	GWAS_Target	GGAAATGGAAATAAGAGGGA
AC097724.3_ENST00000428036.1_GGGAAGCAGACTGGACAGAA	AC097724.3	GWAS_Target	GGGAAGCAGACTGGACAGAA
AC097724.3_ENST00000428036.1_GGGAAGGACAAAAGTCCACT	AC097724.3	GWAS_Target	GGGAAGGACAAAAGTCCACT
AC097724.3_ENST00000444501.1_AATTACTGATTTGGTAAATT	AC097724.3	GWAS_Target	AATTACTGATTTGGTAAATT
AC097724.3_ENST00000444501.1_ACCTGGTGAAGAGAAAACGC	AC097724.3	GWAS_Target	ACCTGGTGAAGAGAAAACGC
AC097724.3_ENST00000444501.1_AGAAAACGCAGGTATACCCT	AC097724.3	GWAS_Target	AGAAAACGCAGGTATACCCT
AC097724.3_ENST00000444501.1_CAGTAATTAAAAGTCTAACC	AC097724.3	GWAS_Target	CAGTAATTAAAAGTCTAACC
AC097724.3_ENST00000444501.1_TTTACATGAGTTGTTGAAAA	AC097724.3	GWAS_Target	TTTACATGAGTTGTTGAAAA
AC097724.3_ENST00000452212.1_CTGTGGGCTCTCAGTTTATT	AC097724.3	GWAS_Target	CTGTGGGCTCTCAGTTTATT
AC098680.1_ENST00000408568.1_ATGAAACAGGCCGGGCGCAG	AC098680.1	GWAS_Target	ATGAAACAGGCCGGGCGCAG
AC098680.1_ENST00000408568.1_GAATAAAAATGAAACAGGCC	AC098680.1	GWAS_Target	GAATAAAAATGAAACAGGCC
AC098680.1_ENST00000408568.1_GCTTTGAATAAAAATGAAAC	AC098680.1	GWAS_Target	GCTTTGAATAAAAATGAAAC
AC098680.1_ENST00000408568.1_TCAAAGCTAAAGTATTATGT	AC098680.1	GWAS_Target	TCAAAGCTAAAGTATTATGT
AC098680.1_ENST00000408568.1_TGAATAAAAATGAAACAGGC	AC098680.1	GWAS_Target	TGAATAAAAATGAAACAGGC
AC100791.2_ENST00000459144.1_AGGTTCACTGCGTGCACGCA	AC100791.2	GWAS_Target	AGGTTCACTGCGTGCACGCA
AC100791.2_ENST00000459144.1_CAGTGAACCTGATGCTGCAG	AC100791.2	GWAS_Target	CAGTGAACCTGATGCTGCAG
AC100791.2_ENST00000459144.1_GGTTCACTGCGTGCACGCAC	AC100791.2	GWAS_Target	GGTTCACTGCGTGCACGCAC
AC100791.2_ENST00000459144.1_GTTCACTGCGTGCACGCACG	AC100791.2	GWAS_Target	GTTCACTGCGTGCACGCACG
AC100791.2_ENST00000459144.1_TGATGCTGCAGCGGCTACTG	AC100791.2	GWAS_Target	TGATGCTGCAGCGGCTACTG
AC105914.1_ENST00000585179.1_ACAATTACTATTGCACCAAC	AC105914.1	GWAS_Target	ACAATTACTATTGCACCAAC
AC105914.1_ENST00000585179.1_TACTATAAATATTGATATGC	AC105914.1	GWAS_Target	TACTATAAATATTGATATGC
AC105914.1_ENST00000585179.1_TTAAACAGCATTACTTTCAA	AC105914.1	GWAS_Target	TTAAACAGCATTACTTTCAA
AC105914.1_ENST00000585179.1_TTATAGTAGCTTACACCTGT	AC105914.1	GWAS_Target	TTATAGTAGCTTACACCTGT
AC107993.1_ENST00000408093.1_GGTTGTTGCAAAAGTAATTG	AC107993.1	GWAS_Target	GGTTGTTGCAAAAGTAATTG
AC107993.1_ENST00000408093.1_GTTGTTGCAAAAGTAATTGT	AC107993.1	GWAS_Target	GTTGTTGCAAAAGTAATTGT
AC107993.1_ENST00000408093.1_TTAAATAAATAAATATTATT	AC107993.1	GWAS_Target	TTAAATAAATAAATATTATT
AC138430.4_ENST00000586064.2_AGTCCGGGCCGAGGCTGCCA	AC138430.4	GWAS_Target	AGTCCGGGCCGAGGCTGCCA
AC138430.4_ENST00000586064.2_GCCCGGACTCGCCGCCAACG	AC138430.4	GWAS_Target	GCCCGGACTCGCCGCCAACG
AC138430.4_ENST00000586064.2_GGGTCGACCTTTGTGCGGGG	AC138430.4	GWAS_Target	GGGTCGACCTTTGTGCGGGG
AC138430.4_ENST00000586064.2_TCCTCGTTGGCGGCGAGTCC	AC138430.4	GWAS_Target	TCCTCGTTGGCGGCGAGTCC
AC144573.1_ENST00000581217.1_AGAACTGGTTGTTATTAGGT	AC144573.1	GWAS_Target	AGAACTGGTTGTTATTAGGT
AC144573.1_ENST00000581217.1_GTTGGTGCAAAAGTAATTGC	AC144573.1	GWAS_Target	GTTGGTGCAAAAGTAATTGC
AC144573.1_ENST00000581217.1_TAATAACAACCAGTTCTCAC	AC144573.1	GWAS_Target	TAATAACAACCAGTTCTCAC
AC144573.1_ENST00000581217.1_TGTGAGAACTGGTTGTTATT	AC144573.1	GWAS_Target	TGTGAGAACTGGTTGTTATT
AC144573.1_ENST00000581217.1_TTATTAGTTCCTGTGAGAAC	AC144573.1	GWAS_Target	TTATTAGTTCCTGTGAGAAC
AC145110.1_ENST00000522158.1_ACTGGTGTTCTTATAAGAAG	AC145110.1	GWAS_Target	ACTGGTGTTCTTATAAGAAG
AC145110.1_ENST00000522158.1_AGGAGATTTGGTCACAGACA	AC145110.1	GWAS_Target	AGGAGATTTGGTCACAGACA
AC145110.1_ENST00000522158.1_TAAAATAAGCTCTTTAAAGT	AC145110.1	GWAS_Target	TAAAATAAGCTCTTTAAAGT
AC145110.1_ENST00000522158.1_TAACTCTTTAAAGACTGATA	AC145110.1	GWAS_Target	TAACTCTTTAAAGACTGATA
AC145110.1_ENST00000522158.1_TTAAAATAAGCTCTTTAAAG	AC145110.1	GWAS_Target	TTAAAATAAGCTCTTTAAAG
ACAT1_AGCACAGCCATGGTCGCAGA	ACAT1	GWAS_Target	AGCACAGCCATGGTCGCAGA
ACAT1_CAGCACAGCCATGGTCGCAG	ACAT1	GWAS_Target	CAGCACAGCCATGGTCGCAG
ACAT1_CTGGCGGCACTTCTGCGCAG	ACAT1	GWAS_Target	CTGGCGGCACTTCTGCGCAG
ACAT1_TACTCAGCCCTCTGCGACCA	ACAT1	GWAS_Target	TACTCAGCCCTCTGCGACCA
ACAT1_TGCGACCATGGCTGTGCTGG	ACAT1	GWAS_Target	TGCGACCATGGCTGTGCTGG
ACO2_AATGGCGCCCTACAGCCTAC	ACO2	GWAS_Target	AATGGCGCCCTACAGCCTAC
ACO2_ATCTTTGTCAGTGCACAAAA	ACO2	GWAS_Target	ATCTTTGTCAGTGCACAAAA
ACO2_CCGAGTCACCAGTAGGCTGT	ACO2	GWAS_Target	CCGAGTCACCAGTAGGCTGT
ACO2_CCTGCAGCCGAGTCACCAGT	ACO2	GWAS_Target	CCTGCAGCCGAGTCACCAGT
ACO2_CGAGTCACCAGTAGGCTGTA	ACO2	GWAS_Target	CGAGTCACCAGTAGGCTGTA
ACOT12_AGTGGCGTGCGCCGGCTGGA	ACOT12	GWAS_Target	AGTGGCGTGCGCCGGCTGGA
ACOT12_CATGAGCCAAGCCATCCAGC	ACOT12	GWAS_Target	CATGAGCCAAGCCATCCAGC
ACOT12_GCGCAGTGGCGTGCGCCGGC	ACOT12	GWAS_Target	GCGCAGTGGCGTGCGCCGGC
ACOT12_TGGCTCATGACCACCTCGCC	ACOT12	GWAS_Target	TGGCTCATGACCACCTCGCC
ACOT12_TTGGCTCATGACCACCTCGC	ACOT12	GWAS_Target	TTGGCTCATGACCACCTCGC
ACTN1_AGGTCCAAGCGCCCGCCCAG	ACTN1	GWAS_Target	AGGTCCAAGCGCCCGCCCAG
ACTN1_CTCGCGGACTGCCTGCCTCT	ACTN1	GWAS_Target	CTCGCGGACTGCCTGCCTCT
ACTN1_GCGGACTGCCTGCCTCTGGG	ACTN1	GWAS_Target	GCGGACTGCCTGCCTCTGGG
ACTN1_GCTACTGGCGGCGACAGCGG	ACTN1	GWAS_Target	GCTACTGGCGGCGACAGCGG
ACTN1_GCTGCTACTGGCGGCGACAG	ACTN1	GWAS_Target	GCTGCTACTGGCGGCGACAG
ADAM15_AGCAAGTGCGGAACAGCGCG	ADAM15	GWAS_Target	AGCAAGTGCGGAACAGCGCG
ADAM15_CAGCGCCAGCCGCATGGCAG	ADAM15	GWAS_Target	CAGCGCCAGCCGCATGGCAG
ADAM15_CCCGGAGCGCCGCTGCCATG	ADAM15	GWAS_Target	CCCGGAGCGCCGCTGCCATG
ADAM15_CCGCACTTGCTGCCCTCGCC	ADAM15	GWAS_Target	CCGCACTTGCTGCCCTCGCC
ADAM15_CCGGGCGAGGGCAGCAAGTG	ADAM15	GWAS_Target	CCGGGCGAGGGCAGCAAGTG
ADAM29_CTATAACCTGCTTGTGATCG	ADAM29	GWAS_Target	CTATAACCTGCTTGTGATCG
ADAM29_CTGTTCCTGCACATTTCCTG	ADAM29	GWAS_Target	CTGTTCCTGCACATTTCCTG
ADAM29_GGACGCCCTCGATCACAAGC	ADAM29	GWAS_Target	GGACGCCCTCGATCACAAGC
ADAM29_TATAACCTGCTTGTGATCGA	ADAM29	GWAS_Target	TATAACCTGCTTGTGATCGA
ADAM29_TTGTGATCGAGGGCGTCCTC	ADAM29	GWAS_Target	TTGTGATCGAGGGCGTCCTC
ADAMTS15_AGAGCCTCCAGCGGTTCGCC	ADAMTS15	GWAS_Target	AGAGCCTCCAGCGGTTCGCC
ADAMTS15_CTCTGGCTCAGAGCCTCCAG	ADAMTS15	GWAS_Target	CTCTGGCTCAGAGCCTCCAG
ADAMTS15_GGAACGACTACCTCCCGCTC	ADAMTS15	GWAS_Target	GGAACGACTACCTCCCGCTC
ADAMTS15_GGTTCGCCCGGCGAAAGCCA	ADAMTS15	GWAS_Target	GGTTCGCCCGGCGAAAGCCA
ADAMTS15_TTCGCCGGGCGAACCGCTGG	ADAMTS15	GWAS_Target	TTCGCCGGGCGAACCGCTGG
ADAMTS9_ATAATGCCCAGCGAGCGGGC	ADAMTS9	GWAS_Target	ATAATGCCCAGCGAGCGGGC
ADAMTS9_CCCGCTCGCTGGGCATTATG	ADAMTS9	GWAS_Target	CCCGCTCGCTGGGCATTATG
ADAMTS9_CCGCATAATGCCCAGCGAGC	ADAMTS9	GWAS_Target	CCGCATAATGCCCAGCGAGC
ADAMTS9_CGAGCGGGCAGGAGAAGGCG	ADAMTS9	GWAS_Target	CGAGCGGGCAGGAGAAGGCG
ADAMTS9_GCCGCATAATGCCCAGCGAG	ADAMTS9	GWAS_Target	GCCGCATAATGCCCAGCGAG
ADAP2_ATCGCCCATGGCCGGCCCGG	ADAP2	GWAS_Target	ATCGCCCATGGCCGGCCCGG
ADAP2_CCGGCCCGGCGGGCTCAGCG	ADAP2	GWAS_Target	CCGGCCCGGCGGGCTCAGCG
ADAP2_CGCTCGCGATCGCCCATGGC	ADAP2	GWAS_Target	CGCTCGCGATCGCCCATGGC
ADAP2_GGGCGGAGCGCACGGGCCAT	ADAP2	GWAS_Target	GGGCGGAGCGCACGGGCCAT
ADAP2_GTTGCGCTCGCGATCGCCCA	ADAP2	GWAS_Target	GTTGCGCTCGCGATCGCCCA
ADCY3_AGAGCGGGTTTCCAGAGCAC	ADCY3	GWAS_Target	AGAGCGGGTTTCCAGAGCAC
ADCY3_CCGCTCTGCGTTCCTGCTGG	ADCY3	GWAS_Target	CCGCTCTGCGTTCCTGCTGG
ADCY3_CCTCCAGCAGGAACGCAGAG	ADCY3	GWAS_Target	CCTCCAGCAGGAACGCAGAG
ADCY3_CTCCAGCAGGAACGCAGAGC	ADCY3	GWAS_Target	CTCCAGCAGGAACGCAGAGC
ADCY3_GATCAGTGCTACCTGTGCTC	ADCY3	GWAS_Target	GATCAGTGCTACCTGTGCTC
ADCY9_CCGCGGCCGCTGCCTCATGT	ADCY9	GWAS_Target	CCGCGGCCGCTGCCTCATGT
ADCY9_GCAGGGGCCGGAGATGGTGG	ADCY9	GWAS_Target	GCAGGGGCCGGAGATGGTGG
ADCY9_GCGGCAGCTCTTCCGACATG	ADCY9	GWAS_Target	GCGGCAGCTCTTCCGACATG
ADCY9_GCTCTTCCGACATGAGGCAG	ADCY9	GWAS_Target	GCTCTTCCGACATGAGGCAG
ADCY9_GCTGCCGCCGCCACCATCTC	ADCY9	GWAS_Target	GCTGCCGCCGCCACCATCTC
ADGRA2_GGAGCCCGGCGCGATCCGCT	ADGRA2	GWAS_Target	GGAGCCCGGCGCGATCCGCT
ADGRA2_GGCGCTGGGCTGGGACCTAG	ADGRA2	GWAS_Target	GGCGCTGGGCTGGGACCTAG
ADGRA2_GGGACCTAGCGGATCGCGCC	ADGRA2	GWAS_Target	GGGACCTAGCGGATCGCGCC
ADGRA2_TCGCCTGCTCGCTGGGCGCT	ADGRA2	GWAS_Target	TCGCCTGCTCGCTGGGCGCT
ADGRA2_TGGGACCTAGCGGATCGCGC	ADGRA2	GWAS_Target	TGGGACCTAGCGGATCGCGC
ADGRD2_AAGGGTTCCTTGATTCACCT	ADGRD2	GWAS_Target	AAGGGTTCCTTGATTCACCT
ADGRD2_AGGGTTCCTTGATTCACCTG	ADGRD2	GWAS_Target	AGGGTTCCTTGATTCACCTG
ADGRD2_CAGGTGAATCAAGGAACCCT	ADGRD2	GWAS_Target	CAGGTGAATCAAGGAACCCT
ADGRD2_CCAACTCCCCAGGTGAATCA	ADGRD2	GWAS_Target	CCAACTCCCCAGGTGAATCA
ADGRD2_GGGATCCCTCATACCAACCT	ADGRD2	GWAS_Target	GGGATCCCTCATACCAACCT
ADGRG7_AGATTCAAACTGCATCCTAC	ADGRG7	GWAS_Target	AGATTCAAACTGCATCCTAC
ADGRG7_AGTTTGAATCTCCTAATAAA	ADGRG7	GWAS_Target	AGTTTGAATCTCCTAATAAA
ADGRG7_ATTTCCTCATCCTTCACTCA	ADGRG7	GWAS_Target	ATTTCCTCATCCTTCACTCA
ADGRG7_TTCATGTTCTCCTTGAGTGA	ADGRG7	GWAS_Target	TTCATGTTCTCCTTGAGTGA
ADGRG7_TTCTCCTTGAGTGAAGGATG	ADGRG7	GWAS_Target	TTCTCCTTGAGTGAAGGATG
ADIPOR1_ACATCCCGCGGCGCTGGAGG	ADIPOR1	GWAS_Target	ACATCCCGCGGCGCTGGAGG
ADIPOR1_CGCGCTACATCCCGCGGCGC	ADIPOR1	GWAS_Target	CGCGCTACATCCCGCGGCGC
ADIPOR1_GCAGGCCGCCTCCAGCGCCG	ADIPOR1	GWAS_Target	GCAGGCCGCCTCCAGCGCCG
ADIPOR1_GCGGCGCTGGAGGCGGCCTG	ADIPOR1	GWAS_Target	GCGGCGCTGGAGGCGGCCTG
ADIPOR1_GCTACATCCCGCGGCGCTGG	ADIPOR1	GWAS_Target	GCTACATCCCGCGGCGCTGG
ADRB3_AAATCACCTGGCTCAGGGGA	ADRB3	GWAS_Target	AAATCACCTGGCTCAGGGGA
ADRB3_AGGGGGTCTCCCAAATCACC	ADRB3	GWAS_Target	AGGGGGTCTCCCAAATCACC
ADRB3_CAAATCACCTGGCTCAGGGG	ADRB3	GWAS_Target	CAAATCACCTGGCTCAGGGG
ADRB3_CTCCCAAATCACCTGGCTCA	ADRB3	GWAS_Target	CTCCCAAATCACCTGGCTCA
ADRB3_TCCCAAATCACCTGGCTCAG	ADRB3	GWAS_Target	TCCCAAATCACCTGGCTCAG
ADSL_AAGAGGTGAGCGGTAGCTGT	ADSL	GWAS_Target	AAGAGGTGAGCGGTAGCTGT
ADSL_AGAGGTGAGCGGTAGCTGTC	ADSL	GWAS_Target	AGAGGTGAGCGGTAGCTGTC
ADSL_AGCGGGAGGCAAGAGGTGAG	ADSL	GWAS_Target	AGCGGGAGGCAAGAGGTGAG
ADSL_AGGGTTGGGATGGCGGCTGG	ADSL	GWAS_Target	AGGGTTGGGATGGCGGCTGG
ADSL_GCGGGGTCGCAGGGTTGGGA	ADSL	GWAS_Target	GCGGGGTCGCAGGGTTGGGA
ADSSL1_AGAGCCAAGCCAGCATGTCG	ADSSL1	GWAS_Target	AGAGCCAAGCCAGCATGTCG
ADSSL1_CGCCGCCTGCGCCGGGGGGC	ADSSL1	GWAS_Target	CGCCGCCTGCGCCGGGGGGC
ADSSL1_GAAGAGCCAAGCCAGCATGT	ADSSL1	GWAS_Target	GAAGAGCCAAGCCAGCATGT
ADSSL1_GCCTCCAACGACCGGCCCCC	ADSSL1	GWAS_Target	GCCTCCAACGACCGGCCCCC
ADSSL1_GGACCCGAGCCTCCAACGAC	ADSSL1	GWAS_Target	GGACCCGAGCCTCCAACGAC
AF127577.12_ENST00000449746.1_AAAGAATATAGAATAGGAAC	AF127577.12	GWAS_Target	AAAGAATATAGAATAGGAAC
AF127577.12_ENST00000449746.1_ATTATTGTAGTAGGTTGTAG	AF127577.12	GWAS_Target	ATTATTGTAGTAGGTTGTAG
AF127577.12_ENST00000449746.1_GTGTTAGGAATGCTCCCAGG	AF127577.12	GWAS_Target	GTGTTAGGAATGCTCCCAGG
AF127577.12_ENST00000449746.1_TAGGTGTTAGGAATGCTCCC	AF127577.12	GWAS_Target	TAGGTGTTAGGAATGCTCCC
AF127577.12_ENST00000449746.1_TCCTATTCTATATTCTTTCT	AF127577.12	GWAS_Target	TCCTATTCTATATTCTTTCT
AFF4_AGGATCCCCGCCCCGTCCGC	AFF4	GWAS_Target	AGGATCCCCGCCCCGTCCGC
AFF4_ATCCCCGCCCCGTCCGCTGG	AFF4	GWAS_Target	ATCCCCGCCCCGTCCGCTGG
AFF4_CCGTCGCCGCCGCCAGCGGA	AFF4	GWAS_Target	CCGTCGCCGCCGCCAGCGGA
AFF4_GCCGCCGCCAGCGGACGGGG	AFF4	GWAS_Target	GCCGCCGCCAGCGGACGGGG
AFF4_GTTAACGAAGACCTGGCACC	AFF4	GWAS_Target	GTTAACGAAGACCTGGCACC
AHI1_AATCAACTCCCCCAGCCTAG	AHI1	GWAS_Target	AATCAACTCCCCCAGCCTAG
AHI1_AGCGGCGCGTGCGCGAAGTG	AHI1	GWAS_Target	AGCGGCGCGTGCGCGAAGTG
AHI1_GCGCACGCGCCGCTAGGCTG	AHI1	GWAS_Target	GCGCACGCGCCGCTAGGCTG
AHI1_GGCGCGTGCGCGAAGTGAGG	AHI1	GWAS_Target	GGCGCGTGCGCGAAGTGAGG
AHI1_TGGCGGGTTAGGTGGCTGCG	AHI1	GWAS_Target	TGGCGGGTTAGGTGGCTGCG
AHRR_ACACTTACCCAGGGCCTGCG	AHRR	GWAS_Target	ACACTTACCCAGGGCCTGCG
AHRR_CGGAGGCTCAGGCACACCCG	AHRR	GWAS_Target	CGGAGGCTCAGGCACACCCG
AHRR_GACACTTACCCAGGGCCTGC	AHRR	GWAS_Target	GACACTTACCCAGGGCCTGC
AHRR_GAGGCTCAGGCACACCCGCG	AHRR	GWAS_Target	GAGGCTCAGGCACACCCGCG
AHRR_GGACACTTACCCAGGGCCTG	AHRR	GWAS_Target	GGACACTTACCCAGGGCCTG
AHSA2_ACTGGGCGGAAAACAAGGAA	AHSA2	GWAS_Target	ACTGGGCGGAAAACAAGGAA
AHSA2_CCCACTTGGCCATGGCGGCG	AHSA2	GWAS_Target	CCCACTTGGCCATGGCGGCG
AHSA2_CGTGGACTGGGCGGAAAACA	AHSA2	GWAS_Target	CGTGGACTGGGCGGAAAACA
AHSA2_CTGGCCCCACTTGGCCATGG	AHSA2	GWAS_Target	CTGGCCCCACTTGGCCATGG
AHSA2_TCCACGCCGCCATGGCCAAG	AHSA2	GWAS_Target	TCCACGCCGCCATGGCCAAG
AJ009632.3_ENST00000433588.1_CCCAGCCCAGTCAGCAGGCT	AJ009632.3	GWAS_Target	CCCAGCCCAGTCAGCAGGCT
AJ009632.3_ENST00000433588.1_CCCAGTCAGCAGGCTTGGTC	AJ009632.3	GWAS_Target	CCCAGTCAGCAGGCTTGGTC
AJ009632.3_ENST00000433588.1_CTGAAAGACTCTGCTTAGAG	AJ009632.3	GWAS_Target	CTGAAAGACTCTGCTTAGAG
AJ009632.3_ENST00000433588.1_GCTTAGAGTGGTGCTCACTC	AJ009632.3	GWAS_Target	GCTTAGAGTGGTGCTCACTC
AJ009632.3_ENST00000433588.1_TACAGCCCAGCCCAGTCAGC	AJ009632.3	GWAS_Target	TACAGCCCAGCCCAGTCAGC
AKAP1_CCCCACGTGCTAGCCCAGGC	AKAP1	GWAS_Target	CCCCACGTGCTAGCCCAGGC
AKAP1_CCCCCACGTGCTAGCCCAGG	AKAP1	GWAS_Target	CCCCCACGTGCTAGCCCAGG
AKAP1_CCCGCCTGGGCTAGCACGTG	AKAP1	GWAS_Target	CCCGCCTGGGCTAGCACGTG
AKAP1_CCGCCTGGGCTAGCACGTGG	AKAP1	GWAS_Target	CCGCCTGGGCTAGCACGTGG
AKAP1_GCTCCCCCACGTGCTAGCCC	AKAP1	GWAS_Target	GCTCCCCCACGTGCTAGCCC
AKAP12_AAGGCGCTCTCGGGACCTCG	AKAP12	GWAS_Target	AAGGCGCTCTCGGGACCTCG
AKAP12_AGGCGCTCTCGGGACCTCGC	AKAP12	GWAS_Target	AGGCGCTCTCGGGACCTCGC
AKAP12_CCAAAAGACGCGCGCCCGCG	AKAP12	GWAS_Target	CCAAAAGACGCGCGCCCGCG
AKAP12_CGGCGAAGGAAGGCGCTCTC	AKAP12	GWAS_Target	CGGCGAAGGAAGGCGCTCTC
AKAP12_GCGCGTTCGCAGTCGGCTGG	AKAP12	GWAS_Target	GCGCGTTCGCAGTCGGCTGG
AKAP7_AGCCGCAGCACCCGCATGCC	AKAP7	GWAS_Target	AGCCGCAGCACCCGCATGCC
AKAP7_CCGGCGTCCGGCCTGGCATG	AKAP7	GWAS_Target	CCGGCGTCCGGCCTGGCATG
AKAP7_CGGCGTCCGGCCTGGCATGC	AKAP7	GWAS_Target	CGGCGTCCGGCCTGGCATGC
AKAP7_GGCCTGGCATGCGGGTGCTG	AKAP7	GWAS_Target	GGCCTGGCATGCGGGTGCTG
AKAP7_TGCGGGTGCTGCGGCTGCTG	AKAP7	GWAS_Target	TGCGGGTGCTGCGGCTGCTG
AKAP9_CGGTGACGGCGCTTCCCGTG	AKAP9	GWAS_Target	CGGTGACGGCGCTTCCCGTG
AKAP9_GAAGCAGTCTCCGCGCTCAC	AKAP9	GWAS_Target	GAAGCAGTCTCCGCGCTCAC
AKAP9_GCAGTCTCCGCGCTCACTGG	AKAP9	GWAS_Target	GCAGTCTCCGCGCTCACTGG
AKAP9_GCGGATCGTCCTCAGCCGCA	AKAP9	GWAS_Target	GCGGATCGTCCTCAGCCGCA
AKAP9_GGACGATCCGCCAGTGAGCG	AKAP9	GWAS_Target	GGACGATCCGCCAGTGAGCG
AKR1C1_AGCCAGGCTAGTGACAGAAA	AKR1C1	GWAS_Target	AGCCAGGCTAGTGACAGAAA
AKR1C1_ATCCATTTCTGTCACTAGCC	AKR1C1	GWAS_Target	ATCCATTTCTGTCACTAGCC
AKR1C1_ATTTCTGTCACTAGCCTGGC	AKR1C1	GWAS_Target	ATTTCTGTCACTAGCCTGGC
AKR1C1_CAGTGTGTGAAGCTGAATGA	AKR1C1	GWAS_Target	CAGTGTGTGAAGCTGAATGA
AKR1C1_GAAAGAAACATTTGCCAGCC	AKR1C1	GWAS_Target	GAAAGAAACATTTGCCAGCC
AKR1C2_CATCATTCAGCTTCACACAC	AKR1C2	GWAS_Target	CATCATTCAGCTTCACACAC
AKR1C2_GGTCACTTCATGCCTGTCCT	AKR1C2	GWAS_Target	GGTCACTTCATGCCTGTCCT
AKR1C2_TAGGTGCCAAATCCCAGGAC	AKR1C2	GWAS_Target	TAGGTGCCAAATCCCAGGAC
AKR1C2_TGGCACCTATGCGCCTGCAG	AKR1C2	GWAS_Target	TGGCACCTATGCGCCTGCAG
AKR1C2_TGGTCACTTCATGCCTGTCC	AKR1C2	GWAS_Target	TGGTCACTTCATGCCTGTCC
AKR1C3_CAGTGTGTAAAGCTAAATGA	AKR1C3	GWAS_Target	CAGTGTGTAAAGCTAAATGA
AKR1C3_CATCATTTAGCTTTACACAC	AKR1C3	GWAS_Target	CATCATTTAGCTTTACACAC
AKR1C3_GTCAGACAAGTGACAGGGAA	AKR1C3	GWAS_Target	GTCAGACAAGTGACAGGGAA
AKR1C3_TAGCTTTACACACTGGTGTT	AKR1C3	GWAS_Target	TAGCTTTACACACTGGTGTT
AKR1C3_TGCTAGTCAGACAAGTGACA	AKR1C3	GWAS_Target	TGCTAGTCAGACAAGTGACA
AKR1C4_AGCTCTACACGCTGATATTT	AKR1C4	GWAS_Target	AGCTCTACACGCTGATATTT
AKR1C4_CAGCGTGTAGAGCTAAATGA	AKR1C4	GWAS_Target	CAGCGTGTAGAGCTAAATGA
AKR1C4_GTGAAAGAAGTGGCAAGCAA	AKR1C4	GWAS_Target	GTGAAAGAAGTGGCAAGCAA
AKR1C4_TAGCTCTACACGCTGATATT	AKR1C4	GWAS_Target	TAGCTCTACACGCTGATATT
AKR1C4_TGGTCACTTCATGCCCGTAT	AKR1C4	GWAS_Target	TGGTCACTTCATGCCCGTAT
AKR1C7P_ENST00000432689.2_AAATAATACATCTGAACTGA	AKR1C7P	GWAS_Target	AAATAATACATCTGAACTGA
AKR1C7P_ENST00000432689.2_ACACAGAAATTTCACCTCAG	AKR1C7P	GWAS_Target	ACACAGAAATTTCACCTCAG
AKR1C7P_ENST00000432689.2_TAATACATCTGAACTGACGG	AKR1C7P	GWAS_Target	TAATACATCTGAACTGACGG
AKR1C7P_ENST00000432689.2_TGAAATTTCTGTGTGTGCAG	AKR1C7P	GWAS_Target	TGAAATTTCTGTGTGTGCAG
AKR1C7P_ENST00000432689.2_TGATGGCCCTGTGAAGAGAG	AKR1C7P	GWAS_Target	TGATGGCCCTGTGAAGAGAG
AKR1C8P_AGGAGGAAAGACAGGTTAGC	AKR1C8P	GWAS_Target	AGGAGGAAAGACAGGTTAGC
AKR1C8P_GAGGAAAGACAGGTTAGCTG	AKR1C8P	GWAS_Target	GAGGAAAGACAGGTTAGCTG
AKR1C8P_GGAGGAAAGACAGGTTAGCT	AKR1C8P	GWAS_Target	GGAGGAAAGACAGGTTAGCT
AKR1C8P_TGAAGCAAAGCCATTCAGTG	AKR1C8P	GWAS_Target	TGAAGCAAAGCCATTCAGTG
AKR1C8P_TGAGGAAAAGGAGGAAAGAC	AKR1C8P	GWAS_Target	TGAGGAAAAGGAGGAAAGAC
AKTIP_AGCTCTGCATTGAAGGCACT	AKTIP	GWAS_Target	AGCTCTGCATTGAAGGCACT
AKTIP_CTGGGGTGAGGCTTACTGCC	AKTIP	GWAS_Target	CTGGGGTGAGGCTTACTGCC
AKTIP_GAGCTCTGCATTGAAGGCAC	AKTIP	GWAS_Target	GAGCTCTGCATTGAAGGCAC
AKTIP_GCTCTGCATTGAAGGCACTG	AKTIP	GWAS_Target	GCTCTGCATTGAAGGCACTG
AKTIP_GGTGAGGCTTACTGCCCGGC	AKTIP	GWAS_Target	GGTGAGGCTTACTGCCCGGC
AL021546.6_ENST00000551806.1_AGCCCCACTCGGGCGAGACA	AL021546.6	GWAS_Target	AGCCCCACTCGGGCGAGACA
AL021546.6_ENST00000551806.1_CGAAGAGGGCTCAGGTACTG	AL021546.6	GWAS_Target	CGAAGAGGGCTCAGGTACTG
AL021546.6_ENST00000551806.1_CTCCCTGTCTCGCCCGAGTG	AL021546.6	GWAS_Target	CTCCCTGTCTCGCCCGAGTG
AL021546.6_ENST00000551806.1_GAGGCTCGACCCGTCGACCC	AL021546.6	GWAS_Target	GAGGCTCGACCCGTCGACCC
AL021546.6_ENST00000551806.1_GAGTGGCGCCCATGGCGAAG	AL021546.6	GWAS_Target	GAGTGGCGCCCATGGCGAAG
AL031594.1_ENST00000516315.1_AAATCAATGAGTCACAGAAG	AL031594.1	GWAS_Target	AAATCAATGAGTCACAGAAG
AL031594.1_ENST00000516315.1_AGCTGTTGTCATCAGTATTC	AL031594.1	GWAS_Target	AGCTGTTGTCATCAGTATTC
AL031594.1_ENST00000516315.1_ATAAATCAATGAGTCACAGA	AL031594.1	GWAS_Target	ATAAATCAATGAGTCACAGA
AL031594.1_ENST00000516315.1_GATGATCTCAGAAGACAGGT	AL031594.1	GWAS_Target	GATGATCTCAGAAGACAGGT
AL031594.1_ENST00000516315.1_TAATGATGATCTCAGAAGAC	AL031594.1	GWAS_Target	TAATGATGATCTCAGAAGAC
AL121652.1_ENST00000408399.1_AAATATATATATGTGTGTGT	AL121652.1	GWAS_Target	AAATATATATATGTGTGTGT
AL121652.1_ENST00000408399.1_AATATATATATGTGTGTGTC	AL121652.1	GWAS_Target	AATATATATATGTGTGTGTC
AL121652.1_ENST00000408399.1_ATATATATATGTGTGTGTCG	AL121652.1	GWAS_Target	ATATATATATGTGTGTGTCG
AL121652.1_ENST00000408399.1_TTATATATATACACACATAT	AL121652.1	GWAS_Target	TTATATATATACACACATAT
AL121652.1_ENST00000408399.1_TTTATATATATACACACATA	AL121652.1	GWAS_Target	TTTATATATATACACACATA
AL157902.3_ENST00000425010.1_ATGGAGATGGGAAAAGCCTG	AL157902.3	GWAS_Target	ATGGAGATGGGAAAAGCCTG
AL157902.3_ENST00000425010.1_CATCCTATTCTCTCGCAGGC	AL157902.3	GWAS_Target	CATCCTATTCTCTCGCAGGC
AL157902.3_ENST00000425010.1_CTGCCTGCGAGAGAATAGGA	AL157902.3	GWAS_Target	CTGCCTGCGAGAGAATAGGA
AL157902.3_ENST00000425010.1_CTGGGGAAGAGAGAGTTATG	AL157902.3	GWAS_Target	CTGGGGAAGAGAGAGTTATG
AL157902.3_ENST00000425010.1_GGAAGAGAGAGTTATGCGGC	AL157902.3	GWAS_Target	GGAAGAGAGAGTTATGCGGC
AL157902.3_ENST00000440801.1_CAACGCGAAAATCCCCAGAG	AL157902.3	GWAS_Target	CAACGCGAAAATCCCCAGAG
AL157902.3_ENST00000440801.1_CGCGAAAATCCCCAGAGAGG	AL157902.3	GWAS_Target	CGCGAAAATCCCCAGAGAGG
AL157902.3_ENST00000440801.1_GTTACCCGCCTCACTCCTGG	AL157902.3	GWAS_Target	GTTACCCGCCTCACTCCTGG
AL157902.3_ENST00000456126.1_ACTTCAAAAACACACACCGG	AL157902.3	GWAS_Target	ACTTCAAAAACACACACCGG
AL157902.3_ENST00000456126.1_CAAAAACACACACCGGAGGT	AL157902.3	GWAS_Target	CAAAAACACACACCGGAGGT
AL157902.3_ENST00000456126.1_CACACACCGGAGGTAGGCGT	AL157902.3	GWAS_Target	CACACACCGGAGGTAGGCGT
AL359552.1_ENST00000581575.1_AAAATATCCCCACTCTTGGC	AL359552.1	GWAS_Target	AAAATATCCCCACTCTTGGC
AL359552.1_ENST00000581575.1_AAATATCCCCACTCTTGGCC	AL359552.1	GWAS_Target	AAATATCCCCACTCTTGGCC
AL359552.1_ENST00000581575.1_CACCGTGCCCGGCCAAGAGT	AL359552.1	GWAS_Target	CACCGTGCCCGGCCAAGAGT
AL359552.1_ENST00000581575.1_CCACCGTGCCCGGCCAAGAG	AL359552.1	GWAS_Target	CCACCGTGCCCGGCCAAGAG
AL359552.1_ENST00000581575.1_TCAGAAAATATCCCCACTCT	AL359552.1	GWAS_Target	TCAGAAAATATCCCCACTCT
AL359693.1_ENST00000597800.1_AGATAATGCCTCTCTTGATA	AL359693.1	GWAS_Target	AGATAATGCCTCTCTTGATA
AL359693.1_ENST00000597800.1_GATAAAACTTGTCTATTTCG	AL359693.1	GWAS_Target	GATAAAACTTGTCTATTTCG
AL359693.1_ENST00000597800.1_GCTGTGATCCTTATCAAGAG	AL359693.1	GWAS_Target	GCTGTGATCCTTATCAAGAG
AL359693.1_ENST00000597800.1_TATAAACAACAAGAAGAATA	AL359693.1	GWAS_Target	TATAAACAACAAGAAGAATA
AL359693.1_ENST00000597800.1_TCGTGGAAAAAAAATGCCTA	AL359693.1	GWAS_Target	TCGTGGAAAAAAAATGCCTA
AL441883.1_ENST00000600057.1_AAAAAAAACAAAATGCCAAG	AL441883.1	GWAS_Target	AAAAAAAACAAAATGCCAAG
AL441883.1_ENST00000600057.1_ATGCCAAGAGGTTTAAAAGA	AL441883.1	GWAS_Target	ATGCCAAGAGGTTTAAAAGA
AL441883.1_ENST00000600057.1_CCAAGAGGTTTAAAAGACGG	AL441883.1	GWAS_Target	CCAAGAGGTTTAAAAGACGG
AL441883.1_ENST00000600057.1_GAGGTTTAAAAGACGGTGGA	AL441883.1	GWAS_Target	GAGGTTTAAAAGACGGTGGA
AL450992.2_ENST00000434182.1_ATCACTGTATACTAAAAAAC	AL450992.2	GWAS_Target	ATCACTGTATACTAAAAAAC
AL450992.2_ENST00000434182.1_GTATACAGTGATTTAGACTC	AL450992.2	GWAS_Target	GTATACAGTGATTTAGACTC
AL450992.2_ENST00000434182.1_TATACAGTGATTTAGACTCT	AL450992.2	GWAS_Target	TATACAGTGATTTAGACTCT
AL450992.2_ENST00000434182.1_TTCATTCAAACACTCCCAGA	AL450992.2	GWAS_Target	TTCATTCAAACACTCCCAGA
AL450992.2_ENST00000434182.1_TTGCTCTTCATTCATGGTCA	AL450992.2	GWAS_Target	TTGCTCTTCATTCATGGTCA
AL512791.1_ENST00000458940.1_ACACATTCAATGCTAAAACC	AL512791.1	GWAS_Target	ACACATTCAATGCTAAAACC
AL512791.1_ENST00000458940.1_CATACAGTGCCAGATTTGAG	AL512791.1	GWAS_Target	CATACAGTGCCAGATTTGAG
AL512791.1_ENST00000458940.1_CTGGAAAACCCCTCTGTCCC	AL512791.1	GWAS_Target	CTGGAAAACCCCTCTGTCCC
AL512791.1_ENST00000458940.1_TCCTGGTTTGCCTGGGACAG	AL512791.1	GWAS_Target	TCCTGGTTTGCCTGGGACAG
AL512791.1_ENST00000458940.1_TGAGCTCATCGTAGTTTGCT	AL512791.1	GWAS_Target	TGAGCTCATCGTAGTTTGCT
AL590452.1_ENST00000596396.1_ACATTGACTCTATCTGGTCA	AL590452.1	GWAS_Target	ACATTGACTCTATCTGGTCA
AL590452.1_ENST00000596396.1_ATGATATTGGAAGGTTAAAG	AL590452.1	GWAS_Target	ATGATATTGGAAGGTTAAAG
AL590452.1_ENST00000596396.1_CTCTCTCAACTCATATCTAA	AL590452.1	GWAS_Target	CTCTCTCAACTCATATCTAA
AL590452.1_ENST00000596396.1_GATCTGATAGCAAAAGGGTC	AL590452.1	GWAS_Target	GATCTGATAGCAAAAGGGTC
AL590452.1_ENST00000596396.1_TATGATGTAATGATATTGGA	AL590452.1	GWAS_Target	TATGATGTAATGATATTGGA
AL713997.1_ENST00000582090.1_CAGACTGGTCTAGAACTCCT	AL713997.1	GWAS_Target	CAGACTGGTCTAGAACTCCT
AL713997.1_ENST00000582090.1_CAGGAGGATCGCTTGAGCCC	AL713997.1	GWAS_Target	CAGGAGGATCGCTTGAGCCC
AL713997.1_ENST00000582090.1_CAGGAGTTCTAGACCAGTCT	AL713997.1	GWAS_Target	CAGGAGTTCTAGACCAGTCT
AL713997.1_ENST00000582090.1_CCAGGAGTTCTAGACCAGTC	AL713997.1	GWAS_Target	CCAGGAGTTCTAGACCAGTC
AL713997.1_ENST00000582090.1_CTCAAGCGATCCTCCTGCCT	AL713997.1	GWAS_Target	CTCAAGCGATCCTCCTGCCT
AL713999.1_ENST00000401290.1_ACACACAAATTAGCTGGGTG	AL713999.1	GWAS_Target	ACACACAAATTAGCTGGGTG
AL713999.1_ENST00000401290.1_ACATACACACACAAATTAGC	AL713999.1	GWAS_Target	ACATACACACACAAATTAGC
AL713999.1_ENST00000401290.1_CATACACACACAAATTAGCT	AL713999.1	GWAS_Target	CATACACACACAAATTAGCT
AL713999.1_ENST00000401290.1_CTGAGTAGCTGGGACTACAC	AL713999.1	GWAS_Target	CTGAGTAGCTGGGACTACAC
AL713999.1_ENST00000401290.1_TGTAGTCCCAGCTACTCAGG	AL713999.1	GWAS_Target	TGTAGTCCCAGCTACTCAGG
ALK_CCCCGCGACCCTCCGAACAG	ALK	GWAS_Target	CCCCGCGACCCTCCGAACAG
ALK_CCTCTGTTCGGAGGGTCGCG	ALK	GWAS_Target	CCTCTGTTCGGAGGGTCGCG
ALK_CGCCTCTGTTCGGAGGGTCG	ALK	GWAS_Target	CGCCTCTGTTCGGAGGGTCG
ALK_CGCGACCCTCCGAACAGAGG	ALK	GWAS_Target	CGCGACCCTCCGAACAGAGG
ALK_CTCCCGCCGCCTCTGTTCGG	ALK	GWAS_Target	CTCCCGCCGCCTCTGTTCGG
ALS2CL_CAACCACAGCGCTCAGGTAA	ALS2CL	GWAS_Target	CAACCACAGCGCTCAGGTAA
ALS2CL_CTCAGGTAAGGGCGCGACGA	ALS2CL	GWAS_Target	CTCAGGTAAGGGCGCGACGA
ALS2CL_GCGCCCTTACCTGAGCGCTG	ALS2CL	GWAS_Target	GCGCCCTTACCTGAGCGCTG
ALS2CL_GCGGGGCAACCACAGCGCTC	ALS2CL	GWAS_Target	GCGGGGCAACCACAGCGCTC
ALS2CL_TCAGGTAAGGGCGCGACGAA	ALS2CL	GWAS_Target	TCAGGTAAGGGCGCGACGAA
ALS2CR11_AAAGGCCTATTTGTCTCTTG	ALS2CR11	GWAS_Target	AAAGGCCTATTTGTCTCTTG
ALS2CR11_AGCCACCCCAAGAGACAAAT	ALS2CR11	GWAS_Target	AGCCACCCCAAGAGACAAAT
ALS2CR11_CGCAGACAGGCCGCAGAAGA	ALS2CR11	GWAS_Target	CGCAGACAGGCCGCAGAAGA
ALS2CR11_CTCCATCTCTCCATCTTCTG	ALS2CR11	GWAS_Target	CTCCATCTCTCCATCTTCTG
ALS2CR11_GGCCTATTTGTCTCTTGGGG	ALS2CR11	GWAS_Target	GGCCTATTTGTCTCTTGGGG
ALS2CR12_AGTCACAGGAATCTGAATGG	ALS2CR12	GWAS_Target	AGTCACAGGAATCTGAATGG
ALS2CR12_CCAAGTCACAGGAATCTGAA	ALS2CR12	GWAS_Target	CCAAGTCACAGGAATCTGAA
ALS2CR12_GTCACAGGAATCTGAATGGT	ALS2CR12	GWAS_Target	GTCACAGGAATCTGAATGGT
ALS2CR12_TCACAGGAATCTGAATGGTG	ALS2CR12	GWAS_Target	TCACAGGAATCTGAATGGTG
ALS2CR12_TTGCAATGAAATTAAACTAG	ALS2CR12	GWAS_Target	TTGCAATGAAATTAAACTAG
ALX1_AAGACTGTCGCGTAGCTCCT	ALX1	GWAS_Target	AAGACTGTCGCGTAGCTCCT
ALX1_GAGCTACGCGACAGTCTTCC	ALX1	GWAS_Target	GAGCTACGCGACAGTCTTCC
ALX1_GCGACAGTCTTCCAGGATTA	ALX1	GWAS_Target	GCGACAGTCTTCCAGGATTA
ALX1_GCTCAGAAACTCCATAATCC	ALX1	GWAS_Target	GCTCAGAAACTCCATAATCC
ALX1_TTTACTCGGAGGGCTCTTGA	ALX1	GWAS_Target	TTTACTCGGAGGGCTCTTGA
AMDHD2_CCGCGCATCGTGAGCCGTGT	AMDHD2	GWAS_Target	CCGCGCATCGTGAGCCGTGT
AMDHD2_CGCGCATCGTGAGCCGTGTC	AMDHD2	GWAS_Target	CGCGCATCGTGAGCCGTGTC
AMDHD2_GGAGCCGCTCGCTCCCGACA	AMDHD2	GWAS_Target	GGAGCCGCTCGCTCCCGACA
AMDHD2_GTGTCGGGAGCGAGCGGCTC	AMDHD2	GWAS_Target	GTGTCGGGAGCGAGCGGCTC
AMDHD2_TGAGCCGTGTCGGGAGCGAG	AMDHD2	GWAS_Target	TGAGCCGTGTCGGGAGCGAG
AMFR_CGCGCCGGCAGGGGCAGCAG	AMFR	GWAS_Target	CGCGCCGGCAGGGGCAGCAG
AMFR_GCAGCGGGAGCAGCGCGGGG	AMFR	GWAS_Target	GCAGCGGGAGCAGCGCGGGG
AMFR_GCCGGGCCGCTCCTGGCTGC	AMFR	GWAS_Target	GCCGGGCCGCTCCTGGCTGC
AMFR_GCGGCGCCAGCAGCCAGGAG	AMFR	GWAS_Target	GCGGCGCCAGCAGCCAGGAG
AMFR_GGGCAGCAGCGGGAGCAGCG	AMFR	GWAS_Target	GGGCAGCAGCGGGAGCAGCG
ANKFN1_AAAACAATAGTTCTAAATAT	ANKFN1	GWAS_Target	AAAACAATAGTTCTAAATAT
ANKFN1_CAGTCCTGTGTCTCTCATGG	ANKFN1	GWAS_Target	CAGTCCTGTGTCTCTCATGG
ANKFN1_GACGCCTCCATGAGAGACAC	ANKFN1	GWAS_Target	GACGCCTCCATGAGAGACAC
ANKFN1_GCTCAGTCCTGTGTCTCTCA	ANKFN1	GWAS_Target	GCTCAGTCCTGTGTCTCTCA
ANKFN1_TAGTTCTAAATATCGGTAAT	ANKFN1	GWAS_Target	TAGTTCTAAATATCGGTAAT
ANKIB1_AGGCGACTAGGAGACTAGGG	ANKIB1	GWAS_Target	AGGCGACTAGGAGACTAGGG
ANKIB1_CTAGGAGACTAGGGTGGTGG	ANKIB1	GWAS_Target	CTAGGAGACTAGGGTGGTGG
ANKIB1_GGCAGGCGACTAGGAGACTA	ANKIB1	GWAS_Target	GGCAGGCGACTAGGAGACTA
ANKIB1_GGGGCTGGTGGCAGGCGACT	ANKIB1	GWAS_Target	GGGGCTGGTGGCAGGCGACT
ANKIB1_TGGCAGGCGACTAGGAGACT	ANKIB1	GWAS_Target	TGGCAGGCGACTAGGAGACT
ANKLE1_ACCCAGCCAGGGCATGTGCT	ANKLE1	GWAS_Target	ACCCAGCCAGGGCATGTGCT
ANKLE1_CAGCCAGGGCATGTGCTCGG	ANKLE1	GWAS_Target	CAGCCAGGGCATGTGCTCGG
ANKLE1_CCCGCAACCTGCGAGCCAGG	ANKLE1	GWAS_Target	CCCGCAACCTGCGAGCCAGG
ANKLE1_CCGCAACCTGCGAGCCAGGC	ANKLE1	GWAS_Target	CCGCAACCTGCGAGCCAGGC
ANKLE1_GCAGGTTGCGGGATGCGCTG	ANKLE1	GWAS_Target	GCAGGTTGCGGGATGCGCTG
ANKRD16_AAGCCCCAAAGTGGAGGGTC	ANKRD16	GWAS_Target	AAGCCCCAAAGTGGAGGGTC
ANKRD16_CCCAAAGTGGAGGGTCCGGG	ANKRD16	GWAS_Target	CCCAAAGTGGAGGGTCCGGG
ANKRD16_GCCGTGCAGGGTGGCTCCTG	ANKRD16	GWAS_Target	GCCGTGCAGGGTGGCTCCTG
ANKRD16_GCCTCAGGAGCCACCCTGCA	ANKRD16	GWAS_Target	GCCTCAGGAGCCACCCTGCA
ANKRD16_TCGCCCGGCGCCGTGCAGGG	ANKRD16	GWAS_Target	TCGCCCGGCGCCGTGCAGGG
ANKRD34A_CAGTATCTGCGCCCCGGCGC	ANKRD34A	GWAS_Target	CAGTATCTGCGCCCCGGCGC
ANKRD34A_CCCTCCTCCCGGAGCGCCCC	ANKRD34A	GWAS_Target	CCCTCCTCCCGGAGCGCCCC
ANKRD34A_CGGGAGGAGGGACCAGGATC	ANKRD34A	GWAS_Target	CGGGAGGAGGGACCAGGATC
ANKRD34A_GGGACCAGGATCCGGCGCCG	ANKRD34A	GWAS_Target	GGGACCAGGATCCGGCGCCG
ANKRD34A_TGGTGTCAGTATCTGCGCCC	ANKRD34A	GWAS_Target	TGGTGTCAGTATCTGCGCCC
ANKRD34B_AGACCACAGCTCAGCTCAGA	ANKRD34B	GWAS_Target	AGACCACAGCTCAGCTCAGA
ANKRD34B_CCTAGGGCCGCACAGAGGGT	ANKRD34B	GWAS_Target	CCTAGGGCCGCACAGAGGGT
ANKRD34B_GCACTGCCCGACCCTCTGTG	ANKRD34B	GWAS_Target	GCACTGCCCGACCCTCTGTG
ANKRD34B_GGCGCCCTAGGGCCGCACAG	ANKRD34B	GWAS_Target	GGCGCCCTAGGGCCGCACAG
ANKRD34B_TCAGCTCAGACGGCGCCCTA	ANKRD34B	GWAS_Target	TCAGCTCAGACGGCGCCCTA
ANKRD35_AGGAGGCCACAGAGAAGCTG	ANKRD35	GWAS_Target	AGGAGGCCACAGAGAAGCTG
ANKRD35_CCCTCGGAGACCGCTGCTCT	ANKRD35	GWAS_Target	CCCTCGGAGACCGCTGCTCT
ANKRD35_GAGCTTCCGCAGCTTCTCTG	ANKRD35	GWAS_Target	GAGCTTCCGCAGCTTCTCTG
ANKRD35_TCCCAGAGCAGCGGTCTCCG	ANKRD35	GWAS_Target	TCCCAGAGCAGCGGTCTCCG
ANKRD35_TCGGAGACCGCTGCTCTGGG	ANKRD35	GWAS_Target	TCGGAGACCGCTGCTCTGGG
ANKRD55_AGGGGGGCAGCCGAGCATAG	ANKRD55	GWAS_Target	AGGGGGGCAGCCGAGCATAG
ANKRD55_CAGCCGAGCATAGTGGAGAG	ANKRD55	GWAS_Target	CAGCCGAGCATAGTGGAGAG
ANKRD55_GGATGTAAACCCAAGCCATC	ANKRD55	GWAS_Target	GGATGTAAACCCAAGCCATC
ANKRD55_GGCAGCCGAGCATAGTGGAG	ANKRD55	GWAS_Target	GGCAGCCGAGCATAGTGGAG
ANKRD55_GGGCCCCTCTCCACTATGCT	ANKRD55	GWAS_Target	GGGCCCCTCTCCACTATGCT
ANO1_CCGCGGGACCAGCAGCCGGG	ANO1	GWAS_Target	CCGCGGGACCAGCAGCCGGG
ANO1_CGGGACCAGCAGCCGGGTGG	ANO1	GWAS_Target	CGGGACCAGCAGCCGGGTGG
ANO1_GCGGCGCGATCGGCCCCGAG	ANO1	GWAS_Target	GCGGCGCGATCGGCCCCGAG
ANO1_GGGCCGATCGCGCCGCCACC	ANO1	GWAS_Target	GGGCCGATCGCGCCGCCACC
ANO1_GGGGGCGCCTGAGCCTCTCG	ANO1	GWAS_Target	GGGGGCGCCTGAGCCTCTCG
ANO8_CGGGGAGCCGCGGGCTCATG	ANO8	GWAS_Target	CGGGGAGCCGCGGGCTCATG
ANO8_GCACCGGCCCCATGAGCCCG	ANO8	GWAS_Target	GCACCGGCCCCATGAGCCCG
ANO8_GTCAGGGGCTACGGACGGCC	ANO8	GWAS_Target	GTCAGGGGCTACGGACGGCC
ANO8_GTCAGGTCAGGGGCTACGGA	ANO8	GWAS_Target	GTCAGGTCAGGGGCTACGGA
ANO8_TCAGGGGCTACGGACGGCCC	ANO8	GWAS_Target	TCAGGGGCTACGGACGGCCC
ANP32E_AGTCTCTGAGCAGCCATTGA	ANP32E	GWAS_Target	AGTCTCTGAGCAGCCATTGA
ANP32E_ATTGAAGGGGAAGGAACTGC	ANP32E	GWAS_Target	ATTGAAGGGGAAGGAACTGC
ANP32E_CATTGAAGGGGAAGGAACTG	ANP32E	GWAS_Target	CATTGAAGGGGAAGGAACTG
ANP32E_GTCTCTGAGCAGCCATTGAA	ANP32E	GWAS_Target	GTCTCTGAGCAGCCATTGAA
ANP32E_TGAGCAGCCATTGAAGGGGA	ANP32E	GWAS_Target	TGAGCAGCCATTGAAGGGGA
ANXA11_CAGTGCCCCGAGTGCCCCGC	ANXA11	GWAS_Target	CAGTGCCCCGAGTGCCCCGC
ANXA11_CCAGTGCCCCGAGTGCCCCG	ANXA11	GWAS_Target	CCAGTGCCCCGAGTGCCCCG
ANXA11_CGGGGCCCGCGGGGCACTCG	ANXA11	GWAS_Target	CGGGGCCCGCGGGGCACTCG
ANXA11_GCTGACGGCTGCTGCGCCCG	ANXA11	GWAS_Target	GCTGACGGCTGCTGCGCCCG
ANXA11_GGGTCCCACTCCCGCTCGCG	ANXA11	GWAS_Target	GGGTCCCACTCCCGCTCGCG
ANXA13_AAATTAAAACCAATTCCCAA	ANXA13	GWAS_Target	AAATTAAAACCAATTCCCAA
ANXA13_AGAAAAACCATCTCAGAAAA	ANXA13	GWAS_Target	AGAAAAACCATCTCAGAAAA
ANXA13_CAAGAGATCAGTCCTCCTAC	ANXA13	GWAS_Target	CAAGAGATCAGTCCTCCTAC
ANXA13_CATCTCAGAAAAAGGAAAAT	ANXA13	GWAS_Target	CATCTCAGAAAAAGGAAAAT
ANXA13_TTGTAAACTTTGCCTGTAGG	ANXA13	GWAS_Target	TTGTAAACTTTGCCTGTAGG
AOX1_AACCAGCGCGGACACCACAA	AOX1	GWAS_Target	AACCAGCGCGGACACCACAA
AOX1_CGCGGACACCACAATGGACC	AOX1	GWAS_Target	CGCGGACACCACAATGGACC
AOX1_CTCGGACGCCCGGTCCATTG	AOX1	GWAS_Target	CTCGGACGCCCGGTCCATTG
AOX1_TCCGGGCCCTCGAACCAGCG	AOX1	GWAS_Target	TCCGGGCCCTCGAACCAGCG
AOX1_TGGTGTCCGCGCTGGTTCGA	AOX1	GWAS_Target	TGGTGTCCGCGCTGGTTCGA
AP000439.3_ENST00000542064.1_AAGGTGGGGTCTCTCCAGCC	AP000439.3	GWAS_Target	AAGGTGGGGTCTCTCCAGCC
AP000439.3_ENST00000542064.1_CTCACCAGAGAGGCCAGAGG	AP000439.3	GWAS_Target	CTCACCAGAGAGGCCAGAGG
AP000439.3_ENST00000542064.1_GAAAGAGCTGCCTTCTGAGC	AP000439.3	GWAS_Target	GAAAGAGCTGCCTTCTGAGC
AP000439.3_ENST00000542064.1_GAGGAGGCGGCAGGAAGGTG	AP000439.3	GWAS_Target	GAGGAGGCGGCAGGAAGGTG
AP000439.3_ENST00000542064.1_GAGTGGGCAGCTCACCAGAG	AP000439.3	GWAS_Target	GAGTGGGCAGCTCACCAGAG
AP001362.1_ENST00000597463.1_GCCCCTAGCGGACACGCGCG	AP001362.1	GWAS_Target	GCCCCTAGCGGACACGCGCG
AP001362.1_ENST00000597463.1_GCCGCGCGCGTGTCCGCTAG	AP001362.1	GWAS_Target	GCCGCGCGCGTGTCCGCTAG
AP001362.1_ENST00000597463.1_GGACGACCCGGCCGTCCCGG	AP001362.1	GWAS_Target	GGACGACCCGGCCGTCCCGG
AP001362.1_ENST00000597463.1_GGCCTGCGCTGCGGACGACC	AP001362.1	GWAS_Target	GGCCTGCGCTGCGGACGACC
AP001362.1_ENST00000597463.1_TCGTCCGCAGCGCAGGCCCG	AP001362.1	GWAS_Target	TCGTCCGCAGCGCAGGCCCG
AP005718.1_ENST00000408680.1_ACATACATAATTAAACATAA	AP005718.1	GWAS_Target	ACATACATAATTAAACATAA
AP005718.1_ENST00000408680.1_GAAATATAAAAATAAATTTA	AP005718.1	GWAS_Target	GAAATATAAAAATAAATTTA
AP005718.1_ENST00000408680.1_GGTTGATGCAAAAGTAATCG	AP005718.1	GWAS_Target	GGTTGATGCAAAAGTAATCG
AP005718.1_ENST00000408680.1_GGTTGGTGCAAAAGTAATTG	AP005718.1	GWAS_Target	GGTTGGTGCAAAAGTAATTG
AP006621.5_ENST00000525941.1_ACCCTCGCGACCCTACCTAT	AP006621.5	GWAS_Target	ACCCTCGCGACCCTACCTAT
AP006621.5_ENST00000525941.1_CTCGGATGCCGAACCCGCCG	AP006621.5	GWAS_Target	CTCGGATGCCGAACCCGCCG
AP006621.5_ENST00000525941.1_GCCAATAGGTAGGGTCGCGA	AP006621.5	GWAS_Target	GCCAATAGGTAGGGTCGCGA
AP006621.5_ENST00000525941.1_GCGGGTTCGGCATCCGAGCC	AP006621.5	GWAS_Target	GCGGGTTCGGCATCCGAGCC
AP006621.5_ENST00000525941.1_GGCGCGACCTGCGACCGCCC	AP006621.5	GWAS_Target	GGCGCGACCTGCGACCGCCC
AP006621.5_ENST00000530083.1_CAGCCCAGCCGACCCGGACC	AP006621.5	GWAS_Target	CAGCCCAGCCGACCCGGACC
AP006621.5_ENST00000530083.1_CGCCGCTCCGCGCGCCCGGG	AP006621.5	GWAS_Target	CGCCGCTCCGCGCGCCCGGG
AP006621.5_ENST00000530083.1_CTATTGGCCCCTGCCAGGCT	AP006621.5	GWAS_Target	CTATTGGCCCCTGCCAGGCT
AP006621.5_ENST00000530083.1_GGCTCGGATGCCGAACCCGC	AP006621.5	GWAS_Target	GGCTCGGATGCCGAACCCGC
AP006621.5_ENST00000530083.1_GGTCGCGCCTGCTTTGGCCC	AP006621.5	GWAS_Target	GGTCGCGCCTGCTTTGGCCC
AP006621.6_ENST00000533938.1_AAATATTTAACATCCTTGCT	AP006621.6	GWAS_Target	AAATATTTAACATCCTTGCT
AP006621.6_ENST00000533938.1_ATCTATGGGTTCCGCATCCG	AP006621.6	GWAS_Target	ATCTATGGGTTCCGCATCCG
AP006621.6_ENST00000533938.1_TGCGGAACCCATAGATCCTG	AP006621.6	GWAS_Target	TGCGGAACCCATAGATCCTG
AP006621.6_ENST00000533938.1_TGGGGGATGTTCTCAGAAGG	AP006621.6	GWAS_Target	TGGGGGATGTTCTCAGAAGG
AP006621.6_ENST00000533938.1_TTCTCAGAAGGGGGTAGAGT	AP006621.6	GWAS_Target	TTCTCAGAAGGGGGTAGAGT
AP006621.8_ENST00000528982.1_CGGCGCAGCTCCACCTGCTC	AP006621.8	GWAS_Target	CGGCGCAGCTCCACCTGCTC
AP006621.8_ENST00000528982.1_CTGTAGGCGGCGCAGGACAG	AP006621.8	GWAS_Target	CTGTAGGCGGCGCAGGACAG
AP006621.8_ENST00000528982.1_GCGCAGGACAGCGGCACGGA	AP006621.8	GWAS_Target	GCGCAGGACAGCGGCACGGA
AP006621.8_ENST00000528982.1_GGGCAGTGCCTCTCTGTAGG	AP006621.8	GWAS_Target	GGGCAGTGCCTCTCTGTAGG
AP006621.8_ENST00000528982.1_TGCGGGGCAGGGATGCGGCA	AP006621.8	GWAS_Target	TGCGGGGCAGGGATGCGGCA
AP006621.8_ENST00000532946.1_CCCATCCCGTCCAAGGACGG	AP006621.8	GWAS_Target	CCCATCCCGTCCAAGGACGG
AP006621.8_ENST00000532946.1_CCGCGTGGGTGTAGGCGCTG	AP006621.8	GWAS_Target	CCGCGTGGGTGTAGGCGCTG
AP006621.8_ENST00000532946.1_CCTCCGTCCTTGGACGGGAT	AP006621.8	GWAS_Target	CCTCCGTCCTTGGACGGGAT
AP006621.8_ENST00000532946.1_GGGCGCCAATAGCCCAGCAA	AP006621.8	GWAS_Target	GGGCGCCAATAGCCCAGCAA
AP006621.8_ENST00000532946.1_TGGGGGTCGACCTGGCACTG	AP006621.8	GWAS_Target	TGGGGGTCGACCTGGCACTG
AP2A2_ACCCTGAGGCGGCCGTGGTT	AP2A2	GWAS_Target	ACCCTGAGGCGGCCGTGGTT
AP2A2_CTGAGGCGGCCGTGGTTAGG	AP2A2	GWAS_Target	CTGAGGCGGCCGTGGTTAGG
AP2A2_GCCGGGGAGCCGCCTAACCA	AP2A2	GWAS_Target	GCCGGGGAGCCGCCTAACCA
AP2A2_GTGGTTAGGCGGCTCCCCGG	AP2A2	GWAS_Target	GTGGTTAGGCGGCTCCCCGG
AP2A2_TGCGGTCGCCGTCACCGCCG	AP2A2	GWAS_Target	TGCGGTCGCCGTCACCGCCG
AP4B1_AAGGAGCCCTCGAGTTACCG	AP4B1	GWAS_Target	AAGGAGCCCTCGAGTTACCG
AP4B1_ACAGCTCCCACGGTAACTCG	AP4B1	GWAS_Target	ACAGCTCCCACGGTAACTCG
AP4B1_AGGAGCCCTCGAGTTACCGT	AP4B1	GWAS_Target	AGGAGCCCTCGAGTTACCGT
AP4B1_CAGCTCCCACGGTAACTCGA	AP4B1	GWAS_Target	CAGCTCCCACGGTAACTCGA
AP4B1_GCATCTTCCTAAGAGTCACA	AP4B1	GWAS_Target	GCATCTTCCTAAGAGTCACA
AP5B1_CCCGCGGCGGCTGAGTCAGG	AP5B1	GWAS_Target	CCCGCGGCGGCTGAGTCAGG
AP5B1_CGAGCGCGGCCCGTTACCGC	AP5B1	GWAS_Target	CGAGCGCGGCCCGTTACCGC
AP5B1_CTCAGCCGCCGCGGGCACTC	AP5B1	GWAS_Target	CTCAGCCGCCGCGGGCACTC
AP5B1_GCCGCCTGACTCAGCCGCCG	AP5B1	GWAS_Target	GCCGCCTGACTCAGCCGCCG
AP5B1_GCCGGCCTGAGTGCCCGCGG	AP5B1	GWAS_Target	GCCGGCCTGAGTGCCCGCGG
APH1A_AAGTGGCGCGGACCTTCATT	APH1A	GWAS_Target	AAGTGGCGCGGACCTTCATT
APH1A_AGTGGCGCGGACCTTCATTT	APH1A	GWAS_Target	AGTGGCGCGGACCTTCATTT
APH1A_CGGACCTTCATTTGGGGTTT	APH1A	GWAS_Target	CGGACCTTCATTTGGGGTTT
APH1A_GGAACCGAAACCCCAAATGA	APH1A	GWAS_Target	GGAACCGAAACCCCAAATGA
APH1A_GTGGCGCGGACCTTCATTTG	APH1A	GWAS_Target	GTGGCGCGGACCTTCATTTG
APOBEC3A_CACAGACCAGGAACCGAGAA	APOBEC3A	GWAS_Target	CACAGACCAGGAACCGAGAA
APOBEC3A_CCTTGAGCAAGTCGCAAGAG	APOBEC3A	GWAS_Target	CCTTGAGCAAGTCGCAAGAG
APOBEC3A_CTTGAGCAAGTCGCAAGAGC	APOBEC3A	GWAS_Target	CTTGAGCAAGTCGCAAGAGC
APOBEC3A_CTTGCGACTTGCTCAAGGCG	APOBEC3A	GWAS_Target	CTTGCGACTTGCTCAAGGCG
APOBEC3A_GAGCAAGTCGCAAGAGCGGG	APOBEC3A	GWAS_Target	GAGCAAGTCGCAAGAGCGGG
APOBEC3B_CAGAGCTTCAAAAAAAGAGC	APOBEC3B	GWAS_Target	CAGAGCTTCAAAAAAAGAGC
APOBEC3B_CAGGGACAAGCGTATCTAAG	APOBEC3B	GWAS_Target	CAGGGACAAGCGTATCTAAG
APOBEC3B_GGGCAGCGGTACCTGATCTG	APOBEC3B	GWAS_Target	GGGCAGCGGTACCTGATCTG
APOBEC3B_TGAACATGAATCCACAGATC	APOBEC3B	GWAS_Target	TGAACATGAATCCACAGATC
APOBEC3B_TTCAAAAAAAGAGCGGGACA	APOBEC3B	GWAS_Target	TTCAAAAAAAGAGCGGGACA
APOBEC3B-AS1_ACCTACATGATTATCGGACC	APOBEC3B-AS1	GWAS_Target	ACCTACATGATTATCGGACC
APOBEC3B-AS1_ACCTGGTCCGATAATCATGT	APOBEC3B-AS1	GWAS_Target	ACCTGGTCCGATAATCATGT
APOBEC3B-AS1_CCTCCTTCCCTCCCTATCAG	APOBEC3B-AS1	GWAS_Target	CCTCCTTCCCTCCCTATCAG
APOBEC3B-AS1_GACCAGGTCCCCTGATAGGG	APOBEC3B-AS1	GWAS_Target	GACCAGGTCCCCTGATAGGG
APOBEC3B-AS1_GGTCCCCTGATAGGGAGGGA	APOBEC3B-AS1	GWAS_Target	GGTCCCCTGATAGGGAGGGA
APOBEC3D_AAAAAAAAAAGTGACCTCCC	APOBEC3D	GWAS_Target	AAAAAAAAAAGTGACCTCCC
APOBEC3D_AAAAAAAAAGTGACCTCCCA	APOBEC3D	GWAS_Target	AAAAAAAAAGTGACCTCCCA
APOBEC3D_AGCCACCGTGCCCGGCCGGG	APOBEC3D	GWAS_Target	AGCCACCGTGCCCGGCCGGG
APOBEC3D_CATGACTACGAGGCCCTGGG	APOBEC3D	GWAS_Target	CATGACTACGAGGCCCTGGG
APOBEC3D_CCCTCCTTAAAGTGACCTCC	APOBEC3D	GWAS_Target	CCCTCCTTAAAGTGACCTCC
APOBEC3F_CTCCAGACAAAGATCTTAGT	APOBEC3F	GWAS_Target	CTCCAGACAAAGATCTTAGT
APOBEC3F_GATCTTTGTCTGGAGCACCA	APOBEC3F	GWAS_Target	GATCTTTGTCTGGAGCACCA
APOBEC3F_TCCAGACAAAGATCTTAGTC	APOBEC3F	GWAS_Target	TCCAGACAAAGATCTTAGTC
APOBEC3F_TCCCGACTAAGATCTTTGTC	APOBEC3F	GWAS_Target	TCCCGACTAAGATCTTTGTC
APOBEC3F_TGGAGCAGAAAGTGAAACCC	APOBEC3F	GWAS_Target	TGGAGCAGAAAGTGAAACCC
APOC1_ATTCCTCAGACGCTGAGTTA	APOC1	GWAS_Target	ATTCCTCAGACGCTGAGTTA
APOC1_CTTCCTTAACTCAGCGTCTG	APOC1	GWAS_Target	CTTCCTTAACTCAGCGTCTG
APOC1_GGAAGGGGTTTATTCGTTCG	APOC1	GWAS_Target	GGAAGGGGTTTATTCGTTCG
APOC1_GGTTTATTCGTTCGGGGAAT	APOC1	GWAS_Target	GGTTTATTCGTTCGGGGAAT
APOC1_TCAGACGCTGAGTTAAGGAA	APOC1	GWAS_Target	TCAGACGCTGAGTTAAGGAA
AQP4_AGACCCACAGCAAGGCGGTG	AQP4	GWAS_Target	AGACCCACAGCAAGGCGGTG
AQP4_CAGACCCACAGCAAGGCGGT	AQP4	GWAS_Target	CAGACCCACAGCAAGGCGGT
AQP4_GTGACAGACCCACAGCAAGG	AQP4	GWAS_Target	GTGACAGACCCACAGCAAGG
AQP4_TACCCCCACCGCCTTGCTGT	AQP4	GWAS_Target	TACCCCCACCGCCTTGCTGT
AQP4_TGAGTGACAGACCCACAGCA	AQP4	GWAS_Target	TGAGTGACAGACCCACAGCA
AQP4-AS1_ACCCAGACGCTCAGCTGTCC	AQP4-AS1	GWAS_Target	ACCCAGACGCTCAGCTGTCC
AQP4-AS1_CACTCAGCTTCATCCACTCC	AQP4-AS1	GWAS_Target	CACTCAGCTTCATCCACTCC
AQP4-AS1_CTAGCTATAGTACATTTCTT	AQP4-AS1	GWAS_Target	CTAGCTATAGTACATTTCTT
AQP4-AS1_GACGCTCAGCTGTCCTGGAG	AQP4-AS1	GWAS_Target	GACGCTCAGCTGTCCTGGAG
AQP4-AS1_TCCAGGACAGCTGAGCGTCT	AQP4-AS1	GWAS_Target	TCCAGGACAGCTGAGCGTCT
ARHGAP18_AGGCTGTTAGTACCACTCCC	ARHGAP18	GWAS_Target	AGGCTGTTAGTACCACTCCC
ARHGAP18_CTAACAGCCTACCACCCCAG	ARHGAP18	GWAS_Target	CTAACAGCCTACCACCCCAG
ARHGAP18_GGAACTGGAGAGCCAGCTCA	ARHGAP18	GWAS_Target	GGAACTGGAGAGCCAGCTCA
ARHGAP18_GGCTGTTAGTACCACTCCCT	ARHGAP18	GWAS_Target	GGCTGTTAGTACCACTCCCT
ARHGAP18_TCCCTTCTCTCACCATGAGC	ARHGAP18	GWAS_Target	TCCCTTCTCTCACCATGAGC
ARHGAP27_AACTGCCGGGACAGAGCCCT	ARHGAP27	GWAS_Target	AACTGCCGGGACAGAGCCCT
ARHGAP27_AGCACTGGGGTAGTGCCCCT	ARHGAP27	GWAS_Target	AGCACTGGGGTAGTGCCCCT
ARHGAP27_CAGCACTGGGGTAGTGCCCC	ARHGAP27	GWAS_Target	CAGCACTGGGGTAGTGCCCC
ARHGAP27_CTACCCCCAAAACCTTCCCA	ARHGAP27	GWAS_Target	CTACCCCCAAAACCTTCCCA
ARHGAP27_GCCGGGACAGAGCCCTGGGA	ARHGAP27	GWAS_Target	GCCGGGACAGAGCCCTGGGA
ARHGAP32_AGAGAGGAGGATTAAGCTCC	ARHGAP32	GWAS_Target	AGAGAGGAGGATTAAGCTCC
ARHGAP32_CACACACTTGCTGGCTTGCT	ARHGAP32	GWAS_Target	CACACACTTGCTGGCTTGCT
ARHGAP32_CAGCAAGCCAGCAAGTGTGT	ARHGAP32	GWAS_Target	CAGCAAGCCAGCAAGTGTGT
ARHGAP32_GAGCTCTCCCACACACTTGC	ARHGAP32	GWAS_Target	GAGCTCTCCCACACACTTGC
ARHGAP32_GAGGAGGATTAAGCTCCTGG	ARHGAP32	GWAS_Target	GAGGAGGATTAAGCTCCTGG
ARHGDIB_AAGTCAGAGTTGAGAGACAG	ARHGDIB	GWAS_Target	AAGTCAGAGTTGAGAGACAG
ARHGDIB_AATGTAAGTTCAAATACCTC	ARHGDIB	GWAS_Target	AATGTAAGTTCAAATACCTC
ARHGDIB_GAATGTAAGTTCAAATACCT	ARHGDIB	GWAS_Target	GAATGTAAGTTCAAATACCT
ARHGDIB_GTTGAGAGACAGAGGCACCC	ARHGDIB	GWAS_Target	GTTGAGAGACAGAGGCACCC
ARHGDIB_TAAGTTCAAATACCTCGGGC	ARHGDIB	GWAS_Target	TAAGTTCAAATACCTCGGGC
ARHGEF19_CATGCTGACATCGCCCCCTG	ARHGEF19	GWAS_Target	CATGCTGACATCGCCCCCTG
ARHGEF19_CATGGCCCCAGAGCCGAGCA	ARHGEF19	GWAS_Target	CATGGCCCCAGAGCCGAGCA
ARHGEF19_GCGATGTCAGCATGTCAGCA	ARHGEF19	GWAS_Target	GCGATGTCAGCATGTCAGCA
ARHGEF19_GGGTTGCAGCCAAGTCCTCA	ARHGEF19	GWAS_Target	GGGTTGCAGCCAAGTCCTCA
ARHGEF19_GTTGCAGCCAAGTCCTCAGG	ARHGEF19	GWAS_Target	GTTGCAGCCAAGTCCTCAGG
ARHGEF34P_AATTCCTCTATGGCAGAGAT	ARHGEF34P	GWAS_Target	AATTCCTCTATGGCAGAGAT
ARHGEF34P_CTGCTCCTCATGGGAGCCTT	ARHGEF34P	GWAS_Target	CTGCTCCTCATGGGAGCCTT
ARHGEF34P_GGAATTCAGCATTATCCCTA	ARHGEF34P	GWAS_Target	GGAATTCAGCATTATCCCTA
ARHGEF34P_TCCTCCCATCTCTGCCATAG	ARHGEF34P	GWAS_Target	TCCTCCCATCTCTGCCATAG
ARHGEF34P_TGCTCCTCATGGGAGCCTTA	ARHGEF34P	GWAS_Target	TGCTCCTCATGGGAGCCTTA
ARL17A_AGCTAAACCACGACAGGCGT	ARL17A	GWAS_Target	AGCTAAACCACGACAGGCGT
ARL17A_CAGCTAAACCACGACAGGCG	ARL17A	GWAS_Target	CAGCTAAACCACGACAGGCG
ARL17A_CAGTTCAGCTAAACCACGAC	ARL17A	GWAS_Target	CAGTTCAGCTAAACCACGAC
ARL17A_CTAAACCACGACAGGCGTGG	ARL17A	GWAS_Target	CTAAACCACGACAGGCGTGG
ARL17A_GCTAAACCACGACAGGCGTG	ARL17A	GWAS_Target	GCTAAACCACGACAGGCGTG
ARL17B_AGCTGAAATCCTAAAGGCCG	ARL17B	GWAS_Target	AGCTGAAATCCTAAAGGCCG
ARL17B_CCTAAAGGCCGCGGAGTCGG	ARL17B	GWAS_Target	CCTAAAGGCCGCGGAGTCGG
ARL17B_CTACAACACCGCCGACTCCG	ARL17B	GWAS_Target	CTACAACACCGCCGACTCCG
ARL17B_GAACTGAGCTGAAATCCTAA	ARL17B	GWAS_Target	GAACTGAGCTGAAATCCTAA
ARL17B_GTCGGCGGTGTTGTAGGTAG	ARL17B	GWAS_Target	GTCGGCGGTGTTGTAGGTAG
ARL8B_CGTGTCGCGCCGGGGCACCA	ARL8B	GWAS_Target	CGTGTCGCGCCGGGGCACCA
ARL8B_GGGCGGCAGCAGCCAGACCC	ARL8B	GWAS_Target	GGGCGGCAGCAGCCAGACCC
ARL8B_GTGCCCCGGCGCGACACGGG	ARL8B	GWAS_Target	GTGCCCCGGCGCGACACGGG
ARL8B_TGTCCGCCCGTGTCGCGCCG	ARL8B	GWAS_Target	TGTCCGCCCGTGTCGCGCCG
ARL8B_TTGGTGCCCCGGCGCGACAC	ARL8B	GWAS_Target	TTGGTGCCCCGGCGCGACAC
ARMC3_ACGGGGTTACCTTTACCTGC	ARMC3	GWAS_Target	ACGGGGTTACCTTTACCTGC
ARMC3_CGGAGCAGCTAGCTACTCGG	ARMC3	GWAS_Target	CGGAGCAGCTAGCTACTCGG
ARMC3_CGGGGTTACCTTTACCTGCC	ARMC3	GWAS_Target	CGGGGTTACCTTTACCTGCC
ARMC3_GGAGCAGCTAGCTACTCGGC	ARMC3	GWAS_Target	GGAGCAGCTAGCTACTCGGC
ARMC3_TTGCGGAGCAGCTAGCTACT	ARMC3	GWAS_Target	TTGCGGAGCAGCTAGCTACT
ARMC6_AGGCAAAACATTTCCCTGCT	ARMC6	GWAS_Target	AGGCAAAACATTTCCCTGCT
ARMC6_GAGCGTCCGCCCAGAAGAAG	ARMC6	GWAS_Target	GAGCGTCCGCCCAGAAGAAG
ARMC6_GAGGCAAAACATTTCCCTGC	ARMC6	GWAS_Target	GAGGCAAAACATTTCCCTGC
ARMC6_GCAAAACATTTCCCTGCTGG	ARMC6	GWAS_Target	GCAAAACATTTCCCTGCTGG
ARMC6_GGCAAAACATTTCCCTGCTG	ARMC6	GWAS_Target	GGCAAAACATTTCCCTGCTG
ARMT1_GAAAGTGATGGCTGTCGTCC	ARMT1	GWAS_Target	GAAAGTGATGGCTGTCGTCC
ARMT1_GAGCTTTGCGGCCGGGATCG	ARMT1	GWAS_Target	GAGCTTTGCGGCCGGGATCG
ARMT1_GATTGAACAGCCGAGCTTTG	ARMT1	GWAS_Target	GATTGAACAGCCGAGCTTTG
ARMT1_GCCATCACTTTCCGCGATCC	ARMT1	GWAS_Target	GCCATCACTTTCCGCGATCC
ARMT1_GCCGGGATCGCGGAAAGTGA	ARMT1	GWAS_Target	GCCGGGATCGCGGAAAGTGA
ARPC2_ACCCACCCACCCAACCGACC	ARPC2	GWAS_Target	ACCCACCCACCCAACCGACC
ARPC2_CAGGCGGGTTCAGGCTTCGG	ARPC2	GWAS_Target	CAGGCGGGTTCAGGCTTCGG
ARPC2_CTTCGGGGGCCAGGTCGGTT	ARPC2	GWAS_Target	CTTCGGGGGCCAGGTCGGTT
ARPC2_GCAGGCGGGTTCAGGCTTCG	ARPC2	GWAS_Target	GCAGGCGGGTTCAGGCTTCG
ARPC2_GGGGGCCAGGTCGGTTGGGT	ARPC2	GWAS_Target	GGGGGCCAGGTCGGTTGGGT
ARRDC3_AGTGGTCTCCTTACAAAGAC	ARRDC3	GWAS_Target	AGTGGTCTCCTTACAAAGAC
ARRDC3_CAGTGGTCTCCTTACAAAGA	ARRDC3	GWAS_Target	CAGTGGTCTCCTTACAAAGA
ARRDC3_TGAGATTTCTTAAAAAGTCA	ARRDC3	GWAS_Target	TGAGATTTCTTAAAAAGTCA
ARRDC3_TTAAAAAGTCAGGGCAGCAG	ARRDC3	GWAS_Target	TTAAAAAGTCAGGGCAGCAG
ARRDC3_TTGAGATTTCTTAAAAAGTC	ARRDC3	GWAS_Target	TTGAGATTTCTTAAAAAGTC
ARRDC3-AS1_AAGGCTTCGGAAAACGATGG	ARRDC3-AS1	GWAS_Target	AAGGCTTCGGAAAACGATGG
ARRDC3-AS1_AGGGATATTGGGGTGGCGAA	ARRDC3-AS1	GWAS_Target	AGGGATATTGGGGTGGCGAA
ARRDC3-AS1_CCGAAGGCTTCGGAAAACGA	ARRDC3-AS1	GWAS_Target	CCGAAGGCTTCGGAAAACGA
ARRDC3-AS1_CGAAGGCTTCGGAAAACGAT	ARRDC3-AS1	GWAS_Target	CGAAGGCTTCGGAAAACGAT
ARRDC3-AS1_GAAGGCTTCGGAAAACGATG	ARRDC3-AS1	GWAS_Target	GAAGGCTTCGGAAAACGATG
ASB13_AAGCAGCCGTCCGCCGCCCG	ASB13	GWAS_Target	AAGCAGCCGTCCGCCGCCCG
ASB13_CCGCCGCCCGGGGCTCCATG	ASB13	GWAS_Target	CCGCCGCCCGGGGCTCCATG
ASB13_CGCACGTACCCACGTCGCCC	ASB13	GWAS_Target	CGCACGTACCCACGTCGCCC
ASB13_GAGCCGCATGGAGCCCCGGG	ASB13	GWAS_Target	GAGCCGCATGGAGCCCCGGG
ASB13_GGCTGCTTCCTGGGCGACGT	ASB13	GWAS_Target	GGCTGCTTCCTGGGCGACGT
ASB4_ACTGCCCCTGTCACTAAATC	ASB4	GWAS_Target	ACTGCCCCTGTCACTAAATC
ASB4_AGATTTAGTGACAGGGGCAG	ASB4	GWAS_Target	AGATTTAGTGACAGGGGCAG
ASB4_AGCTCCAGATTTAGTGACAG	ASB4	GWAS_Target	AGCTCCAGATTTAGTGACAG
ASB4_CAGCTCCAGATTTAGTGACA	ASB4	GWAS_Target	CAGCTCCAGATTTAGTGACA
ASB4_GCAGCTCCAGATTTAGTGAC	ASB4	GWAS_Target	GCAGCTCCAGATTTAGTGAC
ASCC2_CAGGGAGCTGTCACCGTGGT	ASCC2	GWAS_Target	CAGGGAGCTGTCACCGTGGT
ASCC2_CGCTCAGGGAGCTGTCACCG	ASCC2	GWAS_Target	CGCTCAGGGAGCTGTCACCG
ASCC2_CGGCGGCGGCACAGAGCCGG	ASCC2	GWAS_Target	CGGCGGCGGCACAGAGCCGG
ASCC2_GCTGTCACCGTGGTCGGCGG	ASCC2	GWAS_Target	GCTGTCACCGTGGTCGGCGG
ASCC2_GGAGCTGTCACCGTGGTCGG	ASCC2	GWAS_Target	GGAGCTGTCACCGTGGTCGG
ASCL2_CGAACAGCCGTGTTGTCGCC	ASCL2	GWAS_Target	CGAACAGCCGTGTTGTCGCC
ASCL2_CGCACGCGCAGCGCGCGCTG	ASCL2	GWAS_Target	CGCACGCGCAGCGCGCGCTG
ASCL2_GAACAGCCGTGTTGTCGCCA	ASCL2	GWAS_Target	GAACAGCCGTGTTGTCGCCA
ASCL2_GCACGCGCAGCGCGCGCTGT	ASCL2	GWAS_Target	GCACGCGCAGCGCGCGCTGT
ASCL2_GCGCTGCGCGTGCGAAGGTC	ASCL2	GWAS_Target	GCGCTGCGCGTGCGAAGGTC
ASNA1_AAATGGCGGCAGGGGTGGCC	ASNA1	GWAS_Target	AAATGGCGGCAGGGGTGGCC
ASNA1_CTCTGCCTCAACCCCCCACC	ASNA1	GWAS_Target	CTCTGCCTCAACCCCCCACC
ASNA1_GGCAGGGGTGGCCGGGTGGG	ASNA1	GWAS_Target	GGCAGGGGTGGCCGGGTGGG
ASNA1_GGCTCCAGCGGCTCCACATC	ASNA1	GWAS_Target	GGCTCCAGCGGCTCCACATC
ASNA1_GTTCGAAGATGCTCCTGATG	ASNA1	GWAS_Target	GTTCGAAGATGCTCCTGATG
ASTN2_AGAGGAGGCAGCTGCGGAGA	ASTN2	GWAS_Target	AGAGGAGGCAGCTGCGGAGA
ASTN2_GGCGGTGGCGAAGGAGGAAG	ASTN2	GWAS_Target	GGCGGTGGCGAAGGAGGAAG
ASTN2_GGCGGTGGCGGCGGTGGCGA	ASTN2	GWAS_Target	GGCGGTGGCGGCGGTGGCGA
ASTN2_GGTGGCGGCGGTGGCGAAGG	ASTN2	GWAS_Target	GGTGGCGGCGGTGGCGAAGG
ASTN2_TCGGGCGTCCTGGTTCGCTT	ASTN2	GWAS_Target	TCGGGCGTCCTGGTTCGCTT
ASTN2-AS1_CCAGGATGGGGGCCCAACCA	ASTN2-AS1	GWAS_Target	CCAGGATGGGGGCCCAACCA
ASTN2-AS1_CGACTGCATCTGACATCGCC	ASTN2-AS1	GWAS_Target	CGACTGCATCTGACATCGCC
ASTN2-AS1_GCATCTGACATCGCCAGGAT	ASTN2-AS1	GWAS_Target	GCATCTGACATCGCCAGGAT
ASTN2-AS1_TGCATCTGACATCGCCAGGA	ASTN2-AS1	GWAS_Target	TGCATCTGACATCGCCAGGA
ASTN2-AS1_TGGGGGCCCAACCAAGGTGA	ASTN2-AS1	GWAS_Target	TGGGGGCCCAACCAAGGTGA
ATAD2_CCACCATCTTCTCTCCCTAC	ATAD2	GWAS_Target	CCACCATCTTCTCTCCCTAC
ATAD2_CGCGCACGCCGAGGCCAGTA	ATAD2	GWAS_Target	CGCGCACGCCGAGGCCAGTA
ATAD2_CTCTCCGGTCGCGCACGCCG	ATAD2	GWAS_Target	CTCTCCGGTCGCGCACGCCG
ATAD2_TCGCGCACGCCGAGGCCAGT	ATAD2	GWAS_Target	TCGCGCACGCCGAGGCCAGT
ATAD2_TCTTCTCTCCCTACTGGCCT	ATAD2	GWAS_Target	TCTTCTCTCCCTACTGGCCT
ATAD5_AAGCTCTGTGGTCCGATCTG	ATAD5	GWAS_Target	AAGCTCTGTGGTCCGATCTG
ATAD5_ATCGGACCACAGAGCTTCGG	ATAD5	GWAS_Target	ATCGGACCACAGAGCTTCGG
ATAD5_CGGAGGGAATTCTTGTCAAT	ATAD5	GWAS_Target	CGGAGGGAATTCTTGTCAAT
ATAD5_GAATTCCCTCCGAAGCTCTG	ATAD5	GWAS_Target	GAATTCCCTCCGAAGCTCTG
ATAD5_TCGGACCACAGAGCTTCGGA	ATAD5	GWAS_Target	TCGGACCACAGAGCTTCGGA
ATE1_ACCCCCCGCCCAGAAAGCCA	ATE1	GWAS_Target	ACCCCCCGCCCAGAAAGCCA
ATE1_CCGGCCCCGCGTCGCTAGCG	ATE1	GWAS_Target	CCGGCCCCGCGTCGCTAGCG
ATE1_CGCCCAGAAAGCCATGGCCT	ATE1	GWAS_Target	CGCCCAGAAAGCCATGGCCT
ATE1_CGGGCGGCTGAGCGTTCGCG	ATE1	GWAS_Target	CGGGCGGCTGAGCGTTCGCG
ATE1_GCGGCCGCGCTAGCGACGCG	ATE1	GWAS_Target	GCGGCCGCGCTAGCGACGCG
ATF4_ATGGTGGCCGTGGACCCTGA	ATF4	GWAS_Target	ATGGTGGCCGTGGACCCTGA
ATF4_CATGGTGGCCGTGGACCCTG	ATF4	GWAS_Target	CATGGTGGCCGTGGACCCTG
ATF4_CTAATACGCCATGGTGGCCG	ATF4	GWAS_Target	CTAATACGCCATGGTGGCCG
ATF4_CTCCCCGCCCTCAGGGTCCA	ATF4	GWAS_Target	CTCCCCGCCCTCAGGGTCCA
ATF4_GTGGCCGTGGACCCTGAGGG	ATF4	GWAS_Target	GTGGCCGTGGACCCTGAGGG
ATF7IP_AAAAGCTGAGGCGGCAACGT	ATF7IP	GWAS_Target	AAAAGCTGAGGCGGCAACGT
ATF7IP_AAGCGCGCGAAAAGCTGAGG	ATF7IP	GWAS_Target	AAGCGCGCGAAAAGCTGAGG
ATF7IP_AAGCTGAGGCGGCAACGTCG	ATF7IP	GWAS_Target	AAGCTGAGGCGGCAACGTCG
ATF7IP_CGGCGGTGGCAGCGGCGGCG	ATF7IP	GWAS_Target	CGGCGGTGGCAGCGGCGGCG
ATF7IP_CTGAAGCGCGCGAAAAGCTG	ATF7IP	GWAS_Target	CTGAAGCGCGCGAAAAGCTG
ATG10_GACCTGACTGAAGGAGGCCA	ATG10	GWAS_Target	GACCTGACTGAAGGAGGCCA
ATG10_GCCGTGGCGGACCTGACTGA	ATG10	GWAS_Target	GCCGTGGCGGACCTGACTGA
ATG10_GCCTCCTTCAGTCAGGTCCG	ATG10	GWAS_Target	GCCTCCTTCAGTCAGGTCCG
ATG10_GTGGCGGACCTGACTGAAGG	ATG10	GWAS_Target	GTGGCGGACCTGACTGAAGG
ATG10_TCCTTCAGTCAGGTCCGCCA	ATG10	GWAS_Target	TCCTTCAGTCAGGTCCGCCA
ATP13A1_CAGGCCGGACCCCGCAAGGC	ATP13A1	GWAS_Target	CAGGCCGGACCCCGCAAGGC
ATP13A1_CTTGCGGGGTCCGGCCTGAC	ATP13A1	GWAS_Target	CTTGCGGGGTCCGGCCTGAC
ATP13A1_GCTTGGGCTGCCCGTCAGGC	ATP13A1	GWAS_Target	GCTTGGGCTGCCCGTCAGGC
ATP13A1_GGGCAACGCGGTGCCCTGCG	ATP13A1	GWAS_Target	GGGCAACGCGGTGCCCTGCG
ATP13A1_GTGGGCAACGCGGTGCCCTG	ATP13A1	GWAS_Target	GTGGGCAACGCGGTGCCCTG
ATP2B4_CTGTTGAGATCGTCCAAAGC	ATP2B4	GWAS_Target	CTGTTGAGATCGTCCAAAGC
ATP2B4_GTTGAGATCGTCCAAAGCTG	ATP2B4	GWAS_Target	GTTGAGATCGTCCAAAGCTG
ATP2B4_TCTTAAGAAAATGCTTGTCA	ATP2B4	GWAS_Target	TCTTAAGAAAATGCTTGTCA
ATP2B4_TGTTGAGATCGTCCAAAGCT	ATP2B4	GWAS_Target	TGTTGAGATCGTCCAAAGCT
ATP2B4_TTGAGATCGTCCAAAGCTGG	ATP2B4	GWAS_Target	TTGAGATCGTCCAAAGCTGG
ATP5A1_CACGGCCGCAGCAACGCGCA	ATP5A1	GWAS_Target	CACGGCCGCAGCAACGCGCA
ATP5A1_CATCTTTGCAGTTACTCCGC	ATP5A1	GWAS_Target	CATCTTTGCAGTTACTCCGC
ATP5A1_CTTTGCAGTTACTCCGCAGG	ATP5A1	GWAS_Target	CTTTGCAGTTACTCCGCAGG
ATP5A1_GCTGTCCGTGCGCGTTGCTG	ATP5A1	GWAS_Target	GCTGTCCGTGCGCGTTGCTG
ATP5A1_GGCTGCAGAAGTACCGCCTG	ATP5A1	GWAS_Target	GGCTGCAGAAGTACCGCCTG
ATP5I_AGCGGAGAGACCTGCACCGG	ATP5I	GWAS_Target	AGCGGAGAGACCTGCACCGG
ATP5I_ATGAGCGGAGAGACCTGCAC	ATP5I	GWAS_Target	ATGAGCGGAGAGACCTGCAC
ATP5I_CAAGATGGTGCCACCGGTGC	ATP5I	GWAS_Target	CAAGATGGTGCCACCGGTGC
ATP5I_CAGGGACAAGATGGTGCCAC	ATP5I	GWAS_Target	CAGGGACAAGATGGTGCCAC
ATP5I_GCCTGGATCACCTTGATGAG	ATP5I	GWAS_Target	GCCTGGATCACCTTGATGAG
ATP6AP1L_AGCTATAGAGAAAATATAGC	ATP6AP1L	GWAS_Target	AGCTATAGAGAAAATATAGC
ATP6AP1L_ATAGAGAAAATATAGCTGGA	ATP6AP1L	GWAS_Target	ATAGAGAAAATATAGCTGGA
ATP6AP1L_CTGGATGGGTGATAGTGACT	ATP6AP1L	GWAS_Target	CTGGATGGGTGATAGTGACT
ATP6AP1L_GGATGGGTGATAGTGACTTG	ATP6AP1L	GWAS_Target	GGATGGGTGATAGTGACTTG
ATP6AP1L_TAGAGAAAATATAGCTGGAT	ATP6AP1L	GWAS_Target	TAGAGAAAATATAGCTGGAT
ATP6V0A1_AGCCAAACCCGCACCCTCCG	ATP6V0A1	GWAS_Target	AGCCAAACCCGCACCCTCCG
ATP6V0A1_AGCCGCGGAGGGTGCGGGTT	ATP6V0A1	GWAS_Target	AGCCGCGGAGGGTGCGGGTT
ATP6V0A1_GCTGCTCCTGGAGCCGCGGA	ATP6V0A1	GWAS_Target	GCTGCTCCTGGAGCCGCGGA
ATP6V0A1_GGAGGGTGCGGGTTTGGCTG	ATP6V0A1	GWAS_Target	GGAGGGTGCGGGTTTGGCTG
ATP6V0A1_GGGTGCGGGTTTGGCTGCGG	ATP6V0A1	GWAS_Target	GGGTGCGGGTTTGGCTGCGG
ATXN1_ACAGGACCTGTTTCACTGCA	ATXN1	GWAS_Target	ACAGGACCTGTTTCACTGCA
ATXN1_CAGGACCTGTTTCACTGCAG	ATXN1	GWAS_Target	CAGGACCTGTTTCACTGCAG
ATXN1_GCTCTGGCTGCTGCTCCACG	ATXN1	GWAS_Target	GCTCTGGCTGCTGCTCCACG
ATXN1_GGATCCCCCTGCAGTGAAAC	ATXN1	GWAS_Target	GGATCCCCCTGCAGTGAAAC
ATXN1_GGGATCCAAAACAAGCCCCG	ATXN1	GWAS_Target	GGGATCCAAAACAAGCCCCG
ATXN10_AGCCTAGAGCTCTCCGGCGG	ATXN10	GWAS_Target	AGCCTAGAGCTCTCCGGCGG
ATXN10_CCTCCCGCCTGAGGCGAGTC	ATXN10	GWAS_Target	CCTCCCGCCTGAGGCGAGTC
ATXN10_CTCAGCCTAGAGCTCTCCGG	ATXN10	GWAS_Target	CTCAGCCTAGAGCTCTCCGG
ATXN10_CTCCCGCCTGAGGCGAGTCT	ATXN10	GWAS_Target	CTCCCGCCTGAGGCGAGTCT
ATXN10_GGGCTCAGCCTAGAGCTCTC	ATXN10	GWAS_Target	GGGCTCAGCCTAGAGCTCTC
ATXN7_ACATGGAGCATATTTGGAGT	ATXN7	GWAS_Target	ACATGGAGCATATTTGGAGT
ATXN7_CATTGCACACTTGCTACTGC	ATXN7	GWAS_Target	CATTGCACACTTGCTACTGC
ATXN7_GCAGGCTTGCATCATGATTT	ATXN7	GWAS_Target	GCAGGCTTGCATCATGATTT
ATXN7_GGAGCATATTTGGAGTTGGT	ATXN7	GWAS_Target	GGAGCATATTTGGAGTTGGT
ATXN7_TGGAGCATATTTGGAGTTGG	ATXN7	GWAS_Target	TGGAGCATATTTGGAGTTGG
AZGP1_AACCCTCCAAGCAGACACAA	AZGP1	GWAS_Target	AACCCTCCAAGCAGACACAA
AZGP1_AGCAGACACAATGGTAAGAA	AZGP1	GWAS_Target	AGCAGACACAATGGTAAGAA
AZGP1_GAAGCAGCAGCAGAGACAGC	AZGP1	GWAS_Target	GAAGCAGCAGCAGAGACAGC
AZGP1_GTGTCTGCTTGGAGGGTTCT	AZGP1	GWAS_Target	GTGTCTGCTTGGAGGGTTCT
AZGP1_TTACCATTGTGTCTGCTTGG	AZGP1	GWAS_Target	TTACCATTGTGTCTGCTTGG
AZI2_CCGGAAAGTGATTGGAAGTG	AZI2	GWAS_Target	CCGGAAAGTGATTGGAAGTG
AZI2_CGGAGTGCTTCCCCTCCCTC	AZI2	GWAS_Target	CGGAGTGCTTCCCCTCCCTC
AZI2_CGGGACCAGCACGGGCCGGA	AZI2	GWAS_Target	CGGGACCAGCACGGGCCGGA
AZI2_GAAGCACTCCGGAAAGTGAT	AZI2	GWAS_Target	GAAGCACTCCGGAAAGTGAT
AZI2_TCGGGACCAGCACGGGCCGG	AZI2	GWAS_Target	TCGGGACCAGCACGGGCCGG
AZIN1_AGAAGAGGCAGAGAAGGCGA	AZIN1	GWAS_Target	AGAAGAGGCAGAGAAGGCGA
AZIN1_AGGATGAGAAGAGGCAGAGA	AZIN1	GWAS_Target	AGGATGAGAAGAGGCAGAGA
AZIN1_AGGCGACGGCAGAAGAAAAA	AZIN1	GWAS_Target	AGGCGACGGCAGAAGAAAAA
AZIN1_GAAGAAAAAAGGAAAAACTG	AZIN1	GWAS_Target	GAAGAAAAAAGGAAAAACTG
AZIN1_GAGCGAGAAAGGATGAGAAG	AZIN1	GWAS_Target	GAGCGAGAAAGGATGAGAAG
B3GNT2_GCAGCAGCGGCAACAAGTGC	B3GNT2	GWAS_Target	GCAGCAGCGGCAACAAGTGC
B3GNT2_GCAGCGGCAACAAGTGCCGG	B3GNT2	GWAS_Target	GCAGCGGCAACAAGTGCCGG
B3GNT2_GGAGGCTAGCAGAGCCAAGC	B3GNT2	GWAS_Target	GGAGGCTAGCAGAGCCAAGC
B3GNT2_GGCTTGGCTCTGCTAGCCTC	B3GNT2	GWAS_Target	GGCTTGGCTCTGCTAGCCTC
B3GNT2_GTCGGCGGCAGGGACTGCTC	B3GNT2	GWAS_Target	GTCGGCGGCAGGGACTGCTC
B3GNT4_CCCGAGAGCTCCGCGCACCT	B3GNT4	GWAS_Target	CCCGAGAGCTCCGCGCACCT
B3GNT4_CGGGCGTGGAGCTCGTGCAG	B3GNT4	GWAS_Target	CGGGCGTGGAGCTCGTGCAG
B3GNT4_GAGCTCGTGCAGCGGAGCCA	B3GNT4	GWAS_Target	GAGCTCGTGCAGCGGAGCCA
B3GNT4_GCGGATGGCGCCCAGGTGCG	B3GNT4	GWAS_Target	GCGGATGGCGCCCAGGTGCG
B3GNT4_GTGACGCCGGGGTACGGGCG	B3GNT4	GWAS_Target	GTGACGCCGGGGTACGGGCG
BABAM1_ATGGCGGCTTCCTAGTGAGT	BABAM1	GWAS_Target	ATGGCGGCTTCCTAGTGAGT
BABAM1_GAGTCGGCGGCTGATTTAGA	BABAM1	GWAS_Target	GAGTCGGCGGCTGATTTAGA
BABAM1_GCGGCTTCCTAGTGAGTCGG	BABAM1	GWAS_Target	GCGGCTTCCTAGTGAGTCGG
BABAM1_TCGGCGGCTGATTTAGAAGG	BABAM1	GWAS_Target	TCGGCGGCTGATTTAGAAGG
BABAM1_TTAGAAGGAGGTTCAGGCTA	BABAM1	GWAS_Target	TTAGAAGGAGGTTCAGGCTA
BAG3_AAAGGGAGGTAGCAACTGGC	BAG3	GWAS_Target	AAAGGGAGGTAGCAACTGGC
BAG3_ACTGGCCGGCTAGAAACTTC	BAG3	GWAS_Target	ACTGGCCGGCTAGAAACTTC
BAG3_AGATAAAGGGAGGTAGCAAC	BAG3	GWAS_Target	AGATAAAGGGAGGTAGCAAC
BAG3_CTGGACCAGAAGTTTCTAGC	BAG3	GWAS_Target	CTGGACCAGAAGTTTCTAGC
BAG3_CTGGTCCAGTCCAGAGAAGT	BAG3	GWAS_Target	CTGGTCCAGTCCAGAGAAGT
BAIAP2L2_AACTCCTTTGGCGAGCGCCC	BAIAP2L2	GWAS_Target	AACTCCTTTGGCGAGCGCCC
BAIAP2L2_AGGAGTTGGAGCGCGAGCTT	BAIAP2L2	GWAS_Target	AGGAGTTGGAGCGCGAGCTT
BAIAP2L2_CAACTCCTTTGGCGAGCGCC	BAIAP2L2	GWAS_Target	CAACTCCTTTGGCGAGCGCC
BAIAP2L2_CGGGCGCTCGCCAAAGGAGT	BAIAP2L2	GWAS_Target	CGGGCGCTCGCCAAAGGAGT
BAIAP2L2_TCCTTTGGCGAGCGCCCGGG	BAIAP2L2	GWAS_Target	TCCTTTGGCGAGCGCCCGGG
BANF1_AGGTATCCGCAGGAGCGGCC	BANF1	GWAS_Target	AGGTATCCGCAGGAGCGGCC
BANF1_CGCAGGAGCGGCCGGGTGGC	BANF1	GWAS_Target	CGCAGGAGCGGCCGGGTGGC
BANF1_GAGGTATCCGCAGGAGCGGC	BANF1	GWAS_Target	GAGGTATCCGCAGGAGCGGC
BANF1_TAACGGTTCCTCCCGCCACC	BANF1	GWAS_Target	TAACGGTTCCTCCCGCCACC
BANF1_TATCCGCAGGAGCGGCCGGG	BANF1	GWAS_Target	TATCCGCAGGAGCGGCCGGG
BARX2_ACTGAGAGCCGCCGGGCACT	BARX2	GWAS_Target	ACTGAGAGCCGCCGGGCACT
BARX2_AGGCAGCGACTGAGAGCCGC	BARX2	GWAS_Target	AGGCAGCGACTGAGAGCCGC
BARX2_CCTGCGCGCCTAGTGCCCGG	BARX2	GWAS_Target	CCTGCGCGCCTAGTGCCCGG
BARX2_CGGGCACTAGGCGCGCAGGT	BARX2	GWAS_Target	CGGGCACTAGGCGCGCAGGT
BARX2_GGCAGCGACTGAGAGCCGCC	BARX2	GWAS_Target	GGCAGCGACTGAGAGCCGCC
BAZ1B_AGGAAATTATTGAAAAATGG	BAZ1B	GWAS_Target	AGGAAATTATTGAAAAATGG
BAZ1B_CGGAGGAAATTATTGAAAAA	BAZ1B	GWAS_Target	CGGAGGAAATTATTGAAAAA
BAZ1B_CTCCTCCTCAGCAGCACCGG	BAZ1B	GWAS_Target	CTCCTCCTCAGCAGCACCGG
BAZ1B_GGAAATTATTGAAAAATGGC	BAZ1B	GWAS_Target	GGAAATTATTGAAAAATGGC
BAZ1B_GGGAGATTCCCCTCCTCCCC	BAZ1B	GWAS_Target	GGGAGATTCCCCTCCTCCCC
BBS2_GCTGTTTCGCGTCCGGCCTG	BBS2	GWAS_Target	GCTGTTTCGCGTCCGGCCTG
BBS2_GGCCGGACGCGAAACAGCCC	BBS2	GWAS_Target	GGCCGGACGCGAAACAGCCC
BBS2_GTCCCGGGCTGTTTCGCGTC	BBS2	GWAS_Target	GTCCCGGGCTGTTTCGCGTC
BBS2_GTGCAGGGACACTACCTGCG	BBS2	GWAS_Target	GTGCAGGGACACTACCTGCG
BBS2_GTTTCGCGTCCGGCCTGAGG	BBS2	GWAS_Target	GTTTCGCGTCCGGCCTGAGG
BCKDHB_AGCGGGGATGGCGGTTGTAG	BCKDHB	GWAS_Target	AGCGGGGATGGCGGTTGTAG
BCKDHB_CCGGTGGTGAGCGGGGATGG	BCKDHB	GWAS_Target	CCGGTGGTGAGCGGGGATGG
BCKDHB_CGGCTGGCTACTCAGGCTCA	BCKDHB	GWAS_Target	CGGCTGGCTACTCAGGCTCA
BCKDHB_CTGGCTACTCAGGCTCAGGG	BCKDHB	GWAS_Target	CTGGCTACTCAGGCTCAGGG
BCKDHB_GGGGATGGCGGTTGTAGCGG	BCKDHB	GWAS_Target	GGGGATGGCGGTTGTAGCGG
BCL2L15_AACACAGCTGCTCAGAAAGG	BCL2L15	GWAS_Target	AACACAGCTGCTCAGAAAGG
BCL2L15_ACACAGCTGCTCAGAAAGGT	BCL2L15	GWAS_Target	ACACAGCTGCTCAGAAAGGT
BCL2L15_CTGTGTTTGAAGAAAGCTAG	BCL2L15	GWAS_Target	CTGTGTTTGAAGAAAGCTAG
BCL2L15_TCAAACACAGCTGCTCAGAA	BCL2L15	GWAS_Target	TCAAACACAGCTGCTCAGAA
BCL2L15_TGTGTTTGAAGAAAGCTAGT	BCL2L15	GWAS_Target	TGTGTTTGAAGAAAGCTAGT
BDH2_AAACTTTAGAACGGAAAGAG	BDH2	GWAS_Target	AAACTTTAGAACGGAAAGAG
BDH2_AGTTTCATTTCAAAAGTATT	BDH2	GWAS_Target	AGTTTCATTTCAAAAGTATT
BDH2_TACTTTAAGCAGCGAGCTGA	BDH2	GWAS_Target	TACTTTAAGCAGCGAGCTGA
BDH2_TGATGGCGTTCTCCAGAACT	BDH2	GWAS_Target	TGATGGCGTTCTCCAGAACT
BDH2_TTTGAAATGAAACTTTAGAA	BDH2	GWAS_Target	TTTGAAATGAAACTTTAGAA
BECN1_AGACAGAGCGATGGTAGTTC	BECN1	GWAS_Target	AGACAGAGCGATGGTAGTTC
BECN1_AGTCGCTGAAGACAGAGCGA	BECN1	GWAS_Target	AGTCGCTGAAGACAGAGCGA
BECN1_AGTTCTGGAGGCCTCGCTCC	BECN1	GWAS_Target	AGTTCTGGAGGCCTCGCTCC
BECN1_CAGAGCGATGGTAGTTCTGG	BECN1	GWAS_Target	CAGAGCGATGGTAGTTCTGG
BECN1_GTTCTGGAGGCCTCGCTCCG	BECN1	GWAS_Target	GTTCTGGAGGCCTCGCTCCG
BEST2_AACACAGGTGAGATGAGCCC	BEST2	GWAS_Target	AACACAGGTGAGATGAGCCC
BEST2_CATCTCACCTGTGTTGAAGG	BEST2	GWAS_Target	CATCTCACCTGTGTTGAAGG
BEST2_CCCCCTATTTCCCCAAGCCT	BEST2	GWAS_Target	CCCCCTATTTCCCCAAGCCT
BEST2_GCACCGGCCACCTTCAACAC	BEST2	GWAS_Target	GCACCGGCCACCTTCAACAC
[truncated: 9,129 more rows]
