# Supplementary material for: CRISPR screens identify PRMT7 as a therapeutic target to enhance T cell-mediated killing in breast cancer
Source: NPJ Breast Cancer. 2026 Jan 21;12:24. doi: 10.1038/s41523-025-00888-8 (PMC12891518; doi:10.1038/s41523-025-00888-8)
Supplement: Supplementary file 3 — Supplementary_Data_2 [file 41523_2025_888_MOESM3_ESM.xlsx]

## Sheet: Info
Supplementary Table 2: Breast cancer risk signals identified in GWAS and INQUSIT gene predictions
Breast Cancer_Risks_Signals: Fine mapped breast cancer risk loci with high and moderate confidence (INQUISIT level 1 and 2) predictions
Genes_in_Screen: Genes selected for CRISPR screens including positive and negative controls

## Sheet: BC_Risk_signals
Index variant	Fine mapping region	Signal	N CCVs	High confidence genes	Moderate confidence genes
rs657244	chr1:10043820-11066215	Signal1	19	CASZ1,PEX14	CENPS,CENPS-CORT,C1orf127,DFFA,MASP2,RP4-635E18.8,RP4-736L20.3,SRM,TARDBP
rs11102701	chr1:113948389-114948389	Signal1	12	RSBN1	AP4B1,BCL2L15,CSDE1,DCLRE1B,HIPK1,PHTF1,RP5-1073O3.2,TRIM33
rs7529522	chr1:117730221-118730221	Signal1	61		AL157902.3,FAM46C,GDAP2,HAO2,MAN1A2,RP11-188D8.1,ZNF697
rs11249433	chr1:120723447-121780613	Signal1	1
rs201000337	chr1:120723447-121780613	Signal2	15
rs143384623	chr1:145144984-146144984	Signal1	35	NUDT17,PDZK1,POLR3GL,RNF115	ANKRD34A,ANKRD35,CD160,HFE2,ITGA10,LIX1L,PDE4DIP,PEX11B,PIAS3,POLR3C,RBM8A,RP11-315I20.1,RP11-315I20.3,RP11-326G21.1,RP11-458D21.1,SEC22B,TXNIP
rs200366104	chr1:145144984-146144984	Signal2	5	PIAS3	AL590452.1,ANKRD34A,ANKRD35,CD160,HFE2,ITGA10,LIX1L,NBPF10,NUDT17,PDE4DIP,PDZK1,PEX11B,POLR3C,POLR3GL,RBM8A,RNF115,RP11-315I20.1,RP11-315I20.3,RP11-326G21.1,RP11-458D21.1,TXNIP
rs12048493	chr1:149406413-150420734	Signal1	4		ANP32E,BOLA1,HIST2H2AB,HIST2H2AC,HIST2H2BE,MTMR11,OTUD7B,PLEKHO1,RNU2-17P,VPS45
rs1057941	chr1:154648781-155648781	Signal1	16	EFNA1,FAM189B,GBA,MTX1,MUC1,RP11-263K19.4,SLC50A1,THBS3,TRIM46	ADAM15,CLK2,DPM3,EFNA3,EFNA4,FDPS,HCN3,KRTCAP2,MSTO1,PKLR,RP11-201K10.3,RP11-263K19.6,RUSC1,RUSC1-AS1,SCAMP3,ZBTB7B
rs2992756	chr1:18307339-19307339	Signal1	12	KLHDC7A
rs35383942	chr1:200937832-201937832	Signal1	2	TNNI1	IPO9,IPO9-AS1,LAD1,PHLDA3
rs4950774	chr1:201687176-202687176	Signal1	27		LGR6
rs59867004	chr1:203301249-204301249	Signal1	56	SOX13,ZC3H11A	ATP2B4,ETNK2,FMOD,GOLT1A,KISS1,LINC00303,MDM4,OPTC,PLEKHA6,PPP1R15B,REN,RP11-739N20.2,RP11-74C13.3,RP11-74C13.4,SNRPE
rs4951401	chr1:204018842-205018842	Signal1	6	LRRN2,MDM4,PIK3C2B,PPP1R15B	ETNK2,GOLT1A,KISS1,NFASC,PLEKHA6,REN,RP11-739N20.2,RP11-74C13.3
rs11117754	chr1:216720574-217720574	Signal1	12		ESRRG,GPATCH2,SPATA17
rs72755295	chr1:241523898-242534263	Signal1	2	EXO1	CHML,FH,KMO
rs12039667	chr1:46100917-47100917	Signal1	11	LRRC41,PIK3R3	NSUN4,POMGNT1,RAD54L,RP4-533D7.4,TSPAN1,UQCRH
rs11583393	chr1:87656923-88656923	Signal2	8		LMO4
rs7541276	chr1:87656923-88656923	Signal1	26		LMO4
rs12250948	chr10:114273927-115286154	Signal1	12		RP11-57H14.2,TCF7L2
rs71973726	chr10:114273927-115286154	Signal2	42	TCF7L2	HABP2,RP11-57H14.2,RP11-57H14.3
rs2981578	chr10:122593901-123849324	Signal4	3		ATE1,FGFR2,RP11-62L18.3
rs35054928	chr10:122593901-123849324	Signal1	1	FGFR2	RP11-62L18.3
rs45631563	chr10:122593901-123849324	Signal3	1		FGFR2
rs7899765	chr10:122593901-123849324	Signal5	1	FGFR2
rs9421409	chr10:122593901-123849324	Signal2	7	FGFR2	ATE1,RP11-62L18.3
rs138026227	chr10:21532942-22909392	Signal2	58	BMI1,COMMD3	ARMC3,CASC10,COMMD3-BMI1,DNAJC1,EBLN1,MLLT10,RP11-573G6.6
rs7098100	chr10:21532942-22909392	Signal1	7		CASC10,MLLT10,NEBL,NEBL-AS1,SKIDA1
rs10995201	chr10:63758684-65063702	Signal1	1
rs10762851	chr10:80341148-81387721	Signal2	17		ZMIZ1,ZMIZ1-AS1
rs61862474	chr10:80341148-81387721	Signal3	9	ZCCHC24
rs754416	chr10:80341148-81387721	Signal1	10	ZMIZ1	ZMIZ1-AS1
rs7081544	chr10:8588113-9588113	Signal1	49	GATA3	GATA3-AS1,RP11-379F12.3,RP11-379F12.4
rs149934734	chr11:107845515-108857137	CIMBA	8	ATM	EXPH5,KDELC2
rs368848598	chr11:107845515-108857137	Signal1	59	ATM,C11orf65,KDELC2	ACAT1,DDX10,EXPH5,NPAT
rs745382	chr11:128952507-129961171	Signal1	17	BARX2	ARHGAP32
rs620315	chr11:1398664-2442575	Signal1	7		AC068580.5,CTSD,LSP1,MRPL23,SYT8
rs200835870	chr11:303017-1303017	Signal1	19	CD151,EPS8L2,HRAS,GATD1,PIDD1	AP006621.5,AP006621.8,CDHR5,CEND1,DRD4,CRACR2B,LRRC56,MUC2,PNPLA2,RASSF7,RP11-496I9.1,RP13-46H24.1,RP13-870H17.3,RPLP2,SCT,SLC25A22,TALDO1,TMEM80,TSPAN4
rs548082010	chr11:65043827-66083066	Signal1	13	AP5B1,CFL1,KAT5,OVOL1,RNASEH2C	BANF1,CST6,EHBP1L1,EIF1AD,FIBP,KCNK7,MAP3K11,MUS81,PACS1,PCNX3,RELA,RP11-1167A19.2,RP11-770G2.5,SART1,SIPA1,SNX32
rs657686	chr11:68831418-69879161	Signal2	3	CCND1,MYEOV	AP000439.3,ORAOV1
rs671888	chr11:68831418-69879161	Signal3	20	CCND1,MYEOV	AP000439.3,ORAOV1
rs78540526	chr11:68831418-69879161	Signal1	1	CCND1,MYEOV	AP000439.3,ORAOV1
rs11067765	chr12:115336522-116336522	Signal4	6	TBX3	C12orf49,RBM19
rs1353783	chr12:115336522-116336522	Signal1	7	TBX3
rs1882155	chr12:115336522-116336522	Signal3	8	TBX3
rs35422	chr12:115336522-116336522	Signal2	1	TBX3
rs527577737	chr12:115336522-116336522	CIMBA	1
rs184486140	chr12:120332146-121332146	Signal1	5	MSI1,RPLP0	AL021546.6,BICDL1,COX6A1,DYNLL1,GATC,GCN1,PLA2G1B,PXN,PXN-AS1,RAB35,RHOF,SIRT4,SRSF9,TRIAP1
rs12422552	chr12:13913931-14913931	Signal1	18	ATF7IP
rs1600346	chr12:27639846-29034415	Signal2	375	CCDC91,PTHLH	KLHL42,MANSC4,MRPS35,RP11-860B13.1,RP11-967K21.1,RP11-993B23.3,STK38L
rs7297051	chr12:27639846-29034415	Signal1	1		CCDC91,PTHLH,RP11-967K21.1
rs17356907	chr12:95527759-96527759	Signal1	2	NTN4
rs11571833	chr13:32468810-33472626	Signal1	5	BRCA2	FRY,FRY-AS1
rs11382527	chr13:73464519-74464519	Signal1	9	KLF5
rs9573140	chr13:73464519-74464519	CIMBA	9		KLF5
rs12881240	chr14:36632769-37635752	Signal1	19	PAX9,SLC25A21	NKX2-8,RP11-356O9.2,RP11-964E11.2,SLC25A21-AS1
rs848088	chr14:36632769-37635752	Signal2	20		PAX9
rs2478777	chr14:68117194-69534682	Signal2	4	ZFP36L1	RAD51B,ZFYVE26
rs35378451	chr14:68117194-69534682	Signal1	8	ZFP36L1	CTD-2325P2.4,RAD51B
rs11341843	chr14:91341069-92368623	Signal1	3		C14orf159,CCDC88C,CTD-2547L24.4,GPR68,RP11-73M18.7,RP11-895M11.3,RPS6KA5
rs78440108	chr14:92604072-93616351	Signal1	34	RIN3	CPSF2,LGMN,NDUFB1
rs12594752	chr15:91009215-92009215	Signal1	22	RCCD1	AC068831.10,AC068831.6,FAM174B,FURIN,HDDC3,PRC1,PRC1-AS1,UNC45A,VPS33B
rs6500580	chr16:3606788-4606788	Signal1	23	ADCY9,CREBBP	CORO7,CORO7-PAM16,DNAJA3,GLIS2,PAM16,RP11-95P2.3,SLX4,SRL,TFAP4,TRAP1,VASN,ZNF500
rs8063564	chr16:3606788-4606788	Signal2	14	CREBBP	ADCY9,GLIS2,PAM16,RP11-95P2.3,SRL,TFAP4,TRAP1
rs4784227	chr16:52038825-53038825	Signal1	1	TOX3
rs55872725	chr16:53300954-54355291	Signal1	6	CTD-3032H12.2,FTO,IRX3	CRNDE,IRX5,RP11-324D17.1,RPGRIP1L
rs9925952	chr16:53300954-54355291	Signal2	21		CRNDE,FTO,IRX5,LPCAT2
rs28539243	chr16:54182064-55182064	Signal1	3	CRNDE	CTD-3032H12.2,IRX5
rs9938021	chr16:80148327-81150805	Signal1	14	CDYL2,DYNLRB2,RP11-18F14.4,RP11-525K10.3	RP11-109P11.1
rs4066743	chr16:86585237-87585237	Signal1	85		C16orf95,CTD-2015G9.2,FBXO31,FOXC2,FOXL1,MAP1LC3B,MTHFSD,RP11-134D3.1,RP11-178L8.7,RP11-463O9.9
rs199661266	chr17:28711667-29730520	Signal1	24	NF1	ADAP2,ATAD5,CRLF3,RNF135,RP11-848P1.2,TEFM
rs148509105	chr17:40336389-41336389	Signal1	8		ATP6V0A1,BECN1,BRCA1,CCR10,CNTD1,CNTNAP1,COA3,COASY,CTD-2132N18.3,CTD-3193K9.4,EZH1,RETREG3,GHDC,HCRT,KCNH4,MLX,NAGLU,PLEKHH3,PSMC3IP,PSME3,PTRF,RAB5C,RAMP2,RAMP2-AS1,RARA,RP11-358B23.1,RP11-400F19.18,RP11-400F19.8,RPL27,STAT5A,STAT5B,TUBG1,TUBG2,VPS25,WNK4
rs244321	chr17:52556471-53719837	Signal1	34		COX11,MMD,STXBP4
rs2587505	chr17:77281387-78281725	Signal1	10	CCDC40	CBX4,CBX8,CHMP6,CTD-2529O21.1,ENPP7,RNF213,RP11-353N14.1,RP11-353N14.2,RP11-353N14.4,RP11-353N14.5,TBC1D16
rs180952292	chr18:23832476-25075396	Signal4	1
rs2307561	chr18:23832476-25075396	Signal1	4		AQP4-AS1,CHST9,KCTD1
rs4800749	chr18:23832476-25075396	Signal3	31	KCTD1	AQP4-AS1
rs527616	chr18:23832476-25075396	Signal2	4		KCTD1
rs12970390	chr18:24901204-25901204	Signal1	44
rs117618124	chr18:29477689-30477689	Signal1	19		MEP1B
rs78955132	chr18:41899590-42899590	Signal1	38	SETBP1	RP11-456K23.1
rs9952980	chr18:41899590-42899590	Signal2	3		SLC14A2
rs78269692	chr19:12658277-14454571	Signal1	21	CACNA1A,DAND5,GCDH,HOOK2,JUNB,MAST1,PRDX2	ASNA1,BEST2,TRIR,CALR,CCDC130,CTC-250I14.6,CTD-2265O21.3,CTD-2659N19.10,CTD-2659N19.9,DHPS,DNASE2,FARSA,FBXW9,GADD45GIP1,IER2,KLF1,LYL1,MAN2B1,NACC1,NFIX,RAD23A,RNASEH2A,RTBDN,STX10,SYCE2,TNPO2,TRMT1,WDR83,WDR83OS
rs2363956	chr19:16795023-17894124	CIMBA	10	ABHD8,ANKLE1,MRPL34	AC010646.3,ANO8,BABAM1,CTD-2278I10.4,CTD-2278I10.6,CTD-2521M24.5,DDA1,GTPBP3,HAUS8,MYO9B,NR2F6,OCEL1,USHBP1
rs67397200	chr19:16795023-17894124	Signal1	16	ABHD8,MRPL34	AC010646.3,ANKLE1,ANO8,BABAM1,CTD-2278I10.4,CTD-2278I10.6,CTD-2521M24.5,DDA1,GTPBP3,HAUS8,MYO9B,NR2F6,OCEL1,USHBP1
rs8105994	chr19:18050434-19071141	Signal1	56	CRLF1,ELL,FKBP8,GDF15,ISYNA1,KXD1,UBA52	AC068499.10,C19orf60,COMP,CRTC1,CTD-3137H5.1,GATAD2A,JUND,KIAA1683,LSM4,PGPEP1,RAB3A,SSBP4,TMEM59L,UPF1
rs1469713	chr19:19048246-20048246	Signal1	162	ATP13A1,GATAD2A,LPAR2,MAU2,MEF2B,BORCS8,NDUFA13,PBX4,RFXANK,SUGP1	AC138430.4,ARMC6,CILP2,CTC-260F20.3,GMIP,HAPLN4,BORCS8-MEF2B,NCAN,NR2C2AP,SLC25A42,SUGP2,TM6SF2,TMEM161A,TSSK6,YJEFN3,ZNF101,ZNF823
rs17513613	chr19:29777729-30777729	Signal1	60	CCNE1	URI1
rs56344893	chr19:43783447-44786513	Signal1	10	KCNN4,PLAUR,SMG9	LYPD5,ZNF222,ZNF230,ZNF284,ZNF404
rs74174203	chr19:45683031-46683031	Signal1	2		CD3EAP,ERCC1,PPM1N,PPP1R13L,RTN2,VASP
rs11448973	chr2:120745122-121746568	Signal1	2		RALB
rs17625845	chr2:120745122-121746568	Signal4	6	INHBB	AC012363.13,LINC01101,RALB
rs4076654	chr2:120745122-121746568	Signal3	3	INHBB	RALB
rs4849879	chr2:120745122-121746568	Signal2	16		INHBB
rs13020413	chr2:171876221-173472971	Signal2	35	DYNC1I2	CYBRD1,DCAF17,DLX1,DLX2,GORASP2,METTL8,SLC25A12,TLK1
rs2016394	chr2:171876221-173472971	Signal1	3		DLX2,DYNC1I2,HAT1,SLC25A12
rs7589172	chr2:173710908-174712894	Signal1	13		CDCA7,SP3
rs10184522	chr2:18815791-19820803	Signal1	17	OSR1
rs13015648	chr2:201681247-202681247	Signal2	8	CASP8,CFLAR,PPIL3	AC005037.3,AC007283.5,CASP10,CFLAR-AS1,CLK1,FAM126B,NDUFB3,NIF3L1,ORC2,RP11-13J8.1
rs17467658	chr2:201681247-202681247	CIMBA	154	CASP8,CFLAR,NIF3L1,PPIL3	AC005037.3,AC007163.6,AC007283.5,BZW1,CASP10,CFLAR-AS1,CLK1,FAM126B,NDUFB3,ORC2,RP11-13J8.1
rs3769821	chr2:201681247-202681247	Signal1	1	ALS2CR12	C2CD6,CASP8,MPP4,NIF3L1,STRADB,TMEM237
rs138522813	chr2:217405832-218796508	Signal2	5		IGFBP5
rs4442975	chr2:217405832-218796508	Signal1	1		IGFBP5
rs5838651	chr2:217405832-218796508	Signal3	42		DIRC3,IGFBP5
rs2384061	chr2:24687599-25687599	Signal1	92	ADCY3,DNMT3A	DNAJC27,DNAJC27-AS1,EFR3B,ITSN2,POMC
rs71403627	chr2:28670676-29670676	Signal1	81	ALK,PPP1CB,TRMT61B	SPDYA,WDR43
rs16991615	chr20:5448227-6448227	Signal1	1		GPCPD1,MCM8
rs2403907	chr21:16073983-17073983	Signal1	7	NRIP1	AF127577.12,HSPA13,USP25
rs2822999	chr21:16073983-17073983	Signal2	29		AF127577.12,HSPA13,NRIP1,USP25
rs17879961	chr22:28000000-30121477	Signal2	2	CHEK2,XBP1	CTA-292E10.6
rs186430430	chr22:28000000-30121477	Signal1	3		CHEK2,HSCB
rs5997389	chr22:28000000-30121477	Signal3	59	CHEK2,CTA-292E10.6,EWSR1,XBP1	CCDC117,CTA-292E10.8,CTA-984G1.5,HSCB,KREMEN1,PITPNB,RHBDD3,TTC28,TTC28-AS1,ZNRF3
esv3647749	chr22:38068833-39859355	Signal2	4		APOBEC3A,APOBEC3B,APOBEC3D,APOBEC3F
rs5995543	chr22:38068833-39859355	Signal1	27	MAFF,PLA2G6,TMEM184B	BAIAP2L2,CSNK1E,JOSD1,KCNJ4,MICALL1,PICK1,POLR2F,RP5-1039K5.16
rs9619765	chr22:38068833-39859355	Signal3	4	CBX6,NPTXR,SUN2	DNAL4
rs66987842	chr22:40376234-41527870	Signal1	196	MKL1,SLC25A17	MCHR1,RP5-1042K10.13,SGSM3,ST13,XPNPEP3
rs8137282	chr22:41538786-42538786	Signal1	10		ACO2,C22orf46,MEI1,SNU13,RBX1,SHISA8,SREBF2,ST13,TEF,TNFRSF13C,TOB2,XPNPEP3
rs11704298	chr22:45783297-46783297	Signal1	34	WNT7B	ATXN10,FBLN1
rs184070480	chr22:45783297-46783297	Signal2	1		ATXN10,WNT7B
rs7625643	chr3:140612859-141612859	Signal1	24	ZBTB38	RASA2,RNF7
rs66496128	chr3:171785237-172785237	CIMBA	36	TNFSF10	ECT2,PLD1,RP11-408H1.3
rs78105464	chr3:171785237-172785237	Signal1	10		ECT2,GHSR,RP11-408H1.3,TNFSF10
rs1352944	chr3:26827965-28285247	Signal1	44		AZI2,CMC1,EOMES,NEK10,RP11-222K16.2,SLC4A7
rs36078735	chr3:26827965-28285247	Signal2	12		AZI2,CMC1,NEK10,RP11-222K16.2,SLC4A7
rs35263707	chr3:30175880-31175880	Signal1	23	TGFBR2
rs6787391	chr3:4242276-5242276	Signal1	4		AC018816.3,AC026202.1,AC026202.3,ARL8B,BHLHE40,BHLHE40-AS1,EDEM1,ITPR1,RP11-97C16.1
rs4587	chr3:46366866-47381488	CIMBA	16	CCDC12,NBEAL2	ALS2CL,KIF9-AS1,PTH1R,PTPN23,RP11-708J19.1,SETD2,TMIE
rs56387622	chr3:46366866-47381488	Signal1	7
rs555060306	chr3:63441697-64467900	Signal1	94	ATXN7,PSMD6,PSMD6-AS2,THOC7	ADAMTS9,CADPS,GSK3B,PLOD2,PRICKLE2,PRICKLE2-AS2,PRICKLE2-AS3,RP11-14D22.1,RP11-14D22.2,RP11-18H7.1,RP11-245J9.4,RP11-245J9.5,RP11-245J9.6,SNTN,SYNPR
rs13066793	chr3:86537543-87537543	Signal1	2		VGLL3
rs506186	chr3:99223580-100223580	Signal1	92	CMSS1,FILIP1L,TBC1D23	COL8A1,CPOX,LNP1,NIT2,TOMM70
rs17617028	chr4:105569013-106856761	Signal1	21	TET2	AC004069.2,CXXC4,GSTCD,INTS12,PPA2,RP11-556I14.1,RP11-556I14.2
rs62334412	chr4:175328036-176346426	Signal2	11		ADAM29
rs7664956	chr4:175328036-176346426	Signal1	11		ADAM29
rs10034903	chr4:38312876-39312876	Signal1	24	TLR1	RP11-360F5.1,RP11-360F5.3,TBC1D1,TLR10
rs6854739	chr4:83870124-84870124	Signal1	84	MRPS18C	LPCAT1,COQ2,ABRAXAS1,HELQ,HPSE,LIN54,SEC31A
rs571173399	chr5:131907058-132907058	Signal1	117	AFF4,HSPA4,ZCCHC10	C5orf15,CTB-113I20.2,CTB-49A3.4,CTB-49A3.5,CTC-350I8.1,FSTL4,GDF9,RP11-485M7.3,UQCRQ,VDAC1
rs12652713	chr5:15687358-16687528	Signal1	45
rs31864	chr5:157730013-158744083	Signal1	5	EBF1
rs56722914	chr5:169091487-170091487	Signal1	19	FOXI1
rs2012709	chr5:32067732-33067732	Signal1	16		SUB1,ZFR
rs10941679	chr5:44013304-45206498	Signal1	1		MRPS30
rs13153426	chr5:44013304-45206498	Signal3	72		MRPS30,NNT,NNT-AS1,PAIP1,RP11-53O19.1,RP11-53O19.2,RP11-53O19.3
rs190443933	chr5:44013304-45206498	Signal4	1
rs5867671	chr5:44013304-45206498	Signal2	1
rs373575834	chr5:49141645-50695093	Signal1	4
rs3846498	chr5:49141645-50695093	Signal2	93		CTD-2089N3.3,CTD-2314G24.2,ISL1
rs112497245	chr5:55531884-56587883	Signal3	21	MAP3K1	AC008937.2,AC008937.3,AC022431.3,ANKRD55,CTC-236F12.4,DHX29,IL6ST,SETD9,SKIV2L2
rs144101714	chr5:55531884-56587883	CIMBA	16		MAP3K1
rs17432750	chr5:55531884-56587883	Signal5	4	MAP3K1	AC008937.2
rs62355902	chr5:55531884-56587883	Signal1	3	MAP3K1	AC008937.2,CTC-236F12.4
rs7730210	chr5:55531884-56587883	Signal4	70	MAP3K1	AC008937.2,CTC-236F12.4
rs984113	chr5:55531884-56587883	Signal2	1		MAP3K1
rs10472097	chr5:57684061-58865569	Signal2	5		PDE4D,RP11-266N13.2
rs537267133	chr5:57684061-58865569	Signal1	30		GAPT,PDE4D,RP11-266N13.2
rs72764096	chr5:57684061-58865569	CIMBA	7		PDE4D
rs10069690	chr5:779790-1797488	Signal1	1		SLC6A18,TERT
rs150804576	chr5:779790-1797488	Signal3	23	CLPTM1L,TERT	BRD9,CTD-2012J19.3,RP11-43F13.3,SLC12A7,SLC6A18,SLC6A19,SLC6A3,TRIP13
rs2736107	chr5:779790-1797488	Signal2	5		CLPTM1L,SLC6A18,TERT
rs2059891	chr5:80928261-82038046	Signal1	23		ACOT12,ATG10,ATP6AP1L,CKMT2,CKMT2-AS1,CTD-2249K22.1,RPS23,SSBP2,VCAN,ZCCHC9
rs1964292	chr5:90289470-91289470	Signal1	88	ARRDC3	ARRDC3-AS1,LUCAT1,MBLAC2,POLR3G,RP11-213H15.1,RP11-213H15.4
rs6569648	chr6:129849119-130849119	Signal1	43	L3MBTL3	AKAP7,ARHGAP18,LAMA2,SAMD3,TMEM244
rs405447	chr6:13213099-14222523	Signal1	51	NOL7,RANBP9,RP1-223E5.4	GFOD1,MCUR1,SIRT5
rs35409891	chr6:149086328-150086328	Signal1	8		RP1-111D6.2,RP1-111D6.3,TAB2
rs12173562	chr6:151418856-152937016	Signal1	1	ESR1	CCDC170
rs34133739	chr6:151418856-152937016	Signal2	1	ESR1	SYNE1
rs7740686	chr6:151418856-152937016	CIMBA	1		ARMT1,ESR1,RMND1
rs7763637	chr6:151418856-152937016	Signal4	6	ARMT1,CCDC170,ESR1	RMND1,SYNE1,ZBTB2
rs79388591	chr6:151418856-152937016	Signal5	173	ESR1
rs851984	chr6:151418856-152937016	Signal3	1	ESR1	ARMT1,RMND1,SYNE1,ZBTB2
rs9918437	chr6:151418856-152937016	Signal6	22	CCDC170,ESR1	ARMT1,RMND1,SYNE1
rs3819405	chr6:15899557-16899557	Signal1	1		ATXN1,RP1-151F17.1,RP1-151F17.2
rs2328531	chr6:20121238-21121238	Signal1	52	CDKAL1	E2F3,SOX4
rs79309050	chr6:28422437-29426220	Signal1	36	TRIM27	HCG14,HCG15,HIST1H2BD,ZNF311
rs7763102	chr6:81628386-82795951	Signal1	51		BCKDHB,FAM46A
rs7796917	chr7:101054599-102054599	Signal1	6	CUX1	COL26A1,CTB-181H17.1,LINC01007,PRKRIP1,RASA4
rs12706954	chr7:130167121-131167121	Signal1	6		MKLN1
rs6973318	chr7:130167121-131167121	Signal2	4		MKLN1
rs2003526	chr7:139442304-140442304	Signal1	4		MKRN1,SLC37A3
rs62485509	chr7:143574929-144574929	Signal1	2		OR2A1-AS1
rs7971	chr7:21440960-22440960	Signal1	9		CDCA7L
rs7785971	chr7:91130620-92181597	Signal1	318	AKAP9,KRIT1	AC000120.7,AC007566.10,ANKIB1,CYP51A1,CYP51A1-AS1,GATAD1,LRRD1,MTERF1,PEX1,RBM48
rs1879854	chr7:93613799-94613799	Signal1	47		ASB4,CASD1,PEG10,PON2,PPP1R9A,SGCE
rs34810249	chr8:0-670692	Signal1	25		DLGAP2,RP5-855D21.2
rs7813150	chr8:101978959-102978959	Signal1	47	GRHL2,KB-1562D12.1,KB-1930G5.4	AZIN1,YWHAZ
rs150957507	chr8:105858620-106861393	Signal1	54
rs10641009	chr8:116709548-117709548	Signal1	164	TRPS1	LINC00536
rs13267382	chr8:116709548-117709548	Signal2	5
rs4871411	chr8:124110166-125110166	Signal1	23	ATAD2,FBXO32	ANXA13,FAM91A1,KLHL38,TRMT12,WDYHV1
rs58847541	chr8:124110166-125110166	Signal2	6	FBXO32	ANXA13,ATAD2,FAM91A1,KLHL38,RNF139,RNF139-AS1,WDYHV1
rs10096351	chr8:127424659-130041931	Signal1	3		MYC
rs35961416	chr8:127424659-130041931	Signal3	1	MYC	CASC11
rs419018	chr8:127424659-130041931	Signal4	43		CASC21,CASC8,MYC
rs7017073	chr8:127424659-130041931	Signal2	44	MYC	CASC11,FAM84B,PVT1,RNU1-106P,RP11-103H7.5,RP11-89K10.1,TMEM75
rs7465364	chr8:29009616-30009616	Signal1	16	DUSP4
rs4286946	chr8:36358483-37359186	Signal1	16	ZNF703	ERLIN2,RP11-863K10.2,RP11-863K10.7
rs11373454	chr8:75730301-76917937	Signal2	8		CRISPLD1
rs17303163	chr8:75730301-76917937	Signal3	16		CASC9,HNF4G
rs199660865	chr8:75730301-76917937	Signal1	2
rs10816625	chr9:109803808-111395353	Signal3	1		KLF4
rs13294895	chr9:109803808-111395353	Signal4	1	KLF4
rs60037937	chr9:109803808-111395353	Signal2	1		KLF4,RAD23B
rs659713	chr9:109803808-111395353	Signal1	10		KLF4
rs13294352	chr9:118813486-119813486	Signal1	29		ASTN2,PAPPA
rs539723051	chr9:21247803-22624477	Signal1	1

## Sheet: Genes in screen
Gene	High_confidence_(INQ_1)	TWAS	Moderate_confidence_(INQ_2)	Background	Core_essential	Proliferation_control	CTL_control
AKT1	N	Y	N	N	N	Y	N
CDK4	N	N	N	N	N	Y	N
ERBB2	N	N	N	N	N	Y	N
KRAS	N	N	N	N	N	Y	N
PIK3CA	N	N	N	N	N	Y	N
YAP1	N	N	N	N	N	Y	N
APLNR	N	N	N	N	N	N	Y
ARID2	N	N	N	N	N	N	Y
B2M	N	N	N	N	N	N	Y
CD274	N	N	N	N	N	N	Y
CD58	N	N	N	N	N	N	Y
CTLA4	N	N	N	N	N	N	Y
ERAP1	N	N	N	N	N	N	Y
ERAP2	N	N	N	N	N	N	Y
HLA-A	N	N	N	N	N	N	Y
IFNGR1	N	N	N	N	N	N	Y
IFNGR2	N	N	N	N	N	N	Y
IRF2	N	N	N	N	N	N	Y
JAK1	N	N	N	N	N	N	Y
JAK2	N	N	N	N	N	N	Y
NLRC5	N	N	N	N	N	N	Y
PBRM1	N	N	N	N	N	N	Y
PDCD1	N	N	N	N	N	N	Y
PSMB7	N	N	N	N	N	N	Y
PSMB8	N	N	N	N	N	N	Y
PSMB9	N	N	N	N	N	N	Y
STAT1	N	N	N	N	N	N	Y
TAP1	N	N	N	N	N	N	Y
TAP2	N	N	N	N	N	N	Y
TPP2	N	N	N	N	N	N	Y
BBS1	N	N	N	N	N	N	Y
IRF8	N	N	N	N	N	N	Y
APC	N	N	N	Y	N	Y	N
ATR	N	N	N	Y	N	Y	N
BRCA1	N	N	Y	N	N	Y	N
BRIP1	N	N	N	Y	N	Y	N
CDC25A	N	N	N	Y	N	Y	N
CDH1	N	N	N	Y	N	Y	N
CDKN2A	N	N	N	Y	N	Y	N
CHEK1	N	N	N	Y	N	Y	N
FANCC	N	N	N	Y	N	Y	N
FANCM	N	N	N	Y	N	Y	N
H2AFX	N	N	N	Y	N	Y	N
MDC1	N	N	N	Y	N	Y	N
MRE11	N	N	N	Y	N	Y	N
NF2	N	N	N	Y	N	Y	N
NTHL1	N	N	N	Y	N	Y	N
PALB2	N	N	N	Y	N	Y	N
PTEN	N	N	N	Y	N	Y	N
RAD50	N	N	N	Y	N	Y	N
RAD51C	N	N	N	Y	N	Y	N
RB1	N	N	N	Y	N	Y	N
RECQL	N	N	N	Y	N	Y	N
SMAD4	N	N	N	Y	N	Y	N
STK11	N	N	N	Y	N	Y	N
TP53	N	N	N	Y	N	Y	N
TP53BP1	N	N	N	Y	N	Y	N
XRCC2	N	N	N	Y	N	Y	N
XRCC5	N	N	N	Y	N	Y	N
XRCC6	N	N	N	Y	N	Y	N
AC007283.5	N	Y	Y	N	N	N	N
ALS2CL	N	Y	Y	N	N	N	N
ANKRD34A	N	Y	Y	N	N	N	N
AP006621.5	N	Y	Y	N	N	N	N
AP4B1	N	Y	Y	N	N	N	N
APOBEC3A	N	Y	Y	N	N	N	N
APOBEC3B	N	Y	Y	N	N	N	N
ATG10	N	Y	Y	N	N	N	N
ATP6AP1L	N	Y	Y	N	N	N	N
ATP6V0A1	N	Y	Y	N	N	N	N
BCL2L15	N	Y	Y	N	N	N	N
CBX8	N	Y	Y	N	N	N	N
CCDC88C	N	Y	Y	N	N	N	N
CDCA7L	N	Y	Y	N	N	N	N
CEND1	N	Y	Y	N	N	N	N
COX11	N	Y	Y	N	N	N	N
CTD-3137H5.1	N	Y	Y	N	N	N	N
CYP51A1	N	Y	Y	N	N	N	N
DCLRE1B	N	Y	Y	N	N	N	N
DDA1	N	Y	Y	N	N	N	N
DFFA	N	Y	Y	N	N	N	N
DNAJC27	N	Y	Y	N	N	N	N
DNAJC27-AS1	N	Y	Y	N	N	N	N
ENPP7	N	Y	Y	N	N	N	N
ABRAXAS1	N	Y	Y	N	N	N	N
FIBP	N	Y	Y	N	N	N	N
HAPLN4	N	Y	Y	N	N	N	N
HCG14	N	Y	Y	N	N	N	N
HELQ	N	Y	Y	N	N	N	N
IGFBP5	N	Y	Y	N	N	N	N
ITPR1	N	Y	Y	N	N	N	N
LMO4	N	Y	Y	N	N	N	N
LRRD1	N	Y	Y	N	N	N	N
MCHR1	N	Y	Y	N	N	N	N
MRPS30	N	Y	Y	N	N	N	N
MTMR11	N	Y	Y	N	N	N	N
NDUFB1	N	Y	Y	N	N	N	N
NEK10	N	Y	Y	N	N	N	N
NNT	N	Y	Y	N	N	N	N
NNT-AS1	N	Y	Y	N	N	N	N
NPAT	N	Y	Y	N	N	N	N
NSUN4	N	Y	Y	N	N	N	N
OCEL1	N	Y	Y	N	N	N	N
PACS1	N	Y	Y	N	N	N	N
PAIP1	N	Y	Y	N	N	N	N
PGPEP1	N	Y	Y	N	N	N	N
POMC	N	Y	Y	N	N	N	N
PRC1	N	Y	Y	N	N	N	N
PRC1-AS1	N	Y	Y	N	N	N	N
PVT1	N	Y	Y	N	N	N	N
RALB	N	Y	Y	N	N	N	N
RHBDD3	N	Y	Y	N	N	N	N
RMND1	N	Y	Y	N	N	N	N
RNF7	N	Y	Y	N	N	N	N
RP11-400F19.8	N	Y	Y	N	N	N	N
RP11-53O19.1	N	Y	Y	N	N	N	N
RP11-57H14.3	N	Y	Y	N	N	N	N
RP11-860B13.1	N	Y	Y	N	N	N	N
RPLP2	N	Y	Y	N	Y	N	N
RPS23	N	Y	Y	N	N	N	N
SETD9	N	Y	Y	N	N	N	N
SIRT5	N	Y	Y	N	N	N	N
SLC4A7	N	Y	Y	N	N	N	N
SNX32	N	Y	Y	N	N	N	N
SSBP4	N	Y	Y	N	N	N	N
STXBP4	N	Y	Y	N	N	N	N
SYNE1	N	Y	Y	N	N	N	N
TEFM	N	Y	Y	N	N	N	N
TM6SF2	N	Y	Y	N	N	N	N
UQCRH	N	Y	Y	N	N	N	N
VASP	N	Y	Y	N	N	N	N
WDR43	N	Y	Y	N	N	N	N
ZNF404	N	Y	Y	N	N	N	N
ALS2CR11	N	N	Y	N	N	N	N
AC000032.2	N	Y	N	N	N	N	N
AC000120.7	N	N	Y	N	N	N	N
AC004069.2	N	N	Y	N	N	N	N
AC005037.3	N	N	Y	N	N	N	N
AC007163.6	N	N	Y	N	N	N	N
AC007566.10	N	N	Y	N	N	N	N
AC008937.2	N	N	Y	N	N	N	N
AC008937.3	N	N	Y	N	N	N	N
AC010136.2	N	Y	N	N	N	N	N
AC010646.3	N	N	Y	N	N	N	N
AC012363.13	N	N	Y	N	N	N	N
AC018816.3	N	N	Y	N	N	N	N
AC022431.3	N	N	Y	N	N	N	N
AC026202.1	N	N	Y	N	N	N	N
AC026202.3	N	N	Y	N	N	N	N
AC068499.10	N	N	Y	N	N	N	N
AC068580.5	N	N	Y	N	N	N	N
AC068831.10	N	N	Y	N	N	N	N
AC068831.6	N	N	Y	N	N	N	N
AC138430.4	N	N	Y	N	N	N	N
ACAT1	N	N	Y	N	N	N	N
ACO2	N	N	Y	N	N	N	N
ACOT12	N	N	Y	N	N	N	N
ADAM15	N	N	Y	N	N	N	N
ADAM29	N	N	Y	N	N	N	N
ADAMTS9	N	N	Y	N	N	N	N
ADAP2	N	N	Y	N	N	N	N
ADSSL1	N	Y	N	N	N	N	N
AF127577.12	N	N	Y	N	N	N	N
LPCAT1	N	N	Y	N	N	N	N
AHI1	N	Y	N	N	N	N	N
AHRR	N	Y	N	N	N	N	N
AHSA2	N	Y	N	N	N	N	N
AKAP7	N	N	Y	N	N	N	N
AL021546.6	N	N	Y	N	N	N	N
AL157902.3	N	N	Y	N	N	N	N
AL450992.2	N	Y	N	N	N	N	N
AL590452.1	N	N	Y	N	N	N	N
AMFR	N	Y	N	N	N	N	N
ANKIB1	N	N	Y	N	N	N	N
ANKRD35	N	N	Y	N	N	N	N
ANKRD55	N	N	Y	N	N	N	N
ANO8	N	N	Y	N	N	N	N
ANP32E	N	N	Y	N	N	N	N
ANXA13	N	N	Y	N	N	N	N
AP000439.3	N	N	Y	N	N	N	N
AP006621.6	N	Y	N	N	N	N	N
AP006621.8	N	N	Y	N	N	N	N
CENPS	N	N	Y	N	N	N	N
CENPS-CORT	N	N	Y	N	N	N	N
APOBEC3D	N	N	Y	N	N	N	N
APOBEC3F	N	N	Y	N	N	N	N
AQP4-AS1	N	N	Y	N	N	N	N
AQR	N	N	N	N	Y	N	N
ARCN1	N	N	N	N	Y	N	N
ARHGAP18	N	N	Y	N	N	N	N
ARHGAP27	N	Y	N	N	N	N	N
ARHGAP32	N	N	Y	N	N	N	N
ARHGEF19	N	Y	N	N	N	N	N
ARHGEF34P	N	Y	N	N	N	N	N
ARL17A	N	Y	N	N	N	N	N
ARL17B	N	Y	N	N	N	N	N
ARL8B	N	N	Y	N	N	N	N
ARMC3	N	N	Y	N	N	N	N
ARMC6	N	N	Y	N	N	N	N
ARRDC3-AS1	N	N	Y	N	N	N	N
ASB4	N	N	Y	N	N	N	N
ASCC2	N	Y	N	N	N	N	N
ASNA1	N	N	Y	N	N	N	N
ASTN2	N	N	Y	N	N	N	N
ATAD5	N	N	Y	N	N	N	N
ATE1	N	N	Y	N	N	N	N
ATF4	N	Y	N	N	N	N	N
ATP2B4	N	N	Y	N	N	N	N
ATP5I	N	Y	N	N	N	N	N
ATXN1	N	N	Y	N	N	N	N
ATXN10	N	N	Y	N	N	N	N
AZGP1	N	Y	N	N	N	N	N
AZI2	N	N	Y	N	N	N	N
AZIN1	N	N	Y	N	N	N	N
B3GNT2	N	Y	N	N	N	N	N
BABAM1	N	N	Y	N	N	N	N
BAIAP2L2	N	N	Y	N	N	N	N
BANF1	N	N	Y	N	N	N	N
BAZ1B	N	Y	N	N	N	N	N
BBS2	N	Y	N	N	N	N	N
BCKDHB	N	N	Y	N	N	N	N
BDH2	N	Y	N	N	N	N	N
BECN1	N	N	Y	N	N	N	N
BEST2	N	N	Y	N	N	N	N
BHLHE40	N	N	Y	N	N	N	N
BHLHE40-AS1	N	N	Y	N	N	N	N
BOLA1	N	N	Y	N	N	N	N
BRD9	N	N	Y	N	N	N	N
BRIX1	N	N	N	N	Y	N	N
BRMS1	N	Y	N	N	N	N	N
BTN2A1	N	Y	N	N	N	N	N
BTN2A2	N	Y	N	N	N	N	N
BTN2A3P	N	Y	N	N	N	N	N
BTN3A2	N	Y	N	N	N	N	N
BZW1	N	N	Y	N	N	N	N
C12orf49	N	N	Y	N	N	N	N
C14orf159	N	N	Y	N	N	N	N
C14orf79	N	Y	N	N	N	N	N
C16orf95	N	N	Y	N	N	N	N
TRIR	N	N	Y	N	N	N	N
C19orf60	N	N	Y	N	N	N	N
C1orf127	N	N	Y	N	N	N	N
C22orf46	N	N	Y	N	N	N	N
C5orf15	N	N	Y	N	N	N	N
C9orf3	N	Y	N	N	N	N	N
CADPS	N	N	Y	N	N	N	N
CALR	N	N	Y	N	N	N	N
CASC10	N	N	Y	N	N	N	N
CASC11	N	N	Y	N	N	N	N
CASC21	N	N	Y	N	N	N	N
CASC8	N	N	Y	N	N	N	N
CASC9	N	N	Y	N	N	N	N
CASD1	N	N	Y	N	N	N	N
CASP10	N	N	Y	N	N	N	N
CATSPER2	N	Y	N	N	N	N	N
CBX4	N	N	Y	N	N	N	N
CBY1	N	Y	N	N	N	N	N
KYAT3	N	Y	N	N	N	N	N
CCDC117	N	N	Y	N	N	N	N
CCDC127	N	Y	N	N	N	N	N
CCDC130	N	N	Y	N	N	N	N
CCDC18	N	Y	N	N	N	N	N
BICDL1	N	N	Y	N	N	N	N
CCHCR1	N	Y	N	N	N	N	N
CCR10	N	N	Y	N	N	N	N
CCT3	N	N	N	N	Y	N	N
CCT4	N	N	N	N	Y	N	N
CCT6A	N	N	N	N	Y	N	N
CCT7	N	N	N	N	Y	N	N
CCT8	N	N	N	N	Y	N	N
CD160	N	N	Y	N	N	N	N
CD3EAP	N	N	Y	N	N	N	N
CDC40	N	N	N	N	Y	N	N
CDC5L	N	N	N	N	Y	N	N
CDCA7	N	N	Y	N	N	N	N
CDHR5	N	N	Y	N	N	N	N
CENPO	N	Y	N	N	N	N	N
CES1	N	Y	N	N	N	N	N
CFLAR-AS1	N	N	Y	N	N	N	N
CHD4	N	N	N	N	Y	N	N
CHML	N	N	Y	N	N	N	N
CHMP2A	N	N	N	N	Y	N	N
CHMP6	N	N	Y	N	N	N	N
CHST9	N	N	Y	N	N	N	N
CILP2	N	N	Y	N	N	N	N
CKMT2	N	N	Y	N	N	N	N
CKMT2-AS1	N	N	Y	N	N	N	N
CLEC18A	N	Y	N	N	N	N	N
CLK1	N	N	Y	N	N	N	N
CLK2	N	N	Y	N	N	N	N
CLTC	N	N	N	N	Y	N	N
CMC1	N	N	Y	N	N	N	N
CMTR2	N	Y	N	N	N	N	N
CNTD1	N	N	Y	N	N	N	N
CNTNAP1	N	N	Y	N	N	N	N
COA3	N	N	Y	N	N	N	N
COASY	N	N	Y	N	N	N	N
COL26A1	N	N	Y	N	N	N	N
COL8A1	N	N	Y	N	N	N	N
COMMD3-BMI1	N	N	Y	N	N	N	N
COMP	N	N	Y	N	N	N	N
COPA	N	N	N	N	Y	N	N
COPB1	N	N	N	N	Y	N	N
COPS2	N	N	N	N	Y	N	N
COPS4	N	N	N	N	Y	N	N
COPS6	N	N	N	N	Y	N	N
COPS8	N	N	N	N	Y	N	N
COPZ1	N	N	N	N	Y	N	N
COQ2	N	N	Y	N	N	N	N
COQ5	N	Y	N	N	N	N	N
CORO7	N	N	Y	N	N	N	N
CORO7-PAM16	N	N	Y	N	N	N	N
COX6A1	N	N	Y	N	N	N	N
CPLX1	N	Y	N	N	N	N	N
CPNE1	N	Y	N	N	N	N	N
CPOX	N	N	Y	N	N	N	N
CPSF2	N	N	Y	N	N	N	N
CRHR1	N	Y	N	N	N	N	N
LINC02210	N	Y	N	N	N	N	N
CRIP2	N	Y	N	N	N	N	N
CRIPAK	N	Y	N	N	N	N	N
CRISPLD1	N	N	Y	N	N	N	N
CRLF3	N	N	Y	N	N	N	N
CRTC1	N	N	Y	N	N	N	N
CSDE1	N	N	Y	N	N	N	N
CSE1L	N	N	N	N	Y	N	N
CSNK1E	N	N	Y	N	N	N	N
CST6	N	N	Y	N	N	N	N
CTA-109P11.4	N	Y	N	N	N	N	N
CTA-292E10.8	N	N	Y	N	N	N	N
CTA-984G1.5	N	N	Y	N	N	N	N
CTB-113I20.2	N	N	Y	N	N	N	N
CTB-181H17.1	N	N	Y	N	N	N	N
CTB-49A3.4	N	N	Y	N	N	N	N
CTB-49A3.5	N	N	Y	N	N	N	N
CTC-236F12.4	N	N	Y	N	N	N	N
CTC-250I14.6	N	N	Y	N	N	N	N
CTC-260F20.3	N	N	Y	N	N	N	N
CTC-350I8.1	N	N	Y	N	N	N	N
CTD-2012J19.3	N	N	Y	N	N	N	N
CTD-2015G9.2	N	N	Y	N	N	N	N
CTD-2026K11.2	N	Y	N	N	N	N	N
CTD-2026K11.3	N	Y	N	N	N	N	N
CTD-2089N3.3	N	N	Y	N	N	N	N
CTD-2116F7.1	N	Y	N	N	N	N	N
CTD-2132N18.3	N	N	Y	N	N	N	N
CTD-2196P11.2	N	Y	N	N	N	N	N
CTD-2249K22.1	N	N	Y	N	N	N	N
CTD-2265O21.3	N	N	Y	N	N	N	N
CTD-2278I10.4	N	N	Y	N	N	N	N
CTD-2278I10.6	N	N	Y	N	N	N	N
CTD-2314G24.2	N	N	Y	N	N	N	N
CTD-2323K18.1	N	Y	N	N	N	N	N
CTD-2325P2.4	N	N	Y	N	N	N	N
CTD-2521M24.5	N	N	Y	N	N	N	N
CTD-2529O21.1	N	N	Y	N	N	N	N
CTD-2538G9.5	N	Y	N	N	N	N	N
CTD-2547L24.4	N	N	Y	N	N	N	N
CTD-2566J3.1	N	Y	N	N	N	N	N
CTD-2659N19.10	N	N	Y	N	N	N	N
CTD-2659N19.9	N	N	Y	N	N	N	N
CTD-3032H12.1	N	Y	N	N	N	N	N
CTD-3051D23.1	N	Y	N	N	N	N	N
CTD-3110H11.1	N	Y	N	N	N	N	N
CTD-3193K9.4	N	N	Y	N	N	N	N
CTD-3216D2.5	N	Y	N	N	N	N	N
CTDNEP1	N	N	N	N	Y	N	N
CTSD	N	N	Y	N	N	N	N
CTSW	N	Y	N	N	N	N	N
CUL5	N	Y	N	N	N	N	N
CXXC4	N	N	Y	N	N	N	N
CYBRD1	N	N	Y	N	N	N	N
CYP51A1-AS1	N	N	Y	N	N	N	N
DCAF17	N	N	Y	N	N	N	N
DDB1	N	N	N	N	Y	N	N
DDX10	N	N	Y	N	N	N	N
DDX18	N	N	N	N	Y	N	N
DDX46	N	N	N	N	Y	N	N
DDX49	N	N	N	N	Y	N	N
DDX51	N	N	N	N	Y	N	N
DFNA5	N	Y	N	N	N	N	N
DGKQ	N	Y	N	N	N	N	N
DHFR	N	Y	N	N	N	N	N
DHPS	N	N	Y	N	N	N	N
DHX29	N	N	Y	N	N	N	N
DIRC3	N	N	Y	N	N	N	N
DLGAP2	N	N	Y	N	N	N	N
DLX1	N	N	Y	N	N	N	N
DLX2	N	N	Y	N	N	N	N
DNAJA3	N	N	Y	N	N	N	N
DNAJC1	N	N	Y	N	N	N	N
DNAL4	N	N	Y	N	N	N	N
DNASE2	N	N	Y	N	N	N	N
DNM2	N	N	N	N	Y	N	N
DPM3	N	N	Y	N	N	N	N
DRD4	N	N	Y	N	N	N	N
DYNC1H1	N	N	N	N	Y	N	N
DYNLL1	N	N	Y	N	N	N	N
E2F3	N	N	Y	N	N	N	N
EBLN1	N	N	Y	N	N	N	N
ECT2	N	N	Y	N	N	N	N
ECT2L	N	Y	N	N	N	N	N
EDEM1	N	N	Y	N	N	N	N
EDEM2	N	Y	N	N	N	N	N
EEF2	N	N	N	N	Y	N	N
CRACR2B	N	N	Y	N	N	N	N
EFEMP2	N	Y	N	N	N	N	N
EFNA3	N	N	Y	N	N	N	N
EFNA4	N	N	Y	N	N	N	N
EFR3B	N	N	Y	N	N	N	N
EFTUD2	N	N	N	N	Y	N	N
EHBP1L1	N	N	Y	N	N	N	N
EIF1AD	N	N	Y	N	N	N	N
EIF2B4	N	N	N	N	Y	N	N
EIF2S2	N	Y	N	N	Y	N	N
EIF3A	N	N	N	N	Y	N	N
EIF3B	N	N	N	N	Y	N	N
EIF3D	N	N	N	N	Y	N	N
EIF3F	N	N	N	N	Y	N	N
EIF3G	N	N	N	N	Y	N	N
EIF3I	N	N	N	N	Y	N	N
EIF4A3	N	N	N	N	Y	N	N
ENTPD3-AS1	N	Y	N	N	N	N	N
EOMES	N	N	Y	N	N	N	N
EPB41L4A	N	Y	N	N	N	N	N
ERCC1	N	N	Y	N	N	N	N
ERH	N	N	N	N	Y	N	N
ERLIN2	N	N	Y	N	N	N	N
ESRRG	N	N	Y	N	N	N	N
ETF1	N	N	N	N	Y	N	N
ETNK2	N	N	Y	N	N	N	N
EXOSC10	N	N	N	N	Y	N	N
EXPH5	N	N	Y	N	N	N	N
EZH1	N	N	Y	N	N	N	N
FAM114A1	N	Y	N	N	N	N	N
FAM126B	N	N	Y	N	N	N	N
RETREG3	N	N	Y	N	N	N	N
FAM149B1	N	Y	N	N	N	N	N
FAM174B	N	N	Y	N	N	N	N
FAM46A	N	N	Y	N	N	N	N
FAM46C	N	N	Y	N	N	N	N
FAM72B	N	Y	N	N	N	N	N
FAM84B	N	N	Y	N	N	N	N
FAM91A1	N	N	Y	N	N	N	N
FARSA	N	N	Y	N	N	N	N
FAT4	N	Y	N	N	N	N	N
FBLN1	N	N	Y	N	N	N	N
FBXO31	N	N	Y	N	N	N	N
FBXW9	N	N	Y	N	N	N	N
FDPS	N	N	Y	N	N	N	N
FES	N	Y	N	N	N	N	N
FGF10	N	Y	N	N	N	N	N
FH	N	N	Y	N	N	N	N
FIS1	N	Y	N	N	N	N	N
LINC01101	N	N	Y	N	N	N	N
FLOT1	N	Y	N	N	N	N	N
FMOD	N	N	Y	N	N	N	N
FOXC2	N	N	Y	N	N	N	N
FOXL1	N	N	Y	N	N	N	N
FRY	N	N	Y	N	N	N	N
FRY-AS1	N	N	Y	N	N	N	N
FSTL4	N	N	Y	N	N	N	N
FTSJ3	N	N	N	N	Y	N	N
FURIN	N	N	Y	N	N	N	N
GABPB1-AS1	N	Y	N	N	N	N	N
GADD45GIP1	N	N	Y	N	N	N	N
GALNT16	N	Y	N	N	N	N	N
GAPT	N	N	Y	N	N	N	N
GAR1	N	N	N	N	Y	N	N
GATA3-AS1	N	N	Y	N	N	N	N
GATAD1	N	N	Y	N	N	N	N
GATC	N	N	Y	N	N	N	N
GCN1	N	N	Y	N	N	N	N
GDAP2	N	N	Y	N	N	N	N
GDF9	N	N	Y	N	N	N	N
GDI2	N	Y	N	N	N	N	N
GFOD1	N	N	Y	N	N	N	N
GHDC	N	N	Y	N	N	N	N
GHSR	N	N	Y	N	N	N	N
GLIS2	N	N	Y	N	N	N	N
GMIP	N	N	Y	N	N	N	N
GNL3	N	N	N	N	Y	N	N
GOLT1A	N	N	Y	N	N	N	N
GORASP2	N	N	Y	N	N	N	N
GOSR1	N	Y	N	N	N	N	N
GPATCH2	N	N	Y	N	N	N	N
GPCPD1	N	N	Y	N	N	N	N
ADGRD2	N	Y	N	N	N	N	N
GPR156	N	Y	N	N	N	N	N
GPR68	N	N	Y	N	N	N	N
GSK3B	N	N	Y	N	N	N	N
GSTCD	N	N	Y	N	N	N	N
GSTM1	N	Y	N	N	N	N	N
GSTM2	N	Y	N	N	N	N	N
GSTM3	N	Y	N	N	N	N	N
GSTM4	N	Y	N	N	N	N	N
GSTM5	N	Y	N	N	N	N	N
GTF2IRD2B	N	Y	N	N	N	N	N
GTF3C4	N	N	N	N	Y	N	N
GTPBP3	N	N	Y	N	N	N	N
HABP2	N	N	Y	N	N	N	N
HAO2	N	N	Y	N	N	N	N
HAT1	N	N	Y	N	N	N	N
HAUS8	N	N	Y	N	N	N	N
HCG11	N	Y	N	N	N	N	N
HCG15	N	N	Y	N	N	N	N
HCN3	N	N	Y	N	N	N	N
HCRT	N	N	Y	N	N	N	N
HDDC3	N	N	Y	N	N	N	N
HEATR1	N	N	N	N	Y	N	N
HFE2	N	N	Y	N	N	N	N
HIPK1	N	N	Y	N	N	N	N
HIST1H2BD	N	N	Y	N	N	N	N
HIST1H2BL	N	Y	N	N	N	N	N
HIST1H4L	N	Y	N	N	N	N	N
HIST2H2AB	N	N	Y	N	N	N	N
HIST2H2AC	N	N	Y	N	N	N	N
HIST2H2BE	N	N	Y	N	N	N	N
HIST2H4B	N	Y	N	N	N	N	N
HLF	N	Y	N	N	N	N	N
HNF4G	N	N	Y	N	N	N	N
HNRNPC	N	N	N	N	Y	N	N
HNRNPK	N	N	N	N	Y	N	N
HNRNPM	N	N	N	N	Y	N	N
HNRNPU	N	N	N	N	Y	N	N
HOMER3	N	Y	N	N	N	N	N
HOTAIRM1	N	Y	N	N	N	N	N
HPSE	N	N	Y	N	N	N	N
HSCB	N	N	Y	N	N	N	N
HSF2	N	Y	N	N	N	N	N
HSPA13	N	N	Y	N	N	N	N
HSPA9	N	N	N	N	Y	N	N
HSPE1	N	N	N	N	Y	N	N
IER2	N	N	Y	N	N	N	N
IFNE	N	Y	N	N	N	N	N
IGKV2D-24	N	Y	N	N	N	N	N
IL10RB-AS1	N	Y	N	N	N	N	N
IL6ST	N	N	Y	N	N	N	N
IMP3	N	Y	N	N	N	N	N
INF2	N	Y	N	N	N	N	N
INTS12	N	N	Y	N	N	N	N
INTS9	N	N	N	N	Y	N	N
IPO9	N	N	Y	N	N	N	N
IPO9-AS1	N	N	Y	N	N	N	N
IRF1	N	Y	N	N	N	N	N
IRX5	N	N	Y	N	N	N	N
ISL1	N	N	Y	N	N	N	N
IST1	N	Y	N	N	N	N	N
ITGA10	N	N	Y	N	N	N	N
ITSN2	N	N	Y	N	N	N	N
JOSD1	N	N	Y	N	N	N	N
JUND	N	N	Y	N	N	N	N
KANSL1-AS1	N	Y	N	N	N	N	N
KARS	N	N	N	N	Y	N	N
KCNH4	N	N	Y	N	N	N	N
KCNJ4	N	N	Y	N	N	N	N
KCNK7	N	N	Y	N	N	N	N
KDM6B	N	Y	N	N	N	N	N
KIAA1683	N	N	Y	N	N	N	N
KIF9-AS1	N	N	Y	N	N	N	N
KISS1	N	N	Y	N	N	N	N
KLC1	N	Y	N	N	N	N	N
KLF1	N	N	Y	N	N	N	N
KLHDC10	N	Y	N	N	N	N	N
KLHL38	N	N	Y	N	N	N	N
KLHL42	N	N	Y	N	N	N	N
KLHL5	N	Y	N	N	N	N	N
KMO	N	N	Y	N	N	N	N
KPNB1	N	N	N	N	Y	N	N
KREMEN1	N	N	Y	N	N	N	N
KRTCAP2	N	N	Y	N	N	N	N
LAD1	N	N	Y	N	N	N	N
LAMA2	N	N	Y	N	N	N	N
LGMN	N	N	Y	N	N	N	N
LGR6	N	N	Y	N	N	N	N
LIN54	N	N	Y	N	N	N	N
LINC00092	N	Y	N	N	N	N	N
LINC00303	N	N	Y	N	N	N	N
LINC00536	N	N	Y	N	N	N	N
LINC00671	N	Y	N	N	N	N	N
LINC00886	N	Y	N	N	N	N	N
LINC01007	N	N	Y	N	N	N	N
LIX1L	N	N	Y	N	N	N	N
LNP1	N	N	Y	N	N	N	N
LPCAT2	N	N	Y	N	N	N	N
LRRC25	N	Y	N	N	N	N	N
LRRC37A	N	Y	N	N	N	N	N
LRRC37A2	N	Y	N	N	N	N	N
LRRC37A4P	N	Y	N	N	N	N	N
LRRC3B	N	Y	N	N	N	N	N
LRRC56	N	N	Y	N	N	N	N
LSM4	N	N	Y	N	Y	N	N
LSM6	N	N	N	N	Y	N	N
LSP1	N	N	Y	N	N	N	N
LUCAT1	N	N	Y	N	N	N	N
LURAP1	N	Y	N	N	N	N	N
LYL1	N	N	Y	N	N	N	N
LYPD5	N	N	Y	N	N	N	N
MAEA	N	Y	N	N	N	N	N
MAN1A2	N	N	Y	N	N	N	N
MAN2B1	N	N	Y	N	N	N	N
MAN2C1	N	Y	N	N	N	N	N
MANSC4	N	N	Y	N	N	N	N
MAP1LC3A	N	Y	N	N	N	N	N
MAP1LC3B	N	N	Y	N	N	N	N
MAP3K11	N	N	Y	N	N	N	N
MAP3K14-AS1	N	Y	N	N	N	N	N
MAPK8IP1P2	N	Y	N	N	N	N	N
MARCH11_	N	Y	N	N	N	N	N
MASP2	N	N	Y	N	N	N	N
MBLAC2	N	N	Y	N	N	N	N
MCC	N	Y	N	N	N	N	N
MCM8	N	N	Y	N	N	N	N
MCUR1	N	N	Y	N	N	N	N
BORCS8-MEF2B	N	N	Y	N	N	N	N
MEI1	N	N	Y	N	N	N	N
MEP1B	N	N	Y	N	N	N	N
EEF1AKMT2	N	Y	N	N	N	N	N
METTL8	N	N	Y	N	N	N	N
MICALL1	N	N	Y	N	N	N	N
MIR1909	N	Y	N	N	N	N	N
MIR31HG	N	Y	N	N	N	N	N
MKLN1	N	N	Y	N	N	N	N
MKRN1	N	N	Y	N	N	N	N
MLLT10	N	N	Y	N	N	N	N
MLX	N	N	Y	N	N	N	N
MMD	N	N	Y	N	N	N	N
MMP24	N	Y	N	N	N	N	N
MPP4	N	N	Y	N	N	N	N
MRPL23	N	N	Y	N	N	N	N
MRPL23-AS1	N	Y	N	N	N	N	N
MRPS31	N	N	N	N	Y	N	N
MRPS35	N	N	Y	N	N	N	N
MSTO1	N	N	Y	N	N	N	N
MTERF1	N	N	Y	N	N	N	N
MTHFD1L	N	Y	N	N	N	N	N
MTHFSD	N	N	Y	N	N	N	N
MUC2	N	N	Y	N	N	N	N
MUS81	N	N	Y	N	N	N	N
MUTYH	N	Y	N	N	N	N	N
MYO9B	N	N	Y	N	N	N	N
MYRF	N	Y	N	N	N	N	N
NACA	N	N	N	N	Y	N	N
NACC1	N	N	Y	N	N	N	N
NAGLU	N	N	Y	N	N	N	N
NAPA	N	N	N	N	Y	N	N
NAPG	N	N	N	N	Y	N	N
NBPF10	N	N	Y	N	N	N	N
NCAN	N	N	Y	N	N	N	N
NDUFB3	N	N	Y	N	N	N	N
NEBL	N	N	Y	N	N	N	N
NEBL-AS1	N	N	Y	N	N	N	N
NEDD8	N	N	N	N	Y	N	N
NFASC	N	N	Y	N	N	N	N
NFIX	N	N	Y	N	N	N	N
SNU13	N	N	Y	N	Y	N	N
NIT2	N	N	Y	N	N	N	N
NKX2-8	N	N	Y	N	N	N	N
NOL12	N	Y	N	N	N	N	N
NPHP3	N	Y	N	N	N	N	N
NR1H3	N	Y	N	N	N	N	N
NR2C2AP	N	N	Y	N	N	N	N
NR2F6	N	N	Y	N	N	N	N
NSUN2	N	Y	N	N	N	N	N
NUDT13	N	Y	N	N	N	N	N
NUDT21	N	N	N	N	Y	N	N
NUP107	N	Y	N	N	N	N	N
NUP133	N	N	N	N	Y	N	N
NUP205	N	N	N	N	Y	N	N
NUP54	N	N	N	N	Y	N	N
NUP93	N	N	N	N	Y	N	N
NUP98	N	N	N	N	Y	N	N
NXF1	N	N	N	N	Y	N	N
OGFOD1	N	Y	N	N	N	N	N
OPTC	N	N	Y	N	N	N	N
OR2A1-AS1	N	N	Y	N	N	N	N
OR2A20P	N	Y	N	N	N	N	N
OR2A7	N	Y	N	N	N	N	N
ORAOV1	N	N	Y	N	N	N	N
ORC2	N	N	Y	N	N	N	N
OTUD7B	N	N	Y	N	N	N	N
OXLD1	N	Y	N	N	N	N	N
PABPN1	N	N	N	N	Y	N	N
PAM16	N	N	Y	N	N	N	N
PAPPA	N	N	Y	N	N	N	N
PCNX3	N	N	Y	N	N	N	N
PDE4D	N	N	Y	N	N	N	N
PDE4DIP	N	N	Y	N	N	N	N
PDLIM4	N	Y	N	N	N	N	N
PEG10	N	N	Y	N	N	N	N
PEX1	N	N	Y	N	N	N	N
PEX11B	N	N	Y	N	N	N	N
PFDN2	N	N	N	N	Y	N	N
PHB	N	N	N	N	Y	N	N
PHB2	N	N	N	N	Y	N	N
PHF5A	N	N	N	N	Y	N	N
PHLDA3	N	N	Y	N	N	N	N
PHTF1	N	N	Y	N	N	N	N
PICK1	N	N	Y	N	N	N	N
PILRA	N	Y	N	N	N	N	N
PILRB	N	Y	N	N	N	N	N
PINLYP	N	Y	N	N	N	N	N
PITPNB	N	N	Y	N	N	N	N
PKLR	N	N	Y	N	N	N	N
PLA2G1B	N	N	Y	N	N	N	N
PLD1	N	N	Y	N	N	N	N
PLEKHA6	N	N	Y	N	N	N	N
PLEKHD1	N	Y	N	N	N	N	N
PLEKHH3	N	N	Y	N	N	N	N
PLEKHM1	N	Y	N	N	N	N	N
PLEKHO1	N	N	Y	N	N	N	N
PLOD2	N	N	Y	N	N	N	N
PMF1	N	Y	N	N	N	N	N
PNPLA2	N	N	Y	N	N	N	N
POLR2D	N	N	N	N	Y	N	N
POLR2F	N	N	Y	N	Y	N	N
POLR2I	N	N	N	N	Y	N	N
POLR2J	N	Y	N	N	N	N	N
POLR2L	N	Y	N	N	N	N	N
POLR3C	N	N	Y	N	N	N	N
POLR3G	N	N	Y	N	N	N	N
POMGNT1	N	N	Y	N	N	N	N
PON2	N	N	Y	N	N	N	N
PPA2	N	N	Y	N	N	N	N
PPIE	N	Y	N	N	N	N	N
PPM1K	N	Y	N	N	N	N	N
PPM1N	N	N	Y	N	N	N	N
PPP1R13L	N	N	Y	N	N	N	N
PPP1R9A	N	N	Y	N	N	N	N
PPP2R1A	N	N	N	N	Y	N	N
PPP2R1B	N	Y	N	N	N	N	N
PRICKLE2	N	N	Y	N	N	N	N
PRICKLE2-AS2	N	N	Y	N	N	N	N
PRICKLE2-AS3	N	N	Y	N	N	N	N
PRKRIP1	N	N	Y	N	N	N	N
PRMT7	N	Y	N	N	N	N	N
PRPF19	N	N	N	N	Y	N	N
PRPF3	N	N	N	N	Y	N	N
PRPF31	N	N	N	N	Y	N	N
PRPF38A	N	N	N	N	Y	N	N
PRPF8	N	N	N	N	Y	N	N
PRSS45	N	Y	N	N	N	N	N
PRSS46	N	Y	N	N	N	N	N
PSMA1	N	N	N	N	Y	N	N
PSMA2	N	N	N	N	Y	N	N
PSMA3	N	N	N	N	Y	N	N
PSMA6	N	N	N	N	Y	N	N
PSMB2	N	N	N	N	Y	N	N
PSMB3	N	N	N	N	Y	N	N
PSMC1	N	N	N	N	Y	N	N
PSMC2	N	N	N	N	Y	N	N
PSMC3IP	N	N	Y	N	N	N	N
PSMC4	N	N	N	N	Y	N	N
PSMD1	N	N	N	N	Y	N	N
PSMD11	N	N	N	N	Y	N	N
PSMD5-AS1	N	Y	N	N	N	N	N
PSMD7	N	N	N	N	Y	N	N
PSME3	N	N	Y	N	N	N	N
PSORS1C1	N	Y	N	N	N	N	N
PSORS1C2	N	Y	N	N	N	N	N
PTDSS2	N	Y	N	N	N	N	N
PTH1R	N	N	Y	N	N	N	N
PTPN22	N	Y	N	N	N	N	N
PTPN23	N	N	Y	N	N	N	N
PTRF	N	N	Y	N	N	N	N
PXN	N	N	Y	N	N	N	N
PXN-AS1	N	N	Y	N	N	N	N
QARS	N	N	N	N	Y	N	N
RAB35	N	N	Y	N	N	N	N
RAB3A	N	N	Y	N	N	N	N
RAB5C	N	N	Y	N	N	N	N
RAD23A	N	N	Y	N	N	N	N
RAD23B	N	N	Y	N	N	N	N
RAD51B	N	N	Y	N	N	N	N
RAD54L	N	N	Y	N	N	N	N
RAMP2	N	N	Y	N	N	N	N
RAMP2-AS1	N	N	Y	N	N	N	N
RAN	N	N	N	N	Y	N	N
RARA	N	N	Y	N	N	N	N
RASA2	N	N	Y	N	N	N	N
RASA4	N	N	Y	N	N	N	N
RASA4DP	N	Y	N	N	N	N	N
RASSF7	N	N	Y	N	N	N	N
RBM19	N	N	Y	N	N	N	N
RBM48	N	N	Y	N	N	N	N
RBM6	N	Y	N	N	N	N	N
RBM8A	N	N	Y	N	N	N	N
RBX1	N	N	Y	N	N	N	N
RELA	N	N	Y	N	N	N	N
REN	N	N	Y	N	N	N	N
RHOD	N	Y	N	N	N	N	N
RHOF	N	N	Y	N	N	N	N
RIC8A	N	Y	N	N	N	N	N
RNASEH2A	N	N	Y	N	N	N	N
RNF135	N	N	Y	N	N	N	N
RNF139	N	N	Y	N	N	N	N
RNF139-AS1	N	N	Y	N	N	N	N
RNF213	N	N	Y	N	N	N	N
RNU1-106P	N	N	Y	N	N	N	N
RNU2-17P	N	N	Y	N	N	N	N
RP1-111D6.2	N	N	Y	N	N	N	N
RP1-111D6.3	N	N	Y	N	N	N	N
RP1-151F17.1	N	N	Y	N	N	N	N
RP1-151F17.2	N	N	Y	N	N	N	N
RP1-85F18.6	N	Y	N	N	N	N	N
RP11-103H7.5	N	N	Y	N	N	N	N
RP11-1055B8.4	N	Y	N	N	N	N	N
RP11-105N13.4	N	Y	N	N	N	N	N
RP11-109P11.1	N	N	Y	N	N	N	N
RP11-114I8.4	N	Y	N	N	N	N	N
RP11-1167A19.2	N	N	Y	N	N	N	N
RP11-123K19.1	N	Y	N	N	N	N	N
RP11-126L15.4	N	Y	N	N	N	N	N
RP11-12J10.3	N	Y	N	N	N	N	N
RP11-134D3.1	N	N	Y	N	N	N	N
RP11-13J8.1	N	N	Y	N	N	N	N
RP11-14D22.1	N	N	Y	N	N	N	N
RP11-14D22.2	N	N	Y	N	N	N	N
RP11-15A1.7	N	Y	N	N	N	N	N
RP11-174G6.5	N	Y	N	N	N	N	N
RP11-178L8.7	N	N	Y	N	N	N	N
RP11-188D8.1	N	N	Y	N	N	N	N
RP11-18H7.1	N	N	Y	N	N	N	N
RP11-201K10.3	N	N	Y	N	N	N	N
RP11-213H15.1	N	N	Y	N	N	N	N
RP11-213H15.4	N	N	Y	N	N	N	N
RP11-218M22.1	N	Y	N	N	N	N	N
RP11-222K16.2	N	N	Y	N	N	N	N
RP11-245J9.4	N	N	Y	N	N	N	N
RP11-245J9.5	N	N	Y	N	N	N	N
RP11-245J9.6	N	N	Y	N	N	N	N
RP11-263K19.6	N	N	Y	N	N	N	N
RP11-266N13.2	N	N	Y	N	N	N	N
RP11-315I20.1	N	N	Y	N	N	N	N
RP11-315I20.3	N	N	Y	N	N	N	N
RP11-324D17.1	N	N	Y	N	N	N	N
RP11-326G21.1	N	N	Y	N	N	N	N
RP11-32D16.1	N	Y	N	N	N	N	N
RP11-335O13.7	N	Y	N	N	N	N	N
RP11-353N14.1	N	N	Y	N	N	N	N
RP11-353N14.2	N	N	Y	N	N	N	N
RP11-353N14.4	N	N	Y	N	N	N	N
RP11-353N14.5	N	N	Y	N	N	N	N
RP11-356O9.2	N	N	Y	N	N	N	N
RP11-358B23.1	N	N	Y	N	N	N	N
RP11-360F5.1	N	N	Y	N	N	N	N
RP11-360F5.3	N	N	Y	N	N	N	N
RP11-363E6.3	N	Y	N	N	N	N	N
RP11-379F12.3	N	N	Y	N	N	N	N
RP11-379F12.4	N	N	Y	N	N	N	N
RP11-400F19.18	N	N	Y	N	N	N	N
RP11-408H1.3	N	N	Y	N	N	N	N
RP11-432I5.1	N	Y	N	N	N	N	N
RP11-439A17.7	N	Y	N	N	N	N	N
RP11-43F13.3	N	N	Y	N	N	N	N
RP11-443B20.1	N	Y	N	N	N	N	N
RP11-456K23.1	N	N	Y	N	N	N	N
RP11-458D21.1	N	N	Y	N	N	N	N
RP11-463O9.9	N	N	Y	N	N	N	N
RP11-467J12.4	N	Y	N	N	N	N	N
RP11-482M8.1	N	Y	N	N	N	N	N
RP11-485M7.3	N	N	Y	N	N	N	N
RP11-496I9.1	N	N	Y	N	N	N	N
RP11-500G22.2	N	Y	N	N	N	N	N
RP11-53O19.2	N	N	Y	N	N	N	N
RP11-53O19.3	N	N	Y	N	N	N	N
RP11-550I24.2	N	Y	N	N	N	N	N
RP11-553A10.1	N	Y	N	N	N	N	N
RP11-556I14.1	N	N	Y	N	N	N	N
RP11-556I14.2	N	N	Y	N	N	N	N
RP11-573G6.6	N	N	Y	N	N	N	N
RP11-57H14.2	N	N	Y	N	N	N	N
RP11-580I16.2	N	Y	N	N	N	N	N
RP11-62L18.3	N	N	Y	N	N	N	N
RP11-708J19.1	N	N	Y	N	N	N	N
RP11-739N20.2	N	N	Y	N	N	N	N
RP11-73M18.7	N	N	Y	N	N	N	N
RP11-73O6.3	N	Y	N	N	N	N	N
RP11-74C13.3	N	N	Y	N	N	N	N
RP11-74C13.4	N	N	Y	N	N	N	N
RP11-757G1.6	N	Y	N	N	N	N	N
RP11-770G2.5	N	N	Y	N	N	N	N
RP11-848P1.2	N	N	Y	N	N	N	N
RP11-863K10.2	N	N	Y	N	N	N	N
RP11-863K10.7	N	N	Y	N	N	N	N
RP11-867G23.10	N	Y	N	N	N	N	N
RP11-895M11.3	N	N	Y	N	N	N	N
RP11-89K10.1	N	N	Y	N	N	N	N
RP11-95P2.3	N	N	Y	N	N	N	N
RP11-964E11.2	N	N	Y	N	N	N	N
RP11-967K21.1	N	N	Y	N	N	N	N
RP11-97C16.1	N	N	Y	N	N	N	N
RP11-993B23.3	N	N	Y	N	N	N	N
RP13-20L14.1	N	Y	N	N	N	N	N
RP13-46H24.1	N	N	Y	N	N	N	N
RP13-870H17.3	N	N	Y	N	N	N	N
RP4-533D7.4	N	N	Y	N	N	N	N
RP4-625H18.2	N	Y	N	N	N	N	N
RP4-635E18.8	N	N	Y	N	N	N	N
RP4-736L20.3	N	N	Y	N	N	N	N
RP5-1039K5.13	N	Y	N	N	N	N	N
RP5-1039K5.16	N	N	Y	N	N	N	N
RP5-1042K10.13	N	N	Y	N	N	N	N
RP5-1073O3.2	N	N	Y	N	N	N	N
RP5-1139B12.4	N	Y	N	N	N	N	N
RP5-855D21.2	N	N	Y	N	N	N	N
RPA1	N	N	N	N	Y	N	N
RPA2	N	N	N	N	Y	N	N
RPGRIP1L	N	N	Y	N	N	N	N
RPL10A	N	N	N	N	Y	N	N
RPL11	N	N	N	N	Y	N	N
RPL12	N	N	N	N	Y	N	N
RPL13	N	N	N	N	Y	N	N
RPL14	N	N	N	N	Y	N	N
RPL18	N	N	N	N	Y	N	N
RPL18A	N	N	N	N	Y	N	N
RPL19	N	N	N	N	Y	N	N
RPL23A	N	N	N	N	Y	N	N
RPL24	N	N	N	N	Y	N	N
RPL26	N	N	N	N	Y	N	N
RPL27	N	N	Y	N	Y	N	N
RPL3	N	N	N	N	Y	N	N
RPL31	N	N	N	N	Y	N	N
RPL32	N	N	N	N	Y	N	N
RPL34	N	N	N	N	Y	N	N
RPL35	N	N	N	N	Y	N	N
RPL36	N	N	N	N	Y	N	N
RPL37	N	N	N	N	Y	N	N
RPL37A	N	N	N	N	Y	N	N
RPL38	N	N	N	N	Y	N	N
RPL4	N	N	N	N	Y	N	N
RPL5	N	N	N	N	Y	N	N
RPL6	N	N	N	N	Y	N	N
RPL7	N	N	N	N	Y	N	N
RPL7A	N	N	N	N	Y	N	N
RPN2	N	N	N	N	Y	N	N
RPS11	N	N	N	N	Y	N	N
RPS13	N	N	N	N	Y	N	N
RPS14	N	N	N	N	Y	N	N
RPS15	N	N	N	N	Y	N	N
RPS15A	N	N	N	N	Y	N	N
RPS17	N	N	N	N	Y	N	N
RPS18	N	N	N	N	Y	N	N
RPS19	N	N	N	N	Y	N	N
RPS20	N	N	N	N	Y	N	N
RPS24	N	N	N	N	Y	N	N
RPS27A	N	N	N	N	Y	N	N
RPS3	N	N	N	N	Y	N	N
RPS3A	N	N	N	N	Y	N	N
RPS5	N	N	N	N	Y	N	N
RPS6	N	N	N	N	Y	N	N
RPS6KA5	N	N	Y	N	N	N	N
RPS7	N	N	N	N	Y	N	N
RPS8	N	N	N	N	Y	N	N
RPS9	N	N	N	N	Y	N	N
RPSA	N	N	N	N	Y	N	N
RRM1	N	N	N	N	Y	N	N
RTBDN	N	N	Y	N	N	N	N
RTN2	N	N	Y	N	N	N	N
RUSC1	N	N	Y	N	N	N	N
RUSC1-AS1	N	N	Y	N	N	N	N
RUVBL1	N	N	N	N	Y	N	N
RUVBL2	N	N	N	N	Y	N	N
SAMD3	N	N	Y	N	N	N	N
SART1	N	N	Y	N	N	N	N
SCAMP3	N	N	Y	N	N	N	N
SCAMP5	N	Y	N	N	N	N	N
SCT	N	N	Y	N	N	N	N
SDHA	N	Y	N	N	N	N	N
SEC22B	N	N	Y	N	N	N	N
SEC31A	N	N	Y	N	N	N	N
SEM1	N	N	N	N	Y	N	N
SETD2	N	N	Y	N	N	N	N
SF3A1	N	N	N	N	Y	N	N
SF3A2	N	N	N	N	Y	N	N
SF3B1	N	N	N	N	Y	N	N
SF3B2	N	N	N	N	Y	N	N
SF3B3	N	N	N	N	Y	N	N
SF3B4	N	N	N	N	Y	N	N
SF3B5	N	N	N	N	Y	N	N
SFPQ	N	N	N	N	Y	N	N
SGCE	N	N	Y	N	N	N	N
SGSM3	N	N	Y	N	N	N	N
SH3TC2	N	Y	N	N	N	N	N
SHFM1	N	N	N	N	Y	N	N
SHISA8	N	N	Y	N	N	N	N
SIPA1	N	N	Y	N	N	N	N
SIRT4	N	N	Y	N	N	N	N
SIVA1	N	Y	N	N	N	N	N
SKIDA1	N	N	Y	N	N	N	N
SKIV2L2	N	N	Y	N	N	N	N
SLC12A7	N	N	Y	N	N	N	N
SLC14A2	N	N	Y	N	N	N	N
SLC22A5	N	Y	N	N	N	N	N
SLC25A12	N	N	Y	N	N	N	N
SLC25A21-AS1	N	N	Y	N	N	N	N
SLC25A22	N	N	Y	N	N	N	N
SLC25A42	N	N	Y	N	N	N	N
SLC26A1	N	Y	N	N	N	N	N
SLC37A3	N	N	Y	N	N	N	N
SLC39A9	N	Y	N	N	N	N	N
SLC6A18	N	N	Y	N	N	N	N
SLC6A19	N	N	Y	N	N	N	N
SLC6A3	N	N	Y	N	N	N	N
SLX4	N	N	Y	N	N	N	N
SMC3	N	N	N	N	Y	N	N
SMIM8	N	Y	N	N	N	N	N
SMN2	N	Y	N	N	N	N	N
SNRNP200	N	N	N	N	Y	N	N
SNRNP27	N	N	N	N	Y	N	N
SNRPD1	N	N	N	N	Y	N	N
SNRPD2	N	N	N	N	Y	N	N
SNRPE	N	N	Y	N	N	N	N
SNTN	N	N	Y	N	N	N	N
SNUPN	N	Y	N	N	N	N	N
SOX4	N	N	Y	N	N	N	N
SP3	N	N	Y	N	N	N	N
SPATA17	N	N	Y	N	N	N	N
SPATA18	N	Y	N	N	N	N	N
SPDYA	N	N	Y	N	N	N	N
SRCAP	N	N	N	N	Y	N	N
SREBF2	N	N	Y	N	N	N	N
SRFBP1	N	N	N	N	Y	N	N
SRGAP2C	N	Y	N	N	N	N	N
SRL	N	N	Y	N	N	N	N
SRM	N	N	Y	N	N	N	N
SRSF1	N	N	N	N	Y	N	N
SRSF3	N	N	N	N	Y	N	N
SRSF9	N	N	Y	N	N	N	N
SSBP2	N	N	Y	N	N	N	N
ST13	N	N	Y	N	N	N	N
STAG3L5P-PVRIG2P-PILRB	N	Y	N	N	N	N	N
STAT5A	N	N	Y	N	N	N	N
STAT5B	N	N	Y	N	N	N	N
STK38L	N	N	Y	N	N	N	N
STRADB	N	N	Y	N	N	N	N
STX10	N	N	Y	N	N	N	N
SUB1	N	N	Y	N	N	N	N
SUGP2	N	N	Y	N	N	N	N
SUPT5H	N	N	N	N	Y	N	N
SUPT6H	N	N	N	N	Y	N	N
SUPV3L1	N	N	N	N	Y	N	N
SURF1	N	Y	N	N	N	N	N
SYCE2	N	N	Y	N	N	N	N
SYMPK	N	Y	N	N	N	N	N
SYNPR	N	N	Y	N	N	N	N
SYT8	N	N	Y	N	N	N	N
TAB2	N	N	Y	N	N	N	N
TALDO1	N	N	Y	N	N	N	N
TAPBPL	N	Y	N	N	N	N	N
TARDBP	N	N	Y	N	N	N	N
TBC1D1	N	N	Y	N	N	N	N
TBC1D16	N	N	Y	N	N	N	N
TBC1D3P1-DHX40P1	N	Y	N	N	N	N	N
TBX5	N	Y	N	N	N	N	N
TBX5-AS1	N	Y	N	N	N	N	N
TEF	N	N	Y	N	N	N	N
TFAP4	N	N	Y	N	N	N	N
TFIP11	N	N	N	N	Y	N	N
TIMM10	N	N	N	N	Y	N	N
TLK1	N	N	Y	N	N	N	N
TLR10	N	N	Y	N	N	N	N
TMC4	N	Y	N	N	N	N	N
TMEM136	N	Y	N	N	N	N	N
TMEM161A	N	N	Y	N	N	N	N
TMEM237	N	N	Y	N	N	N	N
TMEM244	N	N	Y	N	N	N	N
TMEM59L	N	N	Y	N	N	N	N
TMEM75	N	N	Y	N	N	N	N
TMEM80	N	N	Y	N	N	N	N
TMIE	N	N	Y	N	N	N	N
TNFRSF13C	N	N	Y	N	N	N	N
TNNT3	N	Y	N	N	N	N	N
TNPO2	N	N	Y	N	N	N	N
TNS1	N	Y	N	N	N	N	N
TOB2	N	N	Y	N	N	N	N
TOMM70	N	N	Y	N	N	N	N
TRAP1	N	N	Y	N	N	N	N
TRIAP1	N	N	Y	N	N	N	N
TRIM33	N	N	Y	N	N	N	N
TRIM4	N	Y	N	N	N	N	N
TRIOBP	N	Y	N	N	N	N	N
TRIP13	N	N	Y	N	N	N	N
TRMT1	N	N	Y	N	N	N	N
TRMT12	N	N	Y	N	N	N	N
TRNAI2	N	Y	N	N	N	N	N
TSPAN1	N	N	Y	N	N	N	N
TSPAN4	N	N	Y	N	N	N	N
TSPAN5	N	Y	N	N	N	N	N
TSSK6	N	N	Y	N	N	N	N
TSTA3	N	N	N	N	Y	N	N
TTC28	N	N	Y	N	N	N	N
TTC28-AS1	N	N	Y	N	N	N	N
TUBA1B	N	N	N	N	Y	N	N
TUBG1	N	N	Y	N	N	N	N
TUBG2	N	N	Y	N	N	N	N
TUBGCP2	N	N	N	N	Y	N	N
TXNIP	N	N	Y	N	N	N	N
U2AF1	N	N	N	N	Y	N	N
U2AF2	N	N	N	N	Y	N	N
UBD	N	Y	N	N	N	N	N
UBLCP1	N	Y	N	N	N	N	N
UNC45A	N	N	Y	N	N	N	N
UPF1	N	N	Y	N	N	N	N
UQCRQ	N	N	Y	N	N	N	N
URI1	N	N	Y	N	N	N	N
USHBP1	N	N	Y	N	N	N	N
USP19	N	Y	N	N	N	N	N
USP25	N	N	Y	N	N	N	N
USP39	N	N	N	N	Y	N	N
UVSSA	N	Y	N	N	N	N	N
VASN	N	N	Y	N	N	N	N
VCAN	N	N	Y	N	N	N	N
VCP	N	N	N	N	Y	N	N
VDAC1	N	N	Y	N	N	N	N
VGLL3	N	N	Y	N	N	N	N
VPS25	N	N	Y	N	N	N	N
VPS33B	N	N	Y	N	N	N	N
VPS45	N	N	Y	N	N	N	N
VPS52	N	Y	N	N	N	N	N
WARS2	N	Y	N	N	N	N	N
WDR12	N	N	N	N	Y	N	N
WDR61	N	N	N	N	Y	N	N
WDR83	N	N	Y	N	N	N	N
WDR83OS	N	N	Y	N	N	N	N
WDYHV1	N	N	Y	N	N	N	N
WNK4	N	N	Y	N	N	N	N
WNT3	N	Y	N	N	N	N	N
XAB2	N	N	N	N	Y	N	N
XPNPEP3	N	N	Y	N	N	N	N
XPO1	N	N	N	N	Y	N	N
XXbac-BPG170G13.32	N	Y	N	N	N	N	N
YBEY	N	Y	N	N	N	N	N
YJEFN3	N	N	Y	N	N	N	N
YWHAZ	N	N	Y	N	N	N	N
YY1	N	N	N	N	Y	N	N
ZBTB2	N	N	Y	N	N	N	N
ZBTB7B	N	N	Y	N	N	N	N
ZCCHC9	N	N	Y	N	N	N	N
ZFR	N	N	Y	N	N	N	N
ZFYVE26	N	N	Y	N	N	N	N
ZMIZ1-AS1	N	N	Y	N	N	N	N
ZNF101	N	N	Y	N	N	N	N
ZNF155	N	Y	N	N	N	N	N
ZNF165	N	Y	N	N	N	N	N
ZNF207	N	N	N	N	Y	N	N
ZNF222	N	N	Y	N	N	N	N
ZNF230	N	N	Y	N	N	N	N
ZNF234	N	Y	N	N	N	N	N
ZNF283	N	Y	N	N	N	N	N
ZNF284	N	N	Y	N	N	N	N
ZNF311	N	N	Y	N	N	N	N
ZNF334	N	Y	N	N	N	N	N
ZNF354A	N	Y	N	N	N	N	N
ZNF500	N	N	Y	N	N	N	N
ZNF697	N	N	Y	N	N	N	N
ZNF786	N	Y	N	N	N	N	N
ZNF823	N	N	Y	N	N	N	N
ZNRF3	N	N	Y	N	N	N	N
ZSCAN23	N	Y	N	N	N	N	N
ZSCAN29	N	Y	N	N	N	N	N
ZSCAN31	N	Y	N	N	N	N	N
ZSWIM5	N	Y	N	N	N	N	N
ABI3BP	N	N	N	Y	N	N	N
AC002306.1	N	N	N	Y	N	N	N
AC004012.1	N	N	N	Y	N	N	N
AC004812.1	N	N	N	Y	N	N	N
AC005037.2	N	N	N	Y	N	N	N
AC005088.1	N	N	N	Y	N	N	N
AC005195.1	N	N	N	Y	N	N	N
AC005253.4	N	N	N	Y	N	N	N
AC005387.2	N	N	N	Y	N	N	N
AC005387.3	N	N	N	Y	N	N	N
AC007563.5	N	N	N	Y	N	N	N
AC007787.2	N	N	N	Y	N	N	N
AC008073.9	N	N	N	Y	N	N	N
AC008391.1	N	Y	N	N	N	N	N
AC008397.1	N	N	N	Y	N	N	N
AC008940.1	N	N	N	Y	N	N	N
AC020934.1	N	N	N	Y	N	N	N
AC068039.1	N	N	N	Y	N	N	N
AC068580.1	N	N	N	Y	N	N	N
AC084262.3	N	N	N	Y	N	N	N
AC092069.1	N	N	N	Y	N	N	N
AC096645.1	N	N	N	Y	N	N	N
AC098680.1	N	N	N	Y	N	N	N
AC100791.2	N	N	N	Y	N	N	N
AC105914.1	N	N	N	Y	N	N	N
AC107993.1	N	N	N	Y	N	N	N
AC145110.1	N	N	N	Y	N	N	N
ADSL	N	N	N	Y	N	N	N
AJ009632.3	N	N	N	Y	N	N	N
AKAP12	N	N	N	Y	N	N	N
AKTIP	N	N	N	Y	N	N	N
AL031594.1	N	N	N	Y	N	N	N
AL359552.1	N	N	N	Y	N	N	N
AL359693.1	N	N	N	Y	N	N	N
AL441883.1	N	N	N	Y	N	N	N
AL512791.1	N	N	N	Y	N	N	N
AL713997.1	N	N	N	Y	N	N	N
AL713999.1	N	N	N	Y	N	N	N
AMDHD2	N	N	N	Y	N	N	N
AOX1	N	N	N	Y	N	N	N
AP001362.1	N	N	N	Y	N	N	N
AP005718.1	N	N	N	Y	N	N	N
APOBEC3B-AS1	N	Y	N	N	N	N	N
AQP4	N	N	N	Y	N	N	N
ARHGDIB	N	N	N	Y	N	N	N
ARPC2	N	N	N	Y	N	N	N
ASTN2-AS1	N	N	N	Y	N	N	N
C1QTNF1	N	N	N	Y	N	N	N
C21orf91	N	N	N	Y	N	N	N
C22orf31	N	N	N	Y	N	N	N
CANT1	N	N	N	Y	N	N	N
CAPNS2	N	N	N	Y	N	N	N
CARD10	N	N	N	Y	N	N	N
CBX2	N	N	N	Y	N	N	N
CHD9	N	N	N	Y	N	N	N
CKS1B	N	N	N	Y	N	N	N
CLIP4	N	N	N	Y	N	N	N
COIL	N	N	N	Y	N	N	N
CR536603.1	N	N	N	Y	N	N	N
CSRP1	N	N	N	Y	N	N	N
CTA-747E2.10	N	N	N	Y	N	N	N
CTB-184G21.3	N	N	N	Y	N	N	N
CTB-3M24.3	N	N	N	Y	N	N	N
CTC-239J10.1	N	N	N	Y	N	N	N
CTC-425F1.4	N	N	N	Y	N	N	N
CTC-436K13.1	N	N	N	Y	N	N	N
CTC-448F2.4	N	N	N	Y	N	N	N
CTD-2015G9.1	N	N	N	Y	N	N	N
CTD-2061E19.6	N	N	N	Y	N	N	N
CTD-2089N3.1	N	N	N	Y	N	N	N
CTD-2176I21.2	N	N	N	Y	N	N	N
CTD-2192J16.24	N	N	N	Y	N	N	N
CTD-2203A3.1	N	N	N	Y	N	N	N
CTD-2265O21.7	N	N	N	Y	N	N	N
CTD-2552K11.2	N	N	N	Y	N	N	N
CTD-2659N19.4	N	N	N	Y	N	N	N
DAP3	N	N	N	Y	N	N	N
DCST2	N	N	N	Y	N	N	N
DEAF1	N	N	N	Y	N	N	N
ELK3	N	N	N	Y	N	N	N
TCAF1	N	N	N	Y	N	N	N
FAM83A	N	N	N	Y	N	N	N
FBXO16	N	N	N	Y	N	N	N
GOLGA5	N	N	N	Y	N	N	N
GON4L	N	N	N	Y	N	N	N
ADGRG7	N	N	N	Y	N	N	N
GPR37L1	N	N	N	Y	N	N	N
GTPBP1	N	N	N	Y	N	N	N
HAS2-AS1	N	N	N	Y	N	N	N
HCN1	N	N	N	Y	N	N	N
HIST4H4	N	N	N	Y	N	N	N
HS2ST1	N	N	N	Y	N	N	N
IRGQ	N	N	N	Y	N	N	N
KB-1507C5.2	N	N	N	Y	N	N	N
KB-1930G5.3	N	N	N	Y	N	N	N
KIAA0907	N	N	N	Y	N	N	N
LINC00609	N	N	N	Y	N	N	N
LINC00692	N	N	N	Y	N	N	N
MAP1LC3B2	N	N	N	Y	N	N	N
MED13L	N	N	N	Y	N	N	N
METAP2	N	N	N	Y	N	N	N
MIPOL1	N	N	N	Y	N	N	N
MIR1207	N	N	N	Y	N	N	N
MIR1208	N	N	N	Y	N	N	N
MIR1285-1	N	N	N	Y	N	N	N
MIR1289-2	N	N	N	Y	N	N	N
MIR1301	N	N	N	Y	N	N	N
MIR1915	N	N	N	Y	N	N	N
MIR3148	N	N	N	Y	N	N	N
MIR3175	N	N	N	Y	N	N	N
MIR3188	N	N	N	Y	N	N	N
MIR3189	N	N	N	Y	N	N	N
MIR3199-2	N	N	N	Y	N	N	N
MIR331	N	N	N	Y	N	N	N
MIR33A	N	N	N	Y	N	N	N
MIR4277	N	N	N	Y	N	N	N
MIR4295	N	N	N	Y	N	N	N
MIR4298	N	N	N	Y	N	N	N
MIR4489	N	N	N	Y	N	N	N
MIR4498	N	N	N	Y	N	N	N
MIR4503	N	N	N	Y	N	N	N
MIR4690	N	N	N	Y	N	N	N
MIR4757	N	N	N	Y	N	N	N
MIR5010	N	N	N	Y	N	N	N
MIR548AT	N	N	N	Y	N	N	N
MIR5684	N	N	N	Y	N	N	N
MIR5695	N	N	N	Y	N	N	N
MIR640	N	N	N	Y	N	N	N
MIR92B	N	N	N	Y	N	N	N
NKX2-1	N	N	N	Y	N	N	N
NMNAT1	N	N	N	Y	N	N	N
NPM1	N	N	N	Y	N	N	N
NUPL2	N	N	N	Y	N	N	N
OR14J1	N	N	N	Y	N	N	N
OR2J2	N	N	N	Y	N	N	N
PCNP	N	N	N	Y	N	N	N
PKP1	N	N	N	Y	N	N	N
PLEKHS1	N	N	N	Y	N	N	N
PRUNE1	N	N	N	N	Y	N	N
PTPN4	N	N	N	Y	N	N	N
RN7SKP11	N	N	N	Y	N	N	N
RN7SKP155	N	N	N	Y	N	N	N
RN7SKP226	N	N	N	Y	N	N	N
RN7SKP257	N	N	N	Y	N	N	N
RN7SL383P	N	N	N	Y	N	N	N
RN7SL563P	N	N	N	Y	N	N	N
RN7SL694P	N	N	N	Y	N	N	N
RN7SL706P	N	N	N	Y	N	N	N
RNA5SP115	N	N	N	Y	N	N	N
RNA5SP158	N	N	N	Y	N	N	N
RNA5SP276	N	N	N	Y	N	N	N
RNA5SP74	N	N	N	Y	N	N	N
RNU1-133P	N	N	N	Y	N	N	N
RNU1-58P	N	N	N	Y	N	N	N
RNU4-2	N	N	N	Y	N	N	N
RNU4-54P	N	N	N	Y	N	N	N
RNU4-90P	N	N	N	Y	N	N	N
RNU6-1088P	N	N	N	Y	N	N	N
RNU6-1206P	N	N	N	Y	N	N	N
RNU6-312P	N	N	N	Y	N	N	N
RNU6-342P	N	N	N	Y	N	N	N
RNU6-351P	N	N	N	Y	N	N	N
RNU6-491P	N	N	N	Y	N	N	N
RNU6-762P	N	N	N	Y	N	N	N
RNU6-813P	N	N	N	Y	N	N	N
RNU6-930P	N	N	N	Y	N	N	N
RNU7-45P	N	N	N	Y	N	N	N
RNU7-91P	N	N	N	Y	N	N	N
RP1-166H1.2	N	N	N	Y	N	N	N
RP1-5O6.5	N	N	N	Y	N	N	N
RP1-69D17.3	N	N	N	Y	N	N	N
RP11-1049H7.2	N	N	N	Y	N	N	N
RP11-1060J15.4	N	N	N	Y	N	N	N
RP11-108B14.5	N	N	N	Y	N	N	N
RP11-110L15.1	N	N	N	Y	N	N	N
RP11-1136G4.1	N	N	N	Y	N	N	N
RP11-116D17.1	N	N	N	Y	N	N	N
RP11-116N8.2	N	N	N	Y	N	N	N
RP11-144G7.2	N	N	N	Y	N	N	N
RP11-155L15.1	N	N	N	Y	N	N	N
RP11-162J8.3	N	N	N	Y	N	N	N
RP11-162N7.1	N	N	N	Y	N	N	N
RP11-175K6.1	N	N	N	Y	N	N	N
RP11-212I21.2	N	N	N	Y	N	N	N
RP11-212I21.4	N	N	N	Y	N	N	N
RP11-25C19.3	N	N	N	Y	N	N	N
RP11-26L20.3	N	N	N	Y	N	N	N
RP11-26L20.4	N	N	N	Y	N	N	N
RP11-29H23.4	N	N	N	Y	N	N	N
RP11-317O24.2	N	N	N	Y	N	N	N
RP11-322N21.2	N	N	N	Y	N	N	N
RP11-324O2.3	N	N	N	Y	N	N	N
RP11-342M3.5	N	N	N	Y	N	N	N
RP11-353N14.3	N	N	N	Y	N	N	N
RP11-357N13.1	N	N	N	Y	N	N	N
RP11-357N13.2	N	N	N	Y	N	N	N
RP11-357N13.3	N	N	N	Y	N	N	N
RP11-358B23.5	N	N	N	Y	N	N	N
RP11-414H23.2	N	N	N	Y	N	N	N
RP11-414H23.3	N	N	N	Y	N	N	N
RP11-438D8.2	N	N	N	Y	N	N	N
RP11-462G12.4	N	N	N	Y	N	N	N
RP11-463O9.6	N	N	N	Y	N	N	N
RP11-486M23.2	N	Y	N	N	N	N	N
RP11-536G4.1	N	N	N	Y	N	N	N
RP11-552O4.1	N	N	N	Y	N	N	N
RP11-58A18.1	N	N	N	Y	N	N	N
RP11-661C8.2	N	N	N	Y	N	N	N
RP11-661C8.3	N	N	N	Y	N	N	N
RP11-770G2.2	N	N	N	Y	N	N	N
RP11-81F13.1	N	N	N	Y	N	N	N
RP11-81F13.2	N	N	N	Y	N	N	N
RP3-443C4.2	N	N	N	Y	N	N	N
RP4-591N18.2	N	N	N	Y	N	N	N
RP4-676L2.1	N	N	N	Y	N	N	N
RP5-1022P6.4	N	N	N	Y	N	N	N
RP5-1022P6.5	N	N	N	Y	N	N	N
RP5-1042K10.10	N	N	N	Y	N	N	N
RP5-855D21.1	N	N	N	Y	N	N	N
RP5-933E2.1	N	N	N	Y	N	N	N
SCARNA4	N	N	N	Y	N	N	N
SDC1	N	N	N	Y	N	N	N
SEPT8_	N	N	N	Y	N	N	N
SFMBT2	N	N	N	Y	N	N	N
SFTA3	N	N	N	Y	N	N	N
SLC25A13	N	N	N	Y	N	N	N
SLC27A1	N	N	N	Y	N	N	N
SLC6A2	N	N	N	Y	N	N	N
PPP4R3A	N	N	N	Y	N	N	N
SNORA31	N	N	N	Y	N	N	N
SNORA42	N	N	N	Y	N	N	N
SNORD14	N	N	N	Y	N	N	N
SNORD53	N	N	N	Y	N	N	N
SNORD53-SNORD92	N	N	N	Y	N	N	N
SNORD92	N	N	N	Y	N	N	N
SP5	N	N	N	Y	N	N	N
SUDS3	N	N	N	Y	N	N	N
TACC2	N	N	N	Y	N	N	N
TBC1D24	N	N	N	Y	N	N	N
TBC1D31	N	N	N	Y	N	N	N
TET2-AS1	N	N	N	Y	N	N	N
TFG	N	N	N	Y	N	N	N
THOC7-AS1	N	N	N	Y	N	N	N
TMEM185B	N	N	N	Y	N	N	N
TMEM254	N	N	N	Y	N	N	N
TMEM30C	N	N	N	Y	N	N	N
TMEM45A	N	N	N	Y	N	N	N
TMPRSS6	N	N	N	Y	N	N	N
TNC	N	N	N	Y	N	N	N
TRAK2	N	N	N	Y	N	N	N
VEZT	N	N	N	Y	N	N	N
WDR66	N	N	N	Y	N	N	N
XRN1	N	N	N	Y	N	N	N
Z97352.1	N	N	N	Y	N	N	N
ZFPM2	N	N	N	Y	N	N	N
ZHX1	N	N	N	Y	N	N	N
ZNRF3-AS1	N	N	N	Y	N	N	N
AAMP	N	N	N	Y	N	N	N
AC097724.3	N	N	N	Y	N	N	N
ACTN1	N	N	N	Y	N	N	N
ADAMTS15	N	N	N	Y	N	N	N
ADIPOR1	N	N	N	Y	N	N	N
AKAP1	N	N	N	Y	N	N	N
AL121652.1	N	N	N	Y	N	N	N
ANKFN1	N	N	N	Y	N	N	N
ANKRD34B	N	N	N	Y	N	N	N
ANO1	N	N	N	Y	N	N	N
ANXA11	N	N	N	Y	N	N	N
AP2A2	N	N	N	Y	N	N	N
AP4B1-AS1	N	N	N	Y	N	N	N
APH1A	N	N	N	Y	N	N	N
APOC1	N	N	N	Y	N	N	N
ASCL2	N	N	N	Y	N	N	N
ATP5A1	N	N	N	Y	N	N	N
B3GNT4	N	N	N	Y	N	N	N
BAG3	N	N	N	Y	N	N	N
BTN3A1	N	N	N	Y	N	N	N
C11orf44	N	N	N	Y	N	N	N
C11orf45	N	N	N	Y	N	N	N
C11orf68	N	N	N	Y	N	N	N
C17orf53	N	N	N	Y	N	N	N
C2orf70	N	N	N	Y	N	N	N
CASKIN1	N	N	N	Y	N	N	N
CATSPERB	N	N	N	Y	N	N	N
CCDC103	N	N	N	Y	N	N	N
CCDC26	N	N	N	Y	N	N	N
CCDC38	N	N	N	Y	N	N	N
CCDC43	N	N	N	Y	N	N	N
CCDC87	N	N	N	Y	N	N	N
CCNF	N	N	N	Y	N	N	N
CCR2	N	N	N	Y	N	N	N
CD2	N	N	N	Y	N	N	N
CDC27	N	N	N	Y	N	N	N
CDK5RAP3	N	N	N	Y	N	N	N
CHD1L	N	N	N	Y	N	N	N
CHID1	N	N	N	Y	N	N	N
CIART	N	N	N	Y	N	N	N
CIB4	N	N	N	Y	N	N	N
CITED4	N	N	N	Y	N	N	N
CMC2	N	N	N	Y	N	N	N
COL1A2	N	N	N	Y	N	N	N
COPE	N	N	N	Y	N	N	N
CPT1A	N	N	N	Y	N	N	N
CTB-161K23.1	N	Y	N	N	N	N	N
CTB-5E10.3	N	N	N	Y	N	N	N
CTC-459F4.1	N	N	N	Y	N	N	N
CTC-459F4.3	N	N	N	Y	N	N	N
CTD-2228K2.7	N	N	N	Y	N	N	N
CYP2D7	N	N	N	Y	N	N	N
DCAKD	N	N	N	Y	N	N	N
DCBLD2	N	N	N	Y	N	N	N
DDAH1	N	N	N	Y	N	N	N
DDR1	N	N	N	Y	N	N	N
DESI1	N	N	N	Y	N	N	N
DHRS3	N	N	N	Y	N	N	N
DNASE1	N	N	N	Y	N	N	N
DRAP1	N	N	N	Y	N	N	N
DYDC2	N	N	N	Y	N	N	N
EDN1	N	N	N	Y	N	N	N
EHD1	N	N	N	Y	N	N	N
EIF3H	N	N	N	Y	N	N	N
ENDOV	N	N	N	Y	N	N	N
EPB41L5	N	N	N	Y	N	N	N
ERGIC2	N	N	N	Y	N	N	N
EVI2B	N	N	N	Y	N	N	N
FAM129C	N	N	N	Y	N	N	N
RETREG1	N	N	N	Y	N	N	N
FAR2	N	N	N	Y	N	N	N
FBLN5	N	N	N	Y	N	N	N
FBXO8	N	N	N	Y	N	N	N
FBXW12	N	N	N	Y	N	N	N
FERMT1	N	N	N	Y	N	N	N
FLI1	N	N	N	Y	N	N	N
FMNL1	N	N	N	Y	N	N	N
FNDC3B	N	N	N	Y	N	N	N
FSCN2	N	N	N	Y	N	N	N
G6PC3	N	N	N	Y	N	N	N
GABBR1	N	N	N	Y	N	N	N
GAD1	N	N	N	Y	N	N	N
GAL	N	N	N	Y	N	N	N
GBAP1	N	Y	N	N	N	N	N
GCAT	N	N	N	Y	N	N	N
GHR	N	N	N	Y	N	N	N
GLI2	N	N	N	Y	N	N	N
GNRHR2	N	N	N	Y	N	N	N
GPBP1	N	N	N	Y	N	N	N
GPBP1L1	N	N	N	Y	N	N	N
GSE1	N	N	N	Y	N	N	N
GTPBP10	N	N	N	Y	N	N	N
HCFC1R1	N	N	N	Y	N	N	N
HEPACAM2	N	N	N	Y	N	N	N
HEXIM1	N	N	N	Y	N	N	N
HIST2H2BA	N	Y	N	N	N	N	N
HMOX2	N	N	N	Y	N	N	N
HRK	N	N	N	Y	N	N	N
HTRA1	N	N	N	Y	N	N	N
ID4	N	N	N	Y	N	N	N
IER3	N	N	N	Y	N	N	N
IFI30	N	N	N	Y	N	N	N
IFT172	N	N	N	Y	N	N	N
IGSF21	N	N	N	Y	N	N	N
INSL3	N	N	N	Y	N	N	N
IRX4	N	N	N	Y	N	N	N
IRX6	N	N	N	Y	N	N	N
ITGA6	N	N	N	Y	N	N	N
ITPK1	N	N	N	Y	N	N	N
IYD	N	N	N	Y	N	N	N
JADE2	N	N	N	Y	N	N	N
KANSL1	N	N	N	Y	N	N	N
KCNQ1	N	N	N	Y	N	N	N
KIF7	N	N	N	Y	N	N	N
KLHDC4	N	N	N	Y	N	N	N
KLHL18	N	N	N	Y	N	N	N
KLHL26	N	N	N	Y	N	N	N
LGALS3BP	N	N	N	Y	N	N	N
LRRC14B	N	N	N	Y	N	N	N
LRRC2	N	N	N	Y	N	N	N
LRRC8B	N	N	N	Y	N	N	N
LSM11	N	N	N	Y	N	N	N
MACROD1	N	N	N	Y	N	N	N
MAGI3	N	N	N	Y	N	N	N
MALAT1	N	N	N	Y	N	N	N
MAP1S	N	N	N	Y	N	N	N
MAPT	N	N	N	Y	N	N	N
MAPT-AS1	N	N	N	Y	N	N	N
MAST3	N	N	N	Y	N	N	N
MED21	N	N	N	Y	N	N	N
MEFV	N	N	N	Y	N	N	N
MEOX1	N	N	N	Y	N	N	N
METTL5	N	N	N	Y	N	N	N
MIEF1	N	N	N	Y	N	N	N
MIER3	N	N	N	Y	N	N	N
MIR3936	N	N	N	Y	N	N	N
MIR4442	N	N	N	Y	N	N	N
LINC-PINT	N	N	N	Y	N	N	N
MOAP1	N	N	N	Y	N	N	N
MOB2	N	N	N	Y	N	N	N
MRPL10	N	N	N	Y	N	N	N
MRPL49	N	N	N	Y	N	N	N
MUC6	N	N	N	Y	N	N	N
MYCT1	N	N	N	Y	N	N	N
NBPF12	N	N	N	Y	N	N	N
NCOA1	N	N	N	Y	N	N	N
NFE2L1	N	N	N	Y	N	N	N
NR2F1	N	N	N	Y	N	N	N
NR2F1-AS1	N	N	N	Y	N	N	N
NRBF2	N	N	N	Y	N	N	N
NSF	N	N	N	Y	N	N	N
NSMCE2	N	N	N	Y	N	N	N
NUTM2B-AS1	N	N	N	Y	N	N	N
NXNL1	N	N	N	Y	N	N	N
OLA1	N	N	N	Y	N	N	N
PALM3	N	N	N	Y	N	N	N
PCBD2	N	N	N	Y	N	N	N
PDCD5	N	N	N	Y	N	N	N
PDPK1	N	N	N	Y	N	N	N
PGLS	N	N	N	Y	N	N	N
PIGH	N	N	N	Y	N	N	N
PKD1	N	N	N	Y	N	N	N
PLEKHA1	N	N	N	Y	N	N	N
PLEKHF1	N	N	N	Y	N	N	N
PLEKHH1	N	N	N	Y	N	N	N
PLVAP	N	N	N	Y	N	N	N
PNPO	N	N	N	Y	N	N	N
PODXL	N	N	N	Y	N	N	N
PPFIA1	N	N	N	Y	N	N	N
PPP1R12B	N	N	N	Y	N	N	N
PRKAB2	N	N	N	Y	N	N	N
PTGER1	N	N	N	Y	N	N	N
PTPRK	N	N	N	Y	N	N	N
PVR	N	N	N	Y	N	N	N
PYY	N	N	N	Y	N	N	N
RAPGEF4	N	N	N	Y	N	N	N
RBL2	N	N	N	Y	N	N	N
RBM4B	N	N	N	Y	N	N	N
RBMXL1	N	N	N	Y	N	N	N
RBP7	N	N	N	Y	N	N	N
RELL1	N	N	N	Y	N	N	N
RFX1	N	N	N	Y	N	N	N
RGS17	N	N	N	Y	N	N	N
RNPEP	N	N	N	Y	N	N	N
RNU7-101P	N	N	N	Y	N	N	N
RP11-1024P17.1	N	N	N	Y	N	N	N
RP11-1082L8.4	N	N	N	Y	N	N	N
RP11-293E1.1	N	N	N	Y	N	N	N
RP11-293E1.2	N	N	N	Y	N	N	N
RP11-37B2.1	N	N	N	Y	N	N	N
RP11-419K12.1	N	N	N	Y	N	N	N
RP11-457M11.2	N	N	N	Y	N	N	N
RP11-457M11.5	N	N	N	Y	N	N	N
RP11-54C4.1	N	N	N	Y	N	N	N
RP11-571L19.8	N	N	N	Y	N	N	N
RP11-57H14.4	N	N	N	Y	N	N	N
RP11-669E14.4	N	N	N	Y	N	N	N
RP11-669E14.6	N	N	N	Y	N	N	N
SAMD9	N	N	N	Y	N	N	N
SAMSN1	N	N	N	Y	N	N	N
SCARA5	N	N	N	Y	N	N	N
SCTR	N	N	N	Y	N	N	N
SCYL1	N	N	N	Y	N	N	N
SLC16A1	N	N	N	Y	N	N	N
SLC25A26	N	N	N	Y	N	N	N
SLC30A8	N	N	N	Y	N	N	N
SLC38A10	N	N	N	Y	N	N	N
SMARCAL1	N	N	N	Y	N	N	N
SMIM7	N	N	N	Y	N	N	N
SNORA3A	N	N	N	Y	N	N	N
SNORA80E	N	N	N	Y	N	N	N
SPC24	N	N	N	Y	N	N	N
SPPL2C	N	N	N	Y	N	N	N
STH	N	N	N	Y	N	N	N
STK10	N	N	N	Y	N	N	N
STT3B	N	N	N	Y	N	N	N
SULT4A1	N	N	N	Y	N	N	N
TC2N	N	N	N	Y	N	N	N
TFPI2	N	N	N	Y	N	N	N
THOC5	N	N	N	Y	N	N	N
TMEM101	N	N	N	Y	N	N	N
TMEM167A	N	N	N	Y	N	N	N
TMEM245	N	N	N	Y	N	N	N
TMEM69	N	N	N	Y	N	N	N
TOP2B	N	N	N	Y	N	N	N
TRAPPC2L	N	N	N	Y	N	N	N
TRIM26	N	N	N	Y	N	N	N
TRIM32	N	N	N	Y	N	N	N
TRIP6	N	N	N	Y	N	N	N
TRMU	N	N	N	Y	N	N	N
TRPT1	N	N	N	Y	N	N	N
TTC7B	N	N	N	Y	N	N	N
TTLL12	N	N	N	Y	N	N	N
UBE2T	N	N	N	Y	N	N	N
UNC13A	N	N	N	Y	N	N	N
VANGL1	N	N	N	Y	N	N	N
VPS51	N	N	N	Y	N	N	N
ZC3HC1	N	N	N	Y	N	N	N
ZHX2	N	N	N	Y	N	N	N
ZKSCAN8	N	N	N	Y	N	N	N
ZNF322	N	N	N	Y	N	N	N
ZNF506	N	N	N	Y	N	N	N
ZNF714	N	N	N	Y	N	N	N
ZNF75A	N	N	N	Y	N	N	N
ZNF90	N	N	N	Y	N	N	N
ZNF93	N	N	N	Y	N	N	N
ZNRD1	N	N	N	Y	N	N	N
AC004009.3	N	N	N	Y	N	N	N
AC004549.6	N	N	N	Y	N	N	N
AC004593.3	N	N	N	Y	N	N	N
AC005013.5	N	N	N	Y	N	N	N
AC005162.4	N	N	N	Y	N	N	N
AC005162.5	N	N	N	Y	N	N	N
AC007096.1	N	N	N	Y	N	N	N
AC015933.2	N	N	N	Y	N	N	N
AC144573.1	N	N	N	Y	N	N	N
ADRB3	N	N	N	Y	N	N	N
AKR1C1	N	N	N	Y	N	N	N
AKR1C2	N	N	N	Y	N	N	N
AKR1C3	N	N	N	Y	N	N	N
AKR1C4	N	N	N	Y	N	N	N
AKR1C7P	N	N	N	Y	N	N	N
AKR1C8P	N	N	N	Y	N	N	N
ALX1	N	N	N	Y	N	N	N
ANKRD16	N	N	N	Y	N	N	N
ASB13	N	N	N	Y	N	N	N
BRF2	N	N	N	Y	N	N	N
CALML3	N	N	N	Y	N	N	N
CALML3-AS1	N	N	N	Y	N	N	N
CALML5	N	N	N	Y	N	N	N
CDH2	N	N	N	Y	N	N	N
CHN2	N	N	N	Y	N	N	N
CPVL	N	N	N	Y	N	N	N
CREB5	N	N	N	Y	N	N	N
CTB-113D17.1	N	N	N	Y	N	N	N
DKFZP667F0711	N	N	N	Y	N	N	N
FAM208B	N	N	N	Y	N	N	N
FBXO18	N	N	N	Y	N	N	N
GOT1L1	N	N	N	Y	N	N	N
ADGRA2	N	N	N	Y	N	N	N
HIBADH	N	N	N	Y	N	N	N
IL15RA	N	N	N	Y	N	N	N
IL2RA	N	N	N	Y	N	N	N
JAZF1	N	N	N	Y	N	N	N
JAZF1-AS1	N	N	N	Y	N	N	N
KCNU1	N	N	N	Y	N	N	N
LINC00707	N	N	N	Y	N	N	N
LRRIQ1	N	N	N	Y	N	N	N
MIR3155A	N	N	N	Y	N	N	N
NET1	N	N	N	Y	N	N	N
PFKFB3	N	N	N	Y	N	N	N
PRKCQ	N	N	N	Y	N	N	N
PRKCQ-AS1	N	N	N	Y	N	N	N
PLPBP	N	N	N	Y	N	N	N
RAB11FIP1	N	N	N	Y	N	N	N
RBM17	N	N	N	N	Y	N	N
RN7SKP201	N	N	N	Y	N	N	N
RN7SKP78	N	N	N	Y	N	N	N
RN7SL365P	N	N	N	Y	N	N	N
RN7SL445P	N	N	N	Y	N	N	N
RN7SL709P	N	N	N	Y	N	N	N
RNA5SP264	N	N	N	Y	N	N	N
RNU6-533P	N	N	N	Y	N	N	N
RNU6-607P	N	N	N	Y	N	N	N
RNU6-979P	N	N	N	Y	N	N	N
RP11-116G8.5	N	N	N	Y	N	N	N
RP11-150O12.1	N	N	N	Y	N	N	N
RP11-150O12.2	N	N	N	Y	N	N	N
RP11-150O12.3	N	N	N	Y	N	N	N
RP11-150O12.4	N	N	N	Y	N	N	N
RP11-150O12.5	N	N	N	Y	N	N	N
RP11-150O12.6	N	N	N	Y	N	N	N
RP11-193M21.1	N	N	N	Y	N	N	N
RP11-26N15.2	N	N	N	Y	N	N	N
RP11-318E3.9	N	N	N	Y	N	N	N
RP11-318I4.1	N	N	N	Y	N	N	N
RP11-336A10.2	N	N	N	Y	N	N	N
RP11-336A10.4	N	N	N	Y	N	N	N
RP11-336A10.5	N	N	N	Y	N	N	N
RP11-346L1.2	N	N	N	Y	N	N	N
RP11-384P14.1	N	N	N	Y	N	N	N
RP11-399F2.2	N	N	N	Y	N	N	N
RP11-408B11.2	N	N	N	Y	N	N	N
RP11-414H17.5	N	N	N	Y	N	N	N
RP11-419C23.1	N	N	N	Y	N	N	N
RP11-445P17.3	N	N	N	Y	N	N	N
RP11-445P17.8	N	N	N	Y	N	N	N
RP11-499O7.7	N	N	N	Y	N	N	N
RP11-510D21.1	N	N	N	Y	N	N	N
RP11-527N22.1	N	N	N	Y	N	N	N
RP11-527N22.2	N	N	N	Y	N	N	N
RP11-536K7.3	N	N	N	Y	N	N	N
RP11-536K7.5	N	N	N	Y	N	N	N
RP11-554I8.1	N	N	N	Y	N	N	N
RP11-554I8.2	N	N	N	Y	N	N	N
RP11-563J2.2	N	N	N	Y	N	N	N
RP11-57J16.1	N	N	N	Y	N	N	N
RP11-612A1.1	N	N	N	Y	N	N	N
RP11-739N10.1	N	N	N	Y	N	N	N
RP11-788H18.1	N	N	N	Y	N	N	N
RP11-89M20.2	N	N	N	Y	N	N	N
RP11-962G15.1	N	N	N	Y	N	N	N
RP13-463N16.6	N	N	N	Y	N	N	N
SLC6A15	N	N	N	Y	N	N	N
SNORA14	N	N	N	Y	N	N	N
SNORA3	N	N	N	Y	N	N	N
TAX1BP1	N	N	N	Y	N	N	N
TRIL	N	N	N	Y	N	N	N
TSPAN19	N	N	N	Y	N	N	N
TUBAL3	N	N	N	Y	N	N	N
SNORD118	N	N	N	Y	N	N	N
UCN3	N	N	N	Y	N	N	N
ESR1	Y	Y	N	N	N	Y	N
HRAS	Y	N	N	N	N	Y	N
ATM	Y	Y	N	N	N	Y	N
BRCA2	Y	N	N	N	N	Y	N
CHEK2	Y	N	N	N	N	Y	N
NF1	Y	N	N	N	N	Y	N
TERT	Y	N	N	N	N	Y	N
ABHD8	Y	N	N	N	N	N	N
ADCY3	Y	Y	N	N	N	N	N
ADCY9	Y	Y	N	N	N	N	N
AFF4	Y	N	N	N	N	N	N
AKAP9	Y	Y	N	N	N	N	N
ALK	Y	Y	N	N	N	N	N
ALS2CR12	Y	Y	N	N	N	N	N
ANKLE1	Y	N	N	N	N	N	N
AP5B1	Y	N	N	N	N	N	N
ARRDC3	Y	Y	N	N	N	N	N
ATAD2	Y	N	N	N	N	N	N
ATF7IP	Y	Y	N	N	N	N	N
ATP13A1	Y	Y	N	N	N	N	N
ATXN7	Y	N	N	N	N	N	N
BARX2	Y	N	N	N	N	N	N
BMI1	Y	N	N	N	N	N	N
C11orf65	Y	N	N	N	N	N	N
ARMT1	Y	N	N	N	N	N	N
CACNA1A	Y	N	N	N	N	N	N
CASP8	Y	Y	N	N	N	N	N
CASZ1	Y	N	N	N	N	N	N
CBX6	Y	Y	N	N	N	N	N
CCDC12	Y	N	N	N	N	N	N
CCDC170	Y	Y	N	N	N	N	N
CCDC40	Y	N	N	N	N	N	N
CCDC91	Y	Y	N	N	N	N	N
CCND1	Y	N	N	N	N	N	N
CCNE1	Y	Y	N	N	N	N	N
CD151	Y	N	N	N	N	N	N
CDKAL1	Y	N	N	N	N	N	N
CDYL2	Y	Y	N	N	N	N	N
CFL1	Y	Y	N	N	N	N	N
CFLAR	Y	N	N	N	N	N	N
CLPTM1L	Y	N	N	N	N	N	N
CMSS1	Y	N	N	N	N	N	N
COMMD3	Y	N	N	N	N	N	N
CREBBP	Y	N	N	N	N	N	N
CRLF1	Y	N	N	N	N	N	N
CRNDE	Y	Y	N	N	N	N	N
CTA-292E10.6	Y	N	N	N	N	N	N
CTD-3032H12.2	Y	N	N	N	N	N	N
CUX1	Y	N	N	N	N	N	N
DAND5	Y	N	N	N	N	N	N
DNMT3A	Y	N	N	N	N	N	N
DUSP4	Y	N	N	N	N	N	N
DYNC1I2	Y	N	N	N	Y	N	N
DYNLRB2	Y	Y	N	N	N	N	N
EBF1	Y	N	N	N	N	N	N
EFNA1	Y	N	N	N	N	N	N
ELL	Y	Y	N	N	N	N	N
EPS8L2	Y	N	N	N	N	N	N
EWSR1	Y	N	N	N	N	N	N
EXO1	Y	N	N	N	N	N	N
FAM189B	Y	N	N	N	N	N	N
FBXO32	Y	N	N	N	N	N	N
FGFR2	Y	N	N	N	N	N	N
FILIP1L	Y	N	N	N	N	N	N
FKBP8	Y	N	N	N	N	N	N
FOXI1	Y	N	N	N	N	N	N
FTO	Y	N	N	N	N	N	N
GATA3	Y	N	N	N	N	N	N
GATAD2A	Y	Y	N	N	N	N	N
GBA	Y	N	N	N	N	N	N
GCDH	Y	N	N	N	N	N	N
GDF15	Y	N	N	N	N	N	N
GRHL2	Y	N	N	N	N	N	N
HOOK2	Y	N	N	N	N	N	N
HSPA4	Y	Y	N	N	N	N	N
INHBB	Y	Y	N	N	N	N	N
IRX3	Y	N	N	N	N	N	N
ISYNA1	Y	N	N	N	N	N	N
JUNB	Y	N	N	N	N	N	N
KAT5	Y	N	N	N	N	N	N
KB-1562D12.1	Y	N	N	N	N	N	N
KB-1930G5.4	Y	N	N	N	N	N	N
KCNN4	Y	Y	N	N	N	N	N
KCTD1	Y	N	N	N	N	N	N
KDELC2	Y	N	N	N	N	N	N
KLF4	Y	N	N	N	N	N	N
KLF5	Y	Y	N	N	N	N	N
KLHDC7A	Y	Y	N	N	N	N	N
KRIT1	Y	N	N	N	N	N	N
KXD1	Y	N	N	N	N	N	N
L3MBTL3	Y	Y	N	N	N	N	N
LPAR2	Y	N	N	N	N	N	N
LRRC41	Y	N	N	N	N	N	N
LRRN2	Y	Y	N	N	N	N	N
MAFF	Y	N	N	N	N	N	N
MAP3K1	Y	N	N	N	N	N	N
MAST1	Y	N	N	N	N	N	N
MAU2	Y	Y	N	N	N	N	N
MDM4	Y	Y	N	N	N	N	N
MEF2B	Y	N	N	N	N	N	N
BORCS8	Y	N	N	N	N	N	N
MKL1	Y	N	N	N	N	N	N
MRPL34	Y	N	N	N	N	N	N
MRPS18C	Y	Y	N	N	N	N	N
MSI1	Y	N	N	N	N	N	N
MTX1	Y	N	N	N	N	N	N
MUC1	Y	N	N	N	N	N	N
MYC	Y	N	N	N	N	N	N
MYEOV	Y	N	N	N	N	N	N
NBEAL2	Y	N	N	N	N	N	N
NDUFA13	Y	N	N	N	N	N	N
NIF3L1	Y	N	N	N	N	N	N
NOL7	Y	N	N	N	N	N	N
NPTXR	Y	N	N	N	N	N	N
NRIP1	Y	N	N	N	N	N	N
NTN4	Y	Y	N	N	N	N	N
NUDT17	Y	Y	N	N	N	N	N
OSR1	Y	N	N	N	N	N	N
OVOL1	Y	N	N	N	N	N	N
PAX9	Y	N	N	N	N	N	N
PBX4	Y	N	N	N	N	N	N
GATD1	Y	N	N	N	N	N	N
PDZK1	Y	Y	N	N	N	N	N
PEX14	Y	Y	N	N	N	N	N
PIAS3	Y	N	N	N	N	N	N
PIDD1	Y	Y	N	N	N	N	N
PIK3C2B	Y	Y	N	N	N	N	N
PIK3R3	Y	N	N	N	N	N	N
PLA2G6	Y	N	N	N	N	N	N
PLAUR	Y	N	N	N	N	N	N
POLR3GL	Y	N	N	N	N	N	N
PPIL3	Y	Y	N	N	N	N	N
PPP1CB	Y	N	N	N	N	N	N
PPP1R15B	Y	N	N	N	N	N	N
PRDX2	Y	N	N	N	N	N	N
PSMD6	Y	N	N	N	N	N	N
PSMD6-AS2	Y	N	N	N	N	N	N
PTHLH	Y	N	N	N	N	N	N
RANBP9	Y	N	N	N	N	N	N
RCCD1	Y	Y	N	N	N	N	N
RFXANK	Y	N	N	N	N	N	N
RIN3	Y	N	N	N	N	N	N
RNASEH2C	Y	N	N	N	N	N	N
RNF115	Y	Y	N	N	N	N	N
RP1-223E5.4	Y	N	N	N	N	N	N
RP11-18F14.4	Y	N	N	N	N	N	N
RP11-263K19.4	Y	N	N	N	N	N	N
RP11-525K10.3	Y	N	N	N	N	N	N
RPLP0	Y	N	N	N	Y	N	N
RSBN1	Y	N	N	N	N	N	N
SETBP1	Y	N	N	N	N	N	N
SLC25A17	Y	N	N	N	N	N	N
SLC25A21	Y	N	N	N	N	N	N
SLC50A1	Y	N	N	N	N	N	N
SMG9	Y	Y	N	N	N	N	N
SOX13	Y	N	N	N	N	N	N
SUGP1	Y	N	N	N	N	N	N
SUN2	Y	N	N	N	N	N	N
TBC1D23	Y	N	N	N	N	N	N
TBX3	Y	N	N	N	N	N	N
TCF7L2	Y	N	N	N	N	N	N
TET2	Y	N	N	N	N	N	N
TGFBR2	Y	Y	N	N	N	N	N
THBS3	Y	N	N	N	N	N	N
THOC7	Y	N	N	N	N	N	N
TLR1	Y	Y	N	N	N	N	N
TMEM184B	Y	Y	N	N	N	N	N
TNFSF10	Y	Y	N	N	N	N	N
TNNI1	Y	N	N	N	N	N	N
TOX3	Y	Y	N	N	N	N	N
TRIM27	Y	N	N	N	N	N	N
TRIM46	Y	N	N	N	N	N	N
TRMT61B	Y	N	N	N	N	N	N
TRPS1	Y	N	N	N	N	N	N
UBA52	Y	N	N	N	N	N	N
WNT7B	Y	N	N	N	N	N	N
XBP1	Y	N	N	N	N	N	N
ZBTB38	Y	Y	N	N	N	N	N
ZC3H11A	Y	N	N	N	N	N	N
ZCCHC10	Y	N	N	N	N	N	N
ZCCHC24	Y	N	N	N	N	N	N
ZFP36L1	Y	N	N	N	N	N	N
ZMIZ1	Y	N	N	N	N	N	N
ZNF703	Y	Y	N	N	N	N	N
